# Supplementary material for: c-Kit modifies the inflammatory status of smooth muscle cells
Source: PeerJ. 2017 Jun 13;5:e3418. doi: 10.7717/peerj.3418 (PMC5472039; doi:10.7717/peerj.3418)
Supplement: Supplemental Information 1 [file peerj-05-3418-s004.xlsx]

## Sheet: Array_Content
MI Mouse ReadyArray (MEEBO) Probe Content: Lot 50336
Count	Probe description
38880	Total features present on the array
12	Total visual flagged probes
54	Manufacturer QC flagged probes (removed)
1	Total removed visual flagged probes
55	Total removed probes
38825	Total analyzed probes
34265	Total mouse probes
18980	Mouse probes detectable above threshold in at least 25% of the samples
1123	Low p-value mouse genes (T-Test P < 0.05)

## Sheet: Log2_Results
													Hyb ID			4705_WT, SCF, #1	4707_WT, SCF, #2	4709_WT, SCF, #3	4706_WWv, SCF, #1	4708_WWv, SCF, #2	4710_WWv, SCF, #3
													Slide			19724705	19724707	19724709	19724706	19724708	19724710
													Customer ID			WT, SCF, #1	WT, SCF, #2	WT, SCF, #3	WWv, SCF, #1	WWv, SCF, #2	WWv, SCF, #3
													ORB aRNA ID			CR5501701	CR5501703	CR5501705	CR5501702	CR5501704	CR5501706
													Group			WT	WT	WT	WWv	WWv	WWv
18980	Detectable (above normalized threshold in 25% of the samples) mouse genes												Normalized Threshold	5.63721	6.20607	5.50611	5.45431	5.95121	5.66968	6.17466	6.77388
1123	Low p-value mouse genes (T-Test P < 0.05)												Normalized TPT95	5.82147	5.98575	5.90799	5.81028	5.74614	5.85414	5.98043	6.12268
Oligo ID	Probe Name	Gene ID	Chromosome	Gene Start	Gene Stop	Strand	Associated Gene Name	Gene Description	Biotype	Probe Sequence	T-Test P: WWv vs WT	T-Test FDR: WWv vs WT	Fold Change: WWv / WT	Average: WT	Average: WWv	4705_WT, SCF, #1	4707_WT, SCF, #2	4709_WT, SCF, #3	4706_WWv, SCF, #1	4708_WWv, SCF, #2	4710_WWv, SCF, #3	Exon ID	Exon Start	Exon End	Detectable
mMC005964	scl41243.3.1_328	ENSMUSG00000046275	11	76679808	76698664	1	Tusc5	tumor suppressor candidate 5 [Source:MGI Symbol;Acc:MGI:3029307]	protein_coding	CCCCCTCCCCACCACACGCACTAGTGACTCTGTATTTCTTGGCATGGAAAGAAATAAAGCTGAATATATA	4.60262e-05	0.554216	1.48195	9.21273	9.78023	9.19934	9.26303	9.17583	9.78206	9.75357	9.80506	ENSMUSE00000438802	76696226	76698664	TRUE
mMR026485	scl0017156.2_32	ENSMUSG00000008763	3	100562208	100685503	-1	Man1a2	mannosidase, alpha, class 1A, member 2 [Source:MGI Symbol;Acc:MGI:104676]	protein_coding	GCCGTGGCTGTGCGGCAGGCTGAAAAGTATTACATCCTTCGTCCAGAAGTAATTGAAACCTATTGGTATC	8.12218e-05	0.554216	0.427256	8.53685	7.31002	8.45364	8.62461	8.53231	7.34653	7.19959	7.38395	ENSMUSE00000173726	100581985	100582157	TRUE
mMC025682	scl0108143.3_63	ENSMUSG00000078941	13	100650979	100666359	1	Ak6	adenylate kinase 6 [Source:MGI Symbol;Acc:MGI:5510732]	protein_coding	CTTATTACTACTAATATGGTATCACAGAATACAGCCGAGTCAGCAAATGCACTGAAACGGAAACGTGAAG	8.75728e-05	0.554216	1.8889	11.9803	12.8978	12.0808	11.9724	11.8876	12.9202	12.8903	12.8829	ENSMUSE00001324538;ENSMUSE00001329413	100655034;100655034	100656059;100656058	TRUE
mMC026308	scl077877.1_144	ENSMUSG00000022195	15	12808177	12824657	-1	6030458C11Rik	RIKEN cDNA 6030458C11 gene [Source:MGI Symbol;Acc:MGI:1925127]	protein_coding	GCTGCGTCTGGAGAACTGTCGGCTCTCAGGGCACCCTTGACCATAAGTATAAAGTAACATTCGCAGATGG	0.000158284	0.563073	1.79516	8.1017	8.94581	8.16324	8.06206	8.0798	8.86024	9.04112	8.93609	ENSMUSE00000416078	12808177	12810844	TRUE
mMR026227	scl0099311.1_306	ENSMUSG00000056941	2	153616933	153632781	-1	Commd7	COMM domain containing 7 [Source:MGI Symbol;Acc:MGI:1914197]	protein_coding	GAGGCAGGCCTTTCGAGGCCATCTTACATTGTTTGGTTCCAGAAAACCAACCACCTTTTGGTTAAGTGGT	0.000165519	0.563073	0.578548	11.4961	10.7066	11.5472	11.411	11.5302	10.7797	10.6921	10.6481	ENSMUSE00000681585;ENSMUSE00000837632;ENSMUSE00000475286	153618834;153618834;153616933	153619512;153621819;153619512	TRUE
mMC015035	scl29843.31.1_16	ENSMUSG00000031865	6	83165920	83200117	1	Dctn1	dynactin 1 [Source:MGI Symbol;Acc:MGI:107745]	protein_coding	AAGATGACACAGTCTACATGGGCAAAAGTGACCTTTTCATGCGCGGCAGGCCTAGGACAGCGACACCGCC	0.000178616	0.563073	1.83723	8.94773	9.82527	8.90216	8.88183	9.05921	9.77077	9.81805	9.88697	ENSMUSE00000739660;ENSMUSE00000697437;ENSMUSE00000653750	83199674;83199674;83199674	83199970;83200117;83200116	TRUE
mMC002633	scl38155.8_378	ENSMUSG00000019850	10	19000910	19015657	-1	Tnfaip3	tumor necrosis factor, alpha-induced protein 3 [Source:MGI Symbol;Acc:MGI:1196377]	protein_coding	GCTGACATCTGGGGTCTAGCCTAGCACCTGAAGATACTTGTGATGTCTAACTCTGCATAGCCTTTTCTCT	0.000252057	0.563073	3.46109	9.93988	11.7311	9.86668	9.91916	10.0338	11.5356	11.6621	11.9956	ENSMUSE00000792604;ENSMUSE00000759670;ENSMUSE00000666576	19000929;19000910;19000913	19003015;19003015;19003015	TRUE
mMC013716	scl47008.6_219	ENSMUSG00000056656	15	77747799	77755229	-1	Apol8	apolipoprotein L 8 [Source:MGI Symbol;Acc:MGI:2444921]	protein_coding	TAAGGAAAACAACACGTTAGAGCACGTTTCAGGATGTGAGATAGGAGAGCATCCGCCCTCCTCCTAACCA	0.000264221	0.563073	1.6268	7.79825	8.50028	7.84861	7.85245	7.69368	8.53374	8.4521	8.515	ENSMUSE00000432084	77747799	77750216	TRUE
mMC021463	scl0108861.1_10	ENSMUSG00000047789	13	112660766	112738743	1	Slc38a9	solute carrier family 38, member 9 [Source:MGI Symbol;Acc:MGI:1918839]	protein_coding	AAGGGACTCGTTTCCATGTCCCCGCTATTCCCCCAGACCGCACTCCCCGTGCTCGCTATTATGATATGTA	0.0002666	0.563073	2.16606	10.5436	11.6587	10.5518	10.3912	10.6879	11.7151	11.5993	11.6618	ENSMUSE00001049364	112731499	112738743	TRUE
mMC003613	scl30771.2_110	ENSMUSG00000090862	7	116331505	116334195	-1	Rps13	ribosomal protein S13 [Source:MGI Symbol;Acc:MGI:1915302]	protein_coding	AACTTAGGGCTTAGTTTGATGCATTGTATGCAATTGGGTATTGTAGCGGTTTGGGGATAGCTCCAGTCAC	0.000344328	0.652912	2.29876	8.23973	9.44058	8.15836	8.31566	8.24518	9.40612	9.62067	9.29496	ENSMUSE00001372738;ENSMUSE00001373667	116331510;116331512	116332479;116333774	TRUE
mMR026977	scl0012725.1_238	ENSMUSG00000004319	8	60910389	60983300	-1	Clcn3	chloride channel, voltage-sensitive 3 [Source:MGI Symbol;Acc:MGI:103555]	protein_coding	ATATCCTCCGTCATATGGCCCAGACGGCAAACCAAGACCCCGCTTCAATAATGTTCAACTGAGTCCTGTA	0.000468007	0.7154	1.63368	9.55481	10.2629	9.53687	9.47453	9.65303	10.2441	10.3446	10.2001	ENSMUSE00000683456;ENSMUSE00001247377;ENSMUSE00001269987;ENSMUSE00001205550;ENSMUSE00000783741;ENSMUSE00000517312	60911896;60911923;60911923;60911923;60910861;60910389	60913175;60913175;60913175;60913175;60913175;60913175	TRUE
mMR026658	scl0070052.1_143	ENSMUSG00000066148	4	62408797	62426990	1	Prpf4	PRP4 pre-mRNA processing factor 4 homolog (yeast) [Source:MGI Symbol;Acc:MGI:1917302]	protein_coding	CAAATAAGTCACCAACACAGGGTTGTCGGAAGTTTTTAGCCCAGCTTCTATCTCCAGCTGCCCTCTGCTT	0.000482507	0.7154	1.75802	7.3556	8.16955	7.34611	7.27637	7.44432	8.27527	8.17025	8.06312	ENSMUSE00000526750	62423218	62426990	TRUE
mMA031727	scl00015.1_21	ENSMUSG00000003380	7	24969752	24972754	-1	Rabac1	Rab acceptor 1 (prenylated) [Source:MGI Symbol;Acc:MGI:1201692]	protein_coding	ATCAGTATGCCCTGGCTGGTGGCGTCTCTTTCCCCTTCTTCTGGCTGGCCGGTGCTGGCTCTGCTGTCTT	0.000490074	0.7154	0.670176	11.344	10.7666	11.3261	11.3716	11.3342	10.7289	10.873	10.6979	ENSMUSE00001372646;ENSMUSE00001016373	24970087;24970087	24970188;24970188	TRUE
mMC024518	scl067875.2_40	ENSMUSG00000044328	11	77508099	77515980	-1	Trp53i13	transformation related protein 53 inducible protein 13 [Source:MGI Symbol;Acc:MGI:1915125]	protein_coding	GCCACACTTTGCACGCGACTGCACCGGAATTTCCGCAGGAGCGAGAGTATCTATTGGGGGCCCACGGCAG	0.000563606	0.743079	0.683311	9.63615	9.08677	9.57767	9.71554	9.61525	9.12378	9.01385	9.12268	ENSMUSE00000394957	77508457	77508991	TRUE
mMC020079	scl018826.17_181	ENSMUSG00000021998	14	75131101	75230842	1	Lcp1	lymphocyte cytosolic protein 1 [Source:MGI Symbol;Acc:MGI:104808]	protein_coding	TTCTTCTCCCAGTCTGTCTCCCTGTGAGTCTGTGAGTTTGCTCCATTCCCCTCAGAACCATACCTGTGGT	0.000641066	0.743079	0.425173	8.5225	7.28862	8.43761	8.64531	8.48458	7.51065	7.17025	7.18497	ENSMUSE00000766725;ENSMUSE00000742531	75229206;75229206	75230816;75230842	TRUE
mMC007733	scl34858.4_85	ENSMUSG00000031633	8	46206797	46211284	-1	Slc25a4	solute carrier family 25 (mitochondrial carrier, adenine nucleotide translocator), member 4 [Source:MGI Symbol;Acc:MGI:1353495]	protein_coding	GTTCACCTGATTAACTGAAGAACTGATGCTGAAAAGTAACTCAGTGTGACTCATTAATAAAGACTACTCA	0.000710332	0.743079	1.407	12.7838	13.2764	12.7137	12.7725	12.8651	13.3244	13.2266	13.2782	ENSMUSE00000268997	46206797	46207620	TRUE
mMC019106	scl29081.7.1_10	ENSMUSG00000029861	6	42315312	42324643	-1	Fam131b	family with sequence similarity 131, member B [Source:MGI Symbol;Acc:MGI:1923406]	protein_coding	TCCACTGCTCTCAGCCGGAAGGTGTCTGATGTCACATCCTCAGGTGTGCAGTCCTTTGATGAGGAGGAAG	0.000781756	0.743079	2.4103	5.6188	6.88801	5.5685	5.83453	5.45336	6.79167	6.82592	7.04645	ENSMUSE00000655186;ENSMUSE00000707345	42315313;42315312	42318631;42318631	TRUE
mMC020510	scl0229725.11_129	ENSMUSG00000027884	3	108653913	108678840	1	Clcc1	chloride channel CLIC-like 1 [Source:MGI Symbol;Acc:MGI:2385186]	protein_coding	TTGTACACGTCCTAGCTAGCACTCTTTCTGTGCACGCAGGTGTCCTTTGTTGTTGCAACCATATCTACAC	0.000881286	0.743079	1.62747	6.12571	6.82835	6.20172	6.13709	6.03832	6.94877	6.8006	6.73566	ENSMUSE00000587544	108676685	108678012	TRUE
mMC016660	scl17491.6.1_47	ENSMUSG00000026433	1	131867224	131872887	1	Rab29	RAB29, member RAS oncogene family [Source:MGI Symbol;Acc:MGI:2385107]	protein_coding	GCCCTCCTCTGGCTGGACATGCTGCTAGTTCTGTTTGGCTCCTTTTCTATCCAGGTCTCTGAGTCATTCC	0.000942915	0.743079	0.282141	11.8913	10.0658	12.0737	11.5446	12.0555	10.0063	9.90078	10.2902	ENSMUSE00000247344;ENSMUSE00000691475	131872466;131872466	131872887;131872739	TRUE
mMA031572	scl0004142.1_42	ENSMUSG00000029722	5	137650463	137684726	-1	Agfg2	ArfGAP with FG repeats 2 [Source:MGI Symbol;Acc:MGI:2443267]	protein_coding	CCATTCTTGTAGCACTGTGTCATTGGGGGAAGAAGGGGCTCTCCCCTCCTGGGGGTGTGGGGAACAACTT	0.000987614	0.743079	NA	5.31219	6.08587	5.34611	5.24957	5.34089	5.92569	6.20924	6.12268	ENSMUSE00000433193;ENSMUSE00000807434;ENSMUSE00000816054	137650859;137650463;137650485	137651822;137651822;137651822	TRUE
mMR028624	scl0070408.2_228	ENSMUSG00000027427	2	144527718	144541995	1	Polr3f	polymerase (RNA) III (DNA directed) polypeptide F [Source:MGI Symbol;Acc:MGI:1924086]	protein_coding	CTTAGGGCAAGGTCGAGGGAATGTAGAGTAGATGAAGCACAGATGTTTGGGGGCAGCTAAACTGTTCTAT	0.00100627	0.743079	1.40842	5.70455	6.19862	5.68171	5.62808	5.80386	6.16132	6.18988	6.24467	ENSMUSE00000682411	144533974	144535173	TRUE
mMC008128	scl31600.13.1_22	ENSMUSG00000003363	7	27532000	27553218	-1	Pld3	phospholipase D family, member 3 [Source:MGI Symbol;Acc:MGI:1333782]	protein_coding	TCTGATCCATCGATGCGGTCCTTCCTGCTCTCCCTGGCTGCACTTCATGACAACCATACTCACTCCGACA	0.00112529	0.743079	0.481159	11.8774	10.822	11.7028	11.8705	12.0588	10.8716	10.9171	10.6773	ENSMUSE00000783822;ENSMUSE00000400354	27533454;27533646	27533811;27533811	TRUE
mMR027870	scl0016150.2_179	ENSMUSG00000031537	8	22659212	22706589	-1	Ikbkb	inhibitor of kappaB kinase beta [Source:MGI Symbol;Acc:MGI:1338071]	protein_coding	GTAAATGTTTCAACCTTCTGTGCTGGTCGCTGTGGCAAACGACCTTTGACTATGCTGTAGTGATGGCGAT	0.0013172	0.743079	1.34058	9.74996	10.1728	9.77397	9.75577	9.72015	10.0722	10.22	10.2263	ENSMUSE00000774593;ENSMUSE00000489153;ENSMUSE00000809424	22659212;22659768;22659213	22660459;22661492;22660459	TRUE
mMC024057	scl0320066.1_45									GCCCACCTCATAGATCCACTCCTCCAAGGCCACACGAAGCACTCATAGTTAGTGAAGTCATTTTCTTGTG	0.00132443	0.743079	1.73913	6.72509	7.52345	6.82416	6.81028	6.54082	7.57141	7.44803	7.55092				TRUE
mMC006242	scl25073.4.1_109	ENSMUSG00000028696	4	116507549	116538243	1	Ipp	IAP promoted placental gene [Source:MGI Symbol;Acc:MGI:96581]	protein_coding	GACGGAAATTGGTAATATGATCACTAGTCGTTGTGAAGGGGGTGTTGCTGTACTGTGACAGAGAAGGCAC	0.00139206	0.743079	1.41704	8.58839	9.09127	8.66115	8.61063	8.49338	9.1136	9.01385	9.14635	ENSMUSE00000364365;ENSMUSE00000670120	116537800;116537800	116538243;116538235	TRUE
mMC013841	scl20442.1.104_164									TTCAGCAAGACCACTCGTGGTCCAGCTGGCCTCCTGACTCTATAAGCCTTCACTGGAATCGGGACATTTT	0.00140032	0.743079	0.657075	11.5429	10.937	11.5312	11.5262	11.5713	10.8465	11.087	10.8776				TRUE
mMC019614	scl075850.1_82	ENSMUSG00000070883	2	69758033	69789575	-1	Ccdc173	coiled-coil domain containing 173 [Source:MGI Symbol;Acc:MGI:1923100]	protein_coding	GTAATTAACTTTGAATCTGAATCAACAAAGAAATACGCCTACCCTATGGTAAAAGCTGTGCAGGAAGGAG	0.00145097	0.743079	1.98164	5.79683	6.78353	5.93107	5.60006	5.85935	6.67193	6.74861	6.93004	ENSMUSE00000691005	69758033	69758465	TRUE
mMC005800	scl35310.8_24	ENSMUSG00000032492	9	110722085	110747145	-1	Pth1r	parathyroid hormone 1 receptor [Source:MGI Symbol;Acc:MGI:97801]	protein_coding	TCCAGGGCACAACCGGACGTGGGCCAACTACAGCGAGTGCCTCAAGTTCATGACCAATGAGACTCGGGAA	0.00154989	0.743079	0.184646	8.21479	5.77762	7.95379	7.94445	8.74614	6.12124	5.65285	5.55878	ENSMUSE00000220095	110727678	110727796	TRUE
mMR028580	scl0026950.2_239	ENSMUSG00000054459	12	11325247	11436649	-1	Vsnl1	visinin-like 1 [Source:MGI Symbol;Acc:MGI:1349453]	protein_coding	CGTGGGGAAAGTCACTGTCCAACTTATCATCCAGCCCCTCCTTCCCCAAAGATCAATATGGCATGTAATA	0.00167115	0.743079	1.58085	8.49612	9.15682	8.50454	8.53497	8.44885	9.01862	9.14282	9.30901	ENSMUSE00000463518	11325247	11326504	TRUE
mMC022822	scl052715.1_0	ENSMUSG00000020925	11	102684686	102697782	-1	Ccdc43	coiled-coil domain containing 43 [Source:MGI Symbol;Acc:MGI:1289318]	protein_coding	CCAGCCACATCCACTTGTCAATAAAGGCCTTCTGTACCTGACTTTGGGCAACAGGTATCAAAAGCCTCAA	0.0016803	0.743079	1.30179	9.8479	10.2284	9.93393	9.84352	9.76624	10.2111	10.2577	10.2164	ENSMUSE00000875715;ENSMUSE00000345349	102684688;102684686	102686496;102686496	TRUE
mMC025621	scl019122.2_199	ENSMUSG00000079037	2	131909928	131938429	1	Prnp	prion protein [Source:MGI Symbol;Acc:MGI:97769]	protein_coding	TACTAAATGCTTACCGTGTGACCCTTGGGCTTTCAGCGTGCACTCAGTTCCGTAGGATTCCAAAGCAGAC	0.00173587	0.743079	0.668678	13.7596	13.179	13.6565	13.7192	13.9031	13.1301	13.2007	13.2062	ENSMUSE00000569227	131936420	131938429	TRUE
mMC019455	scl066290.3_55	ENSMUSG00000039105	4	63544772	63550750	1	Atp6v1g1	ATPase, H+ transporting, lysosomal V1 subunit G1 [Source:MGI Symbol;Acc:MGI:1913540]	protein_coding	TAATTAGTCTAGTAGGAAAAATTCTTTGAAGGAAGAAGGGGAGTAAACTGTTCCCTTCTCCTTTCTTACA	0.00182438	0.743079	2.24091	8.23418	9.39826	8.54625	8.03616	8.12012	9.42064	9.37917	9.39497	ENSMUSE00000222337	63549945	63550750	TRUE
mMC010391	scl21095.3.1_3									AGGCTGATGGGAAGTCCTATGTGAAGTACCAGGTTATTGGGAAGAACCACGTGGCAGTGCCCACACACTT	0.00183776	0.743079	0.554941	8.86868	8.01909	8.92246	8.91916	8.76443	8.21942	7.96342	7.87442				TRUE
mMC016601	scl45711.13.1_4	ENSMUSG00000058690	14	36874936	36968777	-1	Ccser2	coiled-coil serine rich 2 [Source:MGI Symbol;Acc:MGI:101859]	protein_coding	TCAAGAGCCTCATCATTTGGCAGAGAAAAAACCTAGTGACTTGCAGTTTGTAACTCCTCCTCCTCAGACC	0.00192371	0.743079	0.549766	7.09277	6.22966	7.05182	7.24957	6.97692	6.29342	6.33798	6.05759	ENSMUSE00001207697;ENSMUSE00001298915;ENSMUSE00001210857;ENSMUSE00001222783;ENSMUSE00001228171;ENSMUSE00001309340;ENSMUSE00001223017	36879143;36879359;36878840;36874936;36874936;36879096;36878841	36879762;36879762;36879762;36879762;36879762;36879762;36879762	TRUE
mMR001481	scl0080294.2_302	ENSMUSG00000020260	10	77259300	77269586	1	Pofut2	protein O-fucosyltransferase 2 [Source:MGI Symbol;Acc:MGI:1916863]	protein_coding	CAAGACAACATACAACCGGTTTTGTGGAGACCAGGAGAAAGCATGTGAGCAGCCCACACACTGGAAGATT	0.00194862	0.743079	0.632401	9.97753	9.31644	9.93393	10.1224	9.87627	9.32464	9.40459	9.22009	ENSMUSE00000909962	77268527	77269586	TRUE
mMC004995	scl35675.3_27	ENSMUSG00000036943	9	66843672	66919705	-1	Rab8b	RAB8B, member RAS oncogene family [Source:MGI Symbol;Acc:MGI:2442982]	protein_coding	GCAGCAATCGGGGAGTATATCCTTGTTATATAGAAATACATTGTCCTTGCTATTTTCTTACATTTAACTT	0.00196754	0.743079	0.697337	8.11932	7.59925	8.08822	8.24957	8.02018	7.62254	7.62428	7.55092	ENSMUSE00000360719	66843672	66847811	TRUE
mMC001819	scl37369.2.656_232	ENSMUSG00000040043	10	128129470	128180297	-1	Rbms2	RNA binding motif, single stranded interacting protein 2 [Source:MGI Symbol;Acc:MGI:1861776]	protein_coding	CCCCTTTACCCAGAAACCTGTAGTTTCATACTCCCATGTCTATGCCAACACTACCTATCGCTCACTCTCC	0.0020523	0.743079	1.9442	10.7388	11.698	10.8402	10.5117	10.8644	11.5616	11.8062	11.7261	ENSMUSE00000573131	128129470	128133367	TRUE
mMC022870	scl0319283.1_242									CCCCAGCTTGCTTTCGTTACCCTTCTGATAGCGATGTGCCTAGGACTGTGGGATTTTTTTCATCTCTAAG	0.00206006	0.743079	1.55401	6.03575	6.67175	6.16324	5.88183	6.06217	6.61535	6.73531	6.66457				TRUE
mMC009671	scl29997.10_261	ENSMUSG00000029781	6	56832059	56879358	1	Fkbp9	FK506 binding protein 9 [Source:MGI Symbol;Acc:MGI:1350921]	protein_coding	TAGAAAAGGCTAGCCCATTCCCACACCATGTGGTAGCTATGCTCCTACTTTATGTCCTCAGATACCAATG	0.00212158	0.743079	0.662907	14.4278	13.8347	14.334	14.5614	14.3879	13.8334	13.7514	13.9193	ENSMUSE00000335581	56878034	56879358	TRUE
mMC017812	scl52981.3.767_203	ENSMUSG00000033717	19	54045182	54048982	1	Adra2a	adrenergic receptor, alpha 2a [Source:MGI Symbol;Acc:MGI:87934]	protein_coding	GGCGGAGACTTCGTGTTTACAACCTGGTTTCTACTTATTTTAGGCAGACTGTGGAAGGCCTGTGATCTGA	0.00224176	0.743079	0.154087	6.08387	3.38569	6.16324	6.17557	5.91279	4.14142	2.98043	3.03522	ENSMUSE00000223547	54045182	54048982	TRUE
mMA032056	scl0002453.1_157	ENSMUSG00000022389	15	81802421	81826861	1	Tef	thyrotroph embryonic factor [Source:MGI Symbol;Acc:MGI:98663]	protein_coding	GGGCGTGCAGCTGGAGAACGGGGCCTGTCGGGCTCCTTCCCTCTGGTCCTGAAGAAGCTGATGGAGAACC	0.0022797	0.743079	1.49686	7.26446	7.8464	7.18261	7.23142	7.37936	7.95449	7.74861	7.83612	ENSMUSE00000450797	81811414	81811720	TRUE
mMC020884	scl0230809.1_12	ENSMUSG00000050890	4	134275002	134287895	-1	Pdik1l	PDLIM1 interacting kinase 1 like [Source:MGI Symbol;Acc:MGI:2385213]	protein_coding	GCACCTGTTGTCACTTAGAAACATGGGGTTCTGTAGATTCTTGGTGCTAAGGGATACTTTGTCATTCTGA	0.00228752	0.743079	0.643156	9.28507	8.64832	9.1187	9.3932	9.34332	8.65449	8.70835	8.58211	ENSMUSE00000806287;ENSMUSE00000737115	134275003;134275002	134279116;134279116	TRUE
mMC002616	scl19066.9.1_77	ENSMUSG00000023224	2	84765387	84775444	-1	Serping1	serine (or cysteine) peptidase inhibitor, clade G, member 1 [Source:MGI Symbol;Acc:MGI:894696]	protein_coding	TTCCTCTTCCTGCTCTGGGACCAGCAACACAGGTTCCCAGTCTTCATGGGTCGTGTATATGACCCCAGGG	0.00231236	0.743079	0.244752	13.573	11.5424	13.1561	13.902	13.6611	11.7218	11.754	11.1516	ENSMUSE00000688594;ENSMUSE00000235724	84765506;84765387	84766030;84765827	TRUE
mMC007570	scl40022.6.1_151	ENSMUSG00000018774	11	69664213	69666153	-1	Cd68	CD68 antigen [Source:MGI Symbol;Acc:MGI:88342]	protein_coding	CTGTGTAAGCCACCAAGGAGCGCCTCATCTCTTCACCATGCCACTGACTCAACAGTTACCTTCCTTCTCT	0.0023922	0.743079	0.476054	10.9058	9.83502	10.6995	10.836	11.182	9.91107	9.8828	9.71118	ENSMUSE00000825424;ENSMUSE00000677498	69664306;69664213	69664504;69664504	TRUE
mMC017663	scl17681.2.1_40									AGCCTCCCCTGACTCTAAACAACATGATGGGCTGACAGATAATGTCTTTCTCGCTGGAGGTCTTGGCCAC	0.00240775	0.743079	1.87144	7.31469	8.21884	7.31134	7.5126	7.12012	8.26611	8.08371	8.30668				TRUE
mMC001826	scl31993.26_1	ENSMUSG00000042055	7	129591863	129635738	1	Wdr11	WD repeat domain 11 [Source:MGI Symbol;Acc:MGI:1920230]	protein_coding	GCAGCATAGGCCCATACACTAGGAGCCAGTTCTGTGTCCCAGGTGACCTCAAAATGGGGACACATAGTGG	0.00242356	0.743079	0.782084	10.2659	9.91134	10.3321	10.1732	10.2926	9.9502	9.87978	9.90404	ENSMUSE00000748931;ENSMUSE00000335632;ENSMUSE00000767025	129634818;129634818;129634818	129635736;129635734;129635738	TRUE
mMC021403	scl0353235.1_269	ENSMUSG00000103800	18	36992371	37187657	1	Pcdha8	protocadherin alpha 8 [Source:MGI Symbol;Acc:MGI:2681879]	protein_coding	CCTTCAGCCCCGGTCTACCTCCATGTCCTGGATCTGCAGAACCATCTGTTTCTTTGGACTCCTCCGAGAA	0.00244158	0.743079	2.26445	6.13882	7.31798	6.16324	5.97203	6.28118	7.11104	7.23781	7.60507	ENSMUSE00001342804	36992371	36994848	TRUE
mMC020725	scl067684.2_37	ENSMUSG00000020863	11	94287890	94321988	-1	Luc7l3	LUC7-like 3 (S. cerevisiae) [Source:MGI Symbol;Acc:MGI:1914934]	protein_coding	AAGTTTGTGAAGTGTGTGGAGCCTTTTTGATAGTAGGAGACGCCCAGTCCCGAGTAGATGACCATCTGAT	0.00245224	0.743079	1.45393	13.2837	13.8236	13.251	13.2737	13.3263	13.6776	13.9348	13.8586	ENSMUSE00001262407;ENSMUSE00000897211;ENSMUSE00001244642	94297759;94297759;94297759	94297920;94298218;94297920	TRUE
mMC024386	scl0320726.1_24	ENSMUSG00000027750	3	54361109	54391037	1	Postn	periostin, osteoblast specific factor [Source:MGI Symbol;Acc:MGI:1926321]	protein_coding	CTCTGACTGGCTAGCTATGGGTGTCATTCATTCTTGAGTCTACAGTTGAGTCATCCTTTAGAATCTGTGC	0.00266163	0.743079	0.473311	5.84183	4.76269	5.65423	5.78562	6.08563	4.82947	4.56539	4.8932	ENSMUSE00000844967	54378484	54383477	TRUE
mMC023747	scl0381413.1_190	ENSMUSG00000040133	2	118277110	118373419	-1	Gpr176	G protein-coupled receptor 176 [Source:MGI Symbol;Acc:MGI:2685858]	protein_coding	TGTACCTGAGAAGAACCTGTGAAATAAACCTGTGTTGCTGTCACCGTCCTGACATGTGTATGTATGACTT	0.00267754	0.743079	0.455908	13.6206	12.4874	13.4792	13.9552	13.4275	12.4798	12.5446	12.438	ENSMUSE00000341900	118277110	118280354	TRUE
mMC013737	scl21839.8.1_25	ENSMUSG00000015711	3	95253674	95282076	-1	Prune	prune homolog (Drosophila) [Source:MGI Symbol;Acc:MGI:1925152]	protein_coding	AAAGGACCAGAAGACAGTCTACAGACAGGGCACCAAGGTGGCAATCAGTGCAATCTACATGGACTTGAAG	0.00268782	0.743079	0.690891	7.56871	7.03524	7.46949	7.69582	7.54082	6.94877	7.09937	7.05759	ENSMUSE00000176370	95259240	95259334	TRUE
mMR026124	scl0012942.1_145	ENSMUSG00000103442	18	36930184	37187661	1	Pcdha1	protocadherin alpha 1 [Source:MGI Symbol;Acc:MGI:2150982]	protein_coding	GATCATTTTGCCCCACTGAAGCCCATGTAACTGACCTTACGTGCCTTTTGAACTAGGAGAATCGGGCTAT	0.00280342	0.743079	0.583518	6.31624	5.53909	6.52365	6.30268	6.12239	5.5862	5.50399	5.52707	ENSMUSE00001343623;ENSMUSE00001340267	37185476;37184946	37187661;37187657	TRUE
mMA032821	scl0003766.1_1206	ENSMUSG00000020190	10	80665327	80678112	-1	Mknk2	MAP kinase-interacting serine/threonine kinase 2 [Source:MGI Symbol;Acc:MGI:894279]	protein_coding	ACCTAACTGCCCGAGGCCTGTAGACTGTTCTAGCCGAACTACTATGCAATACGAGTTCCCATTTTCTCCA	0.00281789	0.743079	1.36417	8.32729	8.77532	8.37586	8.23142	8.37461	8.69259	8.77159	8.86177	ENSMUSE00001350373;ENSMUSE00000389774	80665327;80665332	80667332;80667332	TRUE
mMR027883	scl0019769.2_219	ENSMUSG00000028057	3	88716838	88731049	1	Rit1	Ras-like without CAAX 1 [Source:MGI Symbol;Acc:MGI:108053]	protein_coding	TCCCACGCATGAACTCATCAGGGCCGTGTCTACTCCTTAATTGTCACATTAGAATTTGGTCGGCCATTGT	0.00287667	0.743079	0.590562	13.4652	12.7054	13.4707	13.3426	13.5824	12.6479	12.5792	12.8891	ENSMUSE00000884903;ENSMUSE00000895597;ENSMUSE00000290664;ENSMUSE00000914544;ENSMUSE00000915641	88729112;88729112;88729112;88729112;88729112	88729548;88731041;88729727;88731049;88729556	TRUE
mMR028946	scl0066371.1_35	ENSMUSG00000027536	3	10366907	10428856	1	Chmp4c	charged multivesicular body protein 4C [Source:MGI Symbol;Acc:MGI:1913621]	protein_coding	GTCAGGAAGCTGAGTGAGCACTTGGGGGCGGTGCTCCAGGGGGTGTGGTCAGGAAGCTGAGTGAGCACTT	0.00287815	0.743079	1.58741	5.83051	6.49718	5.81177	5.99373	5.68602	6.39776	6.53501	6.55878	ENSMUSE00000417683	10389912	10395337	TRUE
mMC023330	scl076107.1_10	ENSMUSG00000068250	6	149157147	149188712	-1	Amn1	antagonist of mitotic exit network 1 [Source:MGI Symbol;Acc:MGI:2442933]	protein_coding	CAGAAGGTATGTTTATGATTACTTGAGTACATGGACAGGCCTATACTTTAGCACCTGAGATAATTTTGGA	0.00296308	0.743079	2.44544	5.64617	6.93626	5.65423	5.31996	5.96432	6.84186	6.88732	7.07961	ENSMUSE00000763640;ENSMUSE00000788455;ENSMUSE00001364558;ENSMUSE00001300601;ENSMUSE00001254012	149183394;149183394;149172862;149183394;149183394	149183489;149183492;149188702;149183538;149183538	TRUE
mMC023051	scl0229589.1_17	ENSMUSG00000015711	3	95253674	95282076	-1	Prune	prune homolog (Drosophila) [Source:MGI Symbol;Acc:MGI:1925152]	protein_coding	CTGTGAACAGAGGCAGCGTCTGCCATGAAACCAGTTCACCGCTCCTCTCCATGAATTGACCTTTTCAATT	0.00303592	0.743079	0.396722	8.38352	7.04972	8.54625	8.48988	8.11443	7.22888	6.73531	7.18497	ENSMUSE00000413523	95253674	95255427	TRUE
mMA032672	scl0002244.1_36	ENSMUSG00000024542	18	67800107	67885168	1	Cep192	centrosomal protein 192 [Source:MGI Symbol;Acc:MGI:1918049]	protein_coding	TCCTCCAGAGATGCCCTCATTAAAGTAGATACCGCAGTCACATCCCGGAGGCGCGCTGTGTCTGAGACAG	0.00314181	0.743079	1.88843	8.43509	9.35228	8.34181	8.43543	8.52804	9.38935	9.56351	9.104	ENSMUSE00000659059	67878539	67878660	TRUE
mMC001761	scl42274.8.1_35	ENSMUSG00000002679	12	81573557	81595008	-1	Med6	mediator complex subunit 6 [Source:MGI Symbol;Acc:MGI:1917042]	protein_coding	TCCTTGTCAGTCGCTATACCTCAGCACCGTGGGAGGCTCTTGAGCCTGGAAACACTATCGCAGTTTGTAC	0.00314855	0.743079	0.820465	11.0937	10.8082	11.0485	11.1785	11.054	10.7788	10.8259	10.8199	ENSMUSE00000859284;ENSMUSE00000848417;ENSMUSE00000277318;ENSMUSE00000859714	81573560;81573696;81573565;81573557	81573960;81573960;81573960;81573960	TRUE
mMC025040	scl068069.1_6									TTGTTCCCTTTCCCTGGCGCCTTGACTTGCTTAGGCTCGTACCTGCTCCCTTCTTTGATACTCTAAATGT	0.00320449	0.743079	1.28951	6.22814	6.59497	6.20172	6.28519	6.19752	6.52608	6.56539	6.69343				TRUE
mMR026710	scl0094192.2_160	ENSMUSG00000042460	6	7844842	7875687	1	C1galt1	core 1 synthase, glycoprotein-N-acetylgalactosamine 3-beta-galactosyltransferase, 1 [Source:MGI Symbol;Acc:MGI:2151071]	protein_coding	CATTAGATACTTAGTTCTAAAGATAATCAACCCGATACCAAGTCCCCATTGTCCCCTTTCCAAATGTTTG	0.00331466	0.743079	0.309152	11.1047	9.41105	10.9706	11.5511	10.7923	9.6943	9.31134	9.22751	ENSMUSE00000392165	7871054	7875687	TRUE
mMC003101	scl39110.7.1_195	ENSMUSG00000020007	10	19712587	19760053	1	Il20ra	interleukin 20 receptor, alpha [Source:MGI Symbol;Acc:MGI:3605069]	protein_coding	CAGAGCCCTGAGCTTTGTTGTAGACAGAGTAAGATTTGCAGGTTGGGTGGGGACTTTATACAGAAGAGCT	0.00334414	0.743079	0.283659	7.06344	5.24567	6.68171	7.557	6.95161	5.36381	4.98043	5.39277	ENSMUSE00000344884	19758886	19760053	TRUE
mMR030913	scl0059013.2_121	ENSMUSG00000007850	11	50376990	50386528	1	Hnrnph1	heterogeneous nuclear ribonucleoprotein H1 [Source:MGI Symbol;Acc:MGI:1891925]	protein_coding	ACAGATATGGGGACGGTGGCTCTACTTTCCAGAGTACAACCGGACACTGTGTACACATGCGGGGATTACC	0.00343897	0.743079	1.40043	13.2972	13.7831	13.3057	13.341	13.245	13.7714	13.6627	13.9153	ENSMUSE00001271820;ENSMUSE00001266182;ENSMUSE00000815240	50382928;50382928;50382947	50383061;50383061;50383061	TRUE
mMC008923	scl17140.18.1_11	ENSMUSG00000026496	1	180568924	180601254	1	Parp1	poly (ADP-ribose) polymerase family, member 1 [Source:MGI Symbol;Acc:MGI:1340806]	protein_coding	TAGATCTCTCCAATCGCTTCTACACTCTGATCCCCCATGACTTTGGAATGAAGAAGCCCCCACTCCTGAA	0.00346599	0.743079	2.57889	9.53468	10.9014	9.78193	9.65726	9.16486	10.7272	10.8577	11.1194	ENSMUSE00000386216	180594043	180594165	TRUE
mMC013339	scl22550.10.1_73	ENSMUSG00000055301	3	138217760	138233382	1	Adh7	alcohol dehydrogenase 7 (class IV), mu or sigma polypeptide [Source:MGI Symbol;Acc:MGI:87926]	protein_coding	CTTTCTAGAGTCTGGCAAACCTTTATCTGCTTAGTTTACCGAGTGCCTAGGCTTCGCAGAGAACTCAGCA	0.00347512	0.743079	5.4444	6.0715	8.51627	5.68171	6.23142	6.30136	7.91986	8.51958	9.10936	ENSMUSE00000635631;ENSMUSE00001357588	138231182;138231182	138233382;138231431	TRUE
mMC004812	scl38757.5.1_81									GTAAGGAAGGATCGTTCTCACCCCGCAGACTAACAGGAGACATAATTATTCAATTAAAAAGTTTACTTTA	0.00348376	0.743079	0.393341	9.11351	7.76736	8.99818	9.30702	9.03532	7.91401	7.38131	8.00676				TRUE
mMA033440	scl0004124.1_11	ENSMUSG00000029472	5	122787459	122821339	-1	Anapc5	anaphase-promoting complex subunit 5 [Source:MGI Symbol;Acc:MGI:1929722]	protein_coding	AGCTCGCCCTGCAGGAGGCAATTAGGATTGCCCAGGAGTCCAACGATCACGTGTGTCTGCAGCACTGTTT	0.00351711	0.743079	2.87928	10.9871	12.5128	10.9907	10.6909	11.2799	12.7186	12.1544	12.6655	ENSMUSE00000537642;ENSMUSE00001356716	122802823;122802823	122802904;122802904	TRUE
mMC002347	scl22135.6_24	ENSMUSG00000036513	3	57644349	57651715	-1	Commd2	COMM domain containing 2 [Source:MGI Symbol;Acc:MGI:1098806]	protein_coding	GGTTTCCCCACTCCCAATATTGAATGATTAGCCTGTGTCCTTCTAAGCAACCTTTCTTCCACCCCTTGGT	0.00357558	0.743079	1.58494	6.5759	7.24032	6.68171	6.557	6.48899	7.10078	7.41505	7.20514	ENSMUSE00000856249	57644349	57646876	TRUE
mMC004991	scl38176.1_592									TATTTAGAATGTGGGGAATTACTGACAACAAAGGCAATGCAGTGAGCCACTGAGCTGGTAGCACCAGCCG	0.00360099	0.743079	1.44686	5.68438	6.21731	5.53875	5.68253	5.83187	6.25689	6.18988	6.20514				TRUE
mMC012530	scl20334.2_166									TGAAAAAAGCAAAGGGAGAGGACTGCTAGGGAAGATGAAGCTTCTGTGTGACCATGGAAAGCCTATGGGC	0.00364149	0.743079	1.91187	6.78085	7.71584	6.74821	6.73499	6.85935	7.44723	7.95771	7.74258				TRUE
mMA035377	scl0002141.1_52	ENSMUSG00000028179	3	157894248	157925077	-1	Cth	cystathionase (cystathionine gamma-lyase) [Source:MGI Symbol;Acc:MGI:1339968]	protein_coding	GAGCCTGCGCACAAATTGTCCACAAACGTGGAGACATCATTTTGGTTGTAGATAACACCTTCATGTCTGC	0.0037301	0.743079	0.589769	6.80368	6.0419	6.96502	6.61414	6.83187	6.03758	6.17025	5.91786	ENSMUSE00000177042	157913600	157913731	TRUE
mMR027129	scl00114714.2_285	ENSMUSG00000007646	11	87376645	87404954	-1	Rad51c	RAD51 homolog C [Source:MGI Symbol;Acc:MGI:2150020]	protein_coding	ATTTCAGATCACACCTCAGGGATTTAGAGACGCTGTTGTCACTGCTGCCTCATCACAGACAGAGAGTTCT	0.00377956	0.743079	2.69236	6.02384	7.45271	6.12372	6.23142	5.7164	7.10078	7.65991	7.59746	ENSMUSE00000780669;ENSMUSE00000773087;ENSMUSE00000780626;ENSMUSE00000458179	87379097;87378591;87379384;87376645	87379487;87379487;87379487;87379487	TRUE
mMC016438	scl20561.14_317	ENSMUSG00000027188	2	102550012	102643041	1	Pamr1	peptidase domain containing associated with muscle regeneration 1 [Source:MGI Symbol;Acc:MGI:2445082]	protein_coding	AGGCTCCTGGTTTCAGGGACTTATCTCAATAGAGGGTGAACAGAGTTTACTTCATCAGGGAACTGTCTCC	0.00380747	0.743079	0.195671	9.88382	7.53032	10.3058	9.65386	9.69177	8.18581	7.1801	7.22504	ENSMUSE00000808191	102641984	102643041	TRUE
mMA034646	scl0004084.1_3483									CGGTCCTAGAGGTAGCCTTGAATCTGCCTGTGTTATGCCTTCTGGTCTCTGTAGAACTTTGGTTTCTTTG	0.00385251	0.743079	2.6453	5.41564	6.81907	5.31134	5.24957	5.68602	6.44723	7.06789	6.94211				TRUE
mMC008324	scl30090.101.1_48	ENSMUSG00000029797	6	48448229	48501250	1	Sspo	SCO-spondin [Source:MGI Symbol;Acc:MGI:2674311]	protein_coding	TTGTCTGCCTTGTGACCACAGGCCTTGGTGGCGCTCCCCACTTCCTTCAGTGTCCAGTTCCCCGCCTCTG	0.00387124	0.743079	1.76096	6.01151	6.82787	6.22058	5.92764	5.88632	6.67193	6.96911	6.84257	ENSMUSE00001330317;ENSMUSE00001334283;ENSMUSE00000474731	48501077;48501077;48501077	48501235;48501250;48501250	TRUE
mMR031087	scl00209760.1_40	ENSMUSG00000042246	7	118535841	118584736	-1	Tmc7	transmembrane channel-like gene family 7 [Source:MGI Symbol;Acc:MGI:2443317]	protein_coding	TGCGGCTCTCTAACGGGTGTGTGTTAAACTCCTGATTCCGTGTCTTGAAAGTTTTAGAGTATGGTTGTCC	0.00389729	0.743079	1.77698	7.74096	8.57038	7.93678	7.48223	7.80386	8.56021	8.62788	8.52306	ENSMUSE00000383857	118535841	118538217	TRUE
mMC018338	scl33401.8.1_23	ENSMUSG00000008450	8	105860634	105880402	1	Nutf2	nuclear transport factor 2 [Source:MGI Symbol;Acc:MGI:1915301]	protein_coding	GAGTAAAGATTTCCACATACTCCACAGGTTGCCTGGTTAGACCAGCATAGTCCTGGACGCTACACAGAAG	0.00396524	0.743079	2.76701	9.35143	10.8198	9.58132	9.23825	9.23472	10.3978	11.1232	10.9383	ENSMUSE00000896618	105878805	105880402	TRUE
mMC004643	scl36787.11_464	ENSMUSG00000032373	9	66713686	66766845	1	Car12	carbonic anyhydrase 12 [Source:MGI Symbol;Acc:MGI:1923709]	protein_coding	GGTCCCTGTCCCTCAGCCCATAGGCCACTGTGATAATTGTCTGCTCAGCATTTCCATATTTATTGTACCA	0.0039846	0.743079	2.33169	6.74826	7.96963	6.96502	6.72205	6.5577	7.71296	8.28421	7.91174	ENSMUSE00000745054;ENSMUSE00000726716	66764288;66764288	66766842;66766845	TRUE
mMC015047	scl32778.3_549	ENSMUSG00000021217	7	36698118	36773553	1	Tshz3	teashirt zinc finger family member 3 [Source:MGI Symbol;Acc:MGI:2442819]	protein_coding	AGGCTTATGAAAGGTAACCCGTGGTAACCGGCTCTCCAAGCCATTCTTGTCTCCATTTCTGGCAGTTAAT	0.00402266	0.743079	0.370946	8.21118	6.78046	8.49682	7.95001	8.18672	7.05896	6.43986	6.84257	ENSMUSE00000392846	36768628	36773553	TRUE
mMC004146	scl44255.5_1	ENSMUSG00000008859	13	17880575	17944239	-1	Rala	v-ral simian leukemia viral oncogene homolog A (ras related) [Source:MGI Symbol;Acc:MGI:1927243]	protein_coding	GGAGAGCTAATGTGGTCTGTACAAGGACACTGGAGGAAGTATGTTTGCTACCTGTAAGTTCTAAATGTGT	0.00415998	0.743079	0.682086	10.32	9.76798	10.2936	10.3952	10.271	9.68745	9.67739	9.9391	ENSMUSE00000337281	17880575	17882501	TRUE
mMC011054	scl49079.8_50	ENSMUSG00000022698	16	44139830	44163366	1	Naa50	N(alpha)-acetyltransferase 50, NatE catalytic subunit [Source:MGI Symbol;Acc:MGI:1919367]	protein_coding	AGAACTTTAGGCTTTATTCTAGTGAGTATGAACTGTAAATGTGCATATTCTGATCTATTACTTTTTGTAG	0.00420997	0.743079	1.64417	6.58737	7.30473	6.44564	6.5126	6.80386	7.26611	7.23781	7.41026	ENSMUSE00000852109	44159463	44163366	TRUE
mMR031093	scl0018143.2_289	ENSMUSG00000026077	1	39193731	39363236	1	Npas2	neuronal PAS domain protein 2 [Source:MGI Symbol;Acc:MGI:109232]	protein_coding	AAAACGGGGTTGGCCGTGGGAGATGGGATGAAGCGTTTACGTGATTTTGGCGCACCCTGTATACATTTCA	0.00423697	0.743079	0.307678	5.92403	4.22352	5.62622	6.15646	5.98941	4.49505	4.43986	3.73566	ENSMUSE00000340602	39361855	39363236	TRUE
mMC021525	scl018220.1_69	ENSMUSG00000030824	7	45492674	45510408	-1	Nucb1	nucleobindin 1 [Source:MGI Symbol;Acc:MGI:97388]	protein_coding	AGATATGGCTACACCCCTAGCTGAGGTCCAACCCTGCTCAGGGCTCCTGAAAATTGGTTCACCAACTTCC	0.00425948	0.743079	0.67831	13.2353	12.6754	13.0592	13.2983	13.3485	12.7349	12.615	12.6761	ENSMUSE00000516665	45492674	45493949	TRUE
mMR028087	scl0066223.2_60	ENSMUSG00000052962	6	71812997	71826969	-1	Mrpl35	mitochondrial ribosomal protein L35 [Source:MGI Symbol;Acc:MGI:1913473]	protein_coding	AATTGCCAGGGAACTCTCATTGGGCCATCCTGCCTTTTCCTCGTAAGTCTGAATCAATGCCATCATGCAA	0.00427601	0.743079	2.97465	6.99252	8.56525	6.89631	6.81028	7.27099	8.16132	8.58034	8.95408	ENSMUSE00000433900	71812997	71816287	TRUE
mMC006289	scl26789.21_172	ENSMUSG00000028944	5	24862744	25100642	-1	Prkag2	protein kinase, AMP-activated, gamma 2 non-catalytic subunit [Source:MGI Symbol;Acc:MGI:1336153]	protein_coding	AATGTGATGTGATGCCTCTAAGCGCTCTGCATCCGTCCTGTTCTGGCTGCCGTGTTAGCGAGGCCGGCTT	0.00430566	0.743079	0.783071	9.4976	9.14481	9.405	9.55335	9.53445	9.19308	9.17272	9.06864	ENSMUSE00000497988;ENSMUSE00000814324	24862748;24862744	24863887;24863887	TRUE
mMR029633	scl0012396.1_0	ENSMUSG00000038533	2	154436481	154539356	1	Cbfa2t2	core-binding factor, runt domain, alpha subunit 2, translocated to, 2 (human) [Source:MGI Symbol;Acc:MGI:1333833]	protein_coding	CCAGGAAGAAGCTGCAACAATTCAGTGAATGATTAAAGGGCTGTTTGATAATAAGGCCTTCGTTCCACTC	0.00432141	0.743079	0.825175	8.52868	8.25145	8.59765	8.44334	8.54506	8.24762	8.22835	8.27839	ENSMUSE00000505140	154534884	154539356	TRUE
mMR027795	scl00239739.2_2	ENSMUSG00000041247	16	19653381	19706365	-1	Lamp3	lysosomal-associated membrane protein 3 [Source:MGI Symbol;Acc:MGI:2441659]	protein_coding	ATTAAGAAATAGGTGCCTGATAGAGTTTGATCCGGTCTCATGCACAAGGTGCCCATGTCCCGCTTCCCAG	0.00433103	0.743079	NA	5.53905	6.18023	5.44564	5.68253	5.48899	6.05896	6.33798	6.14374	ENSMUSE00001094032	19653381	19655520	TRUE
mMC007869	scl31905.5_10	ENSMUSG00000038745	7	140920902	140929192	1	Nlrp6	NLR family, pyrin domain containing 6 [Source:MGI Symbol;Acc:MGI:2141990]	protein_coding	AGGGGAAATTCCCTCCACCATCGCACCATTGCAATAAATGCATCCCTTCATCCTTCCAAACCTCCTGTCT	0.0043698	0.743079	2.04541	6.65855	7.69094	6.91958	6.69582	6.36025	7.54892	7.78133	7.74258	ENSMUSE00001316122;ENSMUSE00000587049	140927429;140927429	140929192;140928540	TRUE
mMC004956	scl43097.11.1_34	ENSMUSG00000021113	12	73964530	73984820	1	Snapc1	small nuclear RNA activating complex, polypeptide 1 [Source:MGI Symbol;Acc:MGI:1922877]	protein_coding	GATTGTAAATGTGTTAAACTTGTTAGACTTGTTAGGGGTCTGTATGAGTGGAGATAGAGTTTCTATTGCC	0.00444736	0.743079	1.9866	9.0037	9.994	9.25071	8.83453	8.92585	9.92423	10.22	9.83773	ENSMUSE00000375279	73983863	73984820	TRUE
mMR026581	scl0077191.1_106	ENSMUSG00000026131	1	33908225	34308661	1	Dst	dystonin [Source:MGI Symbol;Acc:MGI:104627]	protein_coding	TATCACTGTGAAACCCTGCATGACTTTCCCATCCTTCCTTACCTCCCTGGACAGTCTTACATAGCGTTCA	0.00445641	0.743079	1.32323	6.40168	6.80575	6.36318	6.37058	6.47128	6.68574	6.85079	6.88071	ENSMUSE00001322694	34271355	34272292	TRUE
mMC020257	scl0228961.11_14	ENSMUSG00000039263	2	174110349	174123070	1	Npepl1	aminopeptidase-like 1 [Source:MGI Symbol;Acc:MGI:2448523]	protein_coding	CAATTGAAAGATTAACTAACTCTTAAGATGAGTTTGGCTTCTCCTTCCGTGCCCAGTGGTGACAGGAGTG	0.0044752	0.743079	1.47243	10.1105	10.6687	10.2241	10.1273	9.98006	10.576	10.7958	10.6342	ENSMUSE00000835912;ENSMUSE00000398833	174122091;174122091	174123070;174122702	TRUE
mMR027438	scl0066310.1_231	ENSMUSG00000024067	17	74299474	74323944	-1	Dpy30	dpy-30, histone methyltransferase complex regulatory subunit [Source:MGI Symbol;Acc:MGI:1913560]	protein_coding	GGACCACAGACCTCACTTTTGGAGTTGCAGAAGAGAGCATATCCCTGTTTGATTTAATCCCCATACTTAT	0.00448502	0.743079	1.48803	11.0615	11.6349	11.2438	11.023	10.9177	11.5839	11.659	11.6618	ENSMUSE00000692277	74299474	74299824	TRUE
mMC025696	scl066892.2_1	ENSMUSG00000093661	6	99625135	99666771	-1	Eif4e3	eukaryotic translation initiation factor 4E member 3 [Source:MGI Symbol;Acc:MGI:1914142]	protein_coding	TGTGGAATGTCAACGCCTCACTAGTGGGCGAAGCGACTGTGCTAGAGAAGATCCACCAGCTCCTGCCCCA	0.00450951	0.743079	0.488337	7.26686	6.2328	7.05182	7.42748	7.32126	6.51065	6.13017	6.05759	ENSMUSE00001305252	99632257	99632412	TRUE
mMC009548	scl42858.13_56	ENSMUSG00000044456	12	102283048	102390855	1	Rin3	Ras and Rab interactor 3 [Source:MGI Symbol;Acc:MGI:2385708]	protein_coding	GGTCATTAAAGGCCTGTTCTGTGATGGAAACACCACAGGTCATCAGTGTTGATGAGATGCACTATGGGGG	0.00462747	0.743079	0.676461	8.50608	7.94216	8.49682	8.4512	8.57023	8.12631	7.83841	7.86177	ENSMUSE00000735729	102389824	102390855	TRUE
mMC016209	scl17574.7_640	ENSMUSG00000026315	1	107590006	107610484	1	Serpinb8	serine (or cysteine) peptidase inhibitor, clade B, member 8 [Source:MGI Symbol;Acc:MGI:894657]	protein_coding	TGTAAGTCTTGCTCACAACAATTATCATTCAGTGGCAACATCTTGCTGTGCATTGAATTTCAGGATGGGG	0.00471169	0.743079	3.17146	7.90925	9.57439	8.07791	7.80416	7.84568	9.21228	9.38557	10.1253	ENSMUSE00001319822;ENSMUSE00000332275	107606921;107606921	107610484;107608909	TRUE
mMC025055	scl0230789.1_243	ENSMUSG00000028878	4	132899213	132922558	-1	Fam76a	family with sequence similarity 76, member A [Source:MGI Symbol;Acc:MGI:2385211]	protein_coding	GCTTCAGGGTATACTCTTGGGTTTTTTCCAGGTATATTATGTATGACCTTTGTACAATGTATAGACAGAG	0.00475312	0.743079	0.56473	7.31155	6.48718	7.22992	7.40337	7.30136	6.75285	6.40669	6.302	ENSMUSE00000741984;ENSMUSE00000631017	132899213;132900251	132901308;132901308	TRUE
mMC010928	scl20282.17.126_1	ENSMUSG00000027411	2	130424339	130444269	1	Vps16	vacuolar protein sorting 16 (yeast) [Source:MGI Symbol;Acc:MGI:2136772]	protein_coding	TGTAGAGATCTGCATGAAACAGCATAACAAACATGAGGCCAAGAAGTATGCTTCCCGTGTGGGCCCTGAA	0.00478313	0.743079	1.55122	10.7921	11.4255	10.804	10.9163	10.656	11.5198	11.4956	11.261	ENSMUSE00000734078;ENSMUSE00001211448;ENSMUSE00001240179	130443167;130443296;130443296	130443399;130443399;130443399	TRUE
mMC019474	scl0327744.1_9									GATAGGCTCAGAGGGGCGCAGGGTTTTGGCGGCTTCCCGAGTTCCCCTCGCCGACCGCCATGTCACATCT	0.00478751	0.743079	1.43563	8.236	8.75768	8.24841	8.31134	8.14824	8.91401	8.6981	8.66093				TRUE
mMA035438	scl0004171.1_38	ENSMUSG00000029616	5	121428590	121452506	-1	Erp29	endoplasmic reticulum protein 29 [Source:MGI Symbol;Acc:MGI:1914647]	protein_coding	TGGTGTCAGAGACCTGTTCCCATGGCTTCTGTCTTTCATGTCCCCAGGCAGTGTTGTTATCCTTAAAAAT	0.00480165	0.743079	1.24421	6.04274	6.35798	6.12372	6.0151	5.98941	6.29342	6.42337	6.35715	ENSMUSE00000830703	121449045	121449163	TRUE
mMC017946	scl22754.8.4_31	ENSMUSG00000074344	3	105870903	105924042	1	Tmigd3	transmembrane and immunoglobulin domain containing 3 [Source:MGI Symbol;Acc:MGI:5604098]	protein_coding	GACTCAAGGGAATGGCTTGAACTGAACATGTGTGACTGAAGATTTCTTTCACTTAGCTCCTAAATAAAGT	0.0048111	0.743079	0.225469	6.50665	4.35765	6.38006	6.17557	6.96432	4.49505	3.78778	4.79011	ENSMUSE00001347496;ENSMUSE00000671039;ENSMUSE00001356163;ENSMUSE00001355516	105923919;105923922;105923922;105923922	105924042;105924036;105923955;105924039	TRUE
mMC009768	scl39850.23_57	ENSMUSG00000035441	11	80482126	80780025	-1	Myo1d	myosin ID [Source:MGI Symbol;Acc:MGI:107728]	protein_coding	CTGACCACAGTAACAGCAGAGGAGAGGACACAGTGATTGTATGCATGGAGTAGGGGTCTCTTGAGTTAAT	0.00481289	0.743079	0.444697	13.6469	12.4777	13.5318	13.6314	13.7773	12.5702	12.1052	12.7578	ENSMUSE00000578123	80482126	80484382	TRUE
mMC015327	scl39817.6_54	ENSMUSG00000018927	11	83587882	83593087	-1	Ccl6	chemokine (C-C motif) ligand 6 [Source:MGI Symbol;Acc:MGI:98263]	protein_coding	TCATAGAACTACGGGGCCAGTCTGAAACTGGGCTCTTGGGGTGAAATTATCTCACTCACTCACCTTGAGT	0.00490856	0.743079	0.114127	6.7861	3.65481	6.76115	7.53497	6.06217	3.77885	2.98043	4.20514	ENSMUSE00000371435	83587882	83588939	TRUE
mMR027896	scl0074320.2_30	ENSMUSG00000024400	18	31804057	31908987	1	Wdr33	WD repeat domain 33 [Source:MGI Symbol;Acc:MGI:1921570]	protein_coding	CCAAACAGTCCATGGCCTCTCTGGATACTATTTAAGACGTTCTTGTGGGCTCACCACTGAAGCAGAAACA	0.00491157	0.743079	0.535963	8.9882	8.0884	9.20646	8.94723	8.81091	8.02678	8.30235	7.93609	ENSMUSE00000441045	31906766	31908987	TRUE
mMC023924	scl070351.7_3	ENSMUSG00000061950	17	65782573	65841926	1	Ppp4r1	protein phosphatase 4, regulatory subunit 1 [Source:MGI Symbol;Acc:MGI:1917601]	protein_coding	GTCATTGAAGACGACTGCCTCCCCATGGACCAGTTTGCTGTGCACTTGATGCCACATTTGCTGACCTTGG	0.00494281	0.743079	1.52551	12.5307	13.14	12.698	12.5545	12.3397	13.2008	13.1044	13.1149	ENSMUSE00000868164;ENSMUSE00001252815;ENSMUSE00001304583	65838818;65838818;65838818	65838981;65838959;65838959	TRUE
mMC026407	scl011770.1_148	ENSMUSG00000062515	3	10204088	10208576	-1	Fabp4	fatty acid binding protein 4, adipocyte [Source:MGI Symbol;Acc:MGI:88038]	protein_coding	GCAAGCAATTAATTTTTTCTGAAGATGCATTTTATTGGATATGGTTATGTTGATTAAATAAAACCTTTTT	0.00500829	0.743079	0.195772	6.10795	3.7552	5.81177	6.40337	6.10871	4.49505	3.56539	3.20514	ENSMUSE00000498976;ENSMUSE00001338064	10204088;10204328	10204570;10208558	TRUE
mMR001358	scl0013006.1_55	ENSMUSG00000024974	19	53600398	53645833	1	Smc3	structural maintenance of chromosomes 3 [Source:MGI Symbol;Acc:MGI:1339795]	protein_coding	GAGCCTGAAGCAGTTGTTTCGAAAACTGGAGCAATGCAACACAGAGTTAAAGAAGTACAGCCACGTGAAC	0.00503583	0.743079	1.7328	9.40027	10.1934	9.28918	9.43146	9.48016	10.0077	10.1289	10.4435	ENSMUSE00000224064	53641098	53641310	TRUE
mMC017445	scl43651.15_178	ENSMUSG00000021668	13	96480689	96542485	-1	Polk	polymerase (DNA directed), kappa [Source:MGI Symbol;Acc:MGI:1349767]	protein_coding	GACAGAGAGATATTTGATGGTCCTTAGAACCGACCTTGTATGGCACAGTCTTAACCTGACTTTTAATTGC	0.00504944	0.743079	1.76144	9.08577	9.90252	9.07273	9.03355	9.15102	9.66672	9.8828	10.158	ENSMUSE00000339232	96480689	96482254	TRUE
mMC008968	scl38992.1.1_95									TCCGGAGGGCTTGGCTGAAGAGTTACCGGTTTGGCCCTGTGCTGGTGACGGTAGTGGTGGAACTTCCAAT	0.00523146	0.743079	1.4462	6.15888	6.69114	6.20172	6.07739	6.19752	6.80438	6.51958	6.74946				TRUE
mMR029396	scl0022222.2_5	ENSMUSG00000027272	2	120860269	120970715	-1	Ubr1	ubiquitin protein ligase E3 component n-recognin 1 [Source:MGI Symbol;Acc:MGI:1277977]	protein_coding	GCTGTGCTAGTCTGGAAAGCATCCTTCCAGTGTAGACCTCAAGTAGATTCAGGAGAATGTGCTCATTACG	0.00530928	0.743079	0.671256	7.32119	6.74613	7.3375	7.13709	7.48899	6.71296	6.73531	6.79011	ENSMUSE00000597771	120860269	120862791	TRUE
mMC014975	scl42876.19.1_3	ENSMUSG00000021177	12	99884517	99955219	1	Tdp1	tyrosyl-DNA phosphodiesterase 1 [Source:MGI Symbol;Acc:MGI:1920036]	protein_coding	GGCCTTGGATTTGGAACATTCCTTATGTCAAAGCACCTGACACGCACGGAAACATGTGGGTGCCCTCCTG	0.00531633	0.743079	0.659665	8.1411	7.54091	8.14855	8.16604	8.10871	7.41444	7.75521	7.45307	ENSMUSE00001276570;ENSMUSE00000286684;ENSMUSE00001218069	99954963;99954963;99954963	99955219;99955214;99955219	TRUE
mMC020472	scl017347.2_7	ENSMUSG00000020190	10	80665327	80678112	-1	Mknk2	MAP kinase-interacting serine/threonine kinase 2 [Source:MGI Symbol;Acc:MGI:894279]	protein_coding	TTCCTTAGTCCTTCCAAGCCCGACCTGGAGGATGGGTCAGACCCCTTAACTGTGAATGAGACATGATCCT	0.00534182	0.743079	1.27308	10.7795	11.1278	10.8659	10.7	10.7726	11.1358	11.0526	11.1951	ENSMUSE00001350373;ENSMUSE00000389774	80665327;80665332	80667332;80667332	TRUE
mMC023459	scl0214804.7_14	ENSMUSG00000036863	3	145987870	146021720	1	Syde2	synapse defective 1, Rho GTPase, homolog 2 (C. elegans) [Source:MGI Symbol;Acc:MGI:3036264]	protein_coding	TTCTCTGAATTACTTGAGGCGAAAGAAAGAGCGGCCGTGTGTGTTAAACCTGAGCGGTCCGGATTCATCA	0.00534978	0.743079	0.422721	8.21769	6.97547	8.23919	8.5751	7.83879	7.12124	6.86307	6.94211	ENSMUSE00000408060	146019803	146021720	TRUE
mMC014745	scl51666.10_396									GCTGCAGGGTTAGCAATGCCCAAGCCAGGACTTGTTCCAAAAAAACATGTAGAGTTCTCCAAGAACCTGT	0.00542198	0.743079	1.50798	7.54143	8.13405	7.52365	7.70243	7.39822	8.23359	8.15035	8.01821				TRUE
mMC025664	scl0381306.1_36	ENSMUSG00000041406	1	163945993	163994796	-1	BC055324	cDNA sequence BC055324 [Source:MGI Symbol;Acc:MGI:3590554]	protein_coding	GACTCTTCAGATGCCTGCCTGGGTGTTTTGTAAATGAAATTGTGAATGTAAATTATGTTTGTATATTTTC	0.00544739	0.743079	1.93579	8.8591	9.81202	8.91089	8.92764	8.73876	9.65449	10.139	9.64255	ENSMUSE00000231904	163953754	163954339	TRUE
mMC003684	scl14261.1.1_139	ENSMUSG00000037434	1	191906767	191913247	1	Slc30a1	solute carrier family 30 (zinc transporter), member 1 [Source:MGI Symbol;Acc:MGI:1345281]	protein_coding	TTCTCTGAGACGCTCTCGAGTTGGTCCTGTCTACTGCCGCCTGTGCTCTGGGCCACAGGCATAGTTGATG	0.00546782	0.743079	0.512544	10.1739	9.20965	10.2005	9.92764	10.3935	9.43502	9.12253	9.07139	ENSMUSE00000286178	191908851	191913247	TRUE
mMC016481	scl30301.28.1_43	ENSMUSG00000001424	6	28475139	28935162	1	Snd1	staphylococcal nuclease and tudor domain containing 1 [Source:MGI Symbol;Acc:MGI:1929266]	protein_coding	ATGAGTTTGGCTACAGTCGCTAAGGAGAACTTGCCTGGCCCCCAGCACCGCTGATGCCAGACCTTCTCCC	0.00557098	0.743079	1.47668	10.7818	11.3442	10.8919	10.8353	10.6183	11.2236	11.4239	11.3851	ENSMUSE00000397301	28888235	28888832	TRUE
mMC015295	scl48790.9.1_54	ENSMUSG00000023143	16	5195289	5204012	-1	Nagpa	N-acetylglucosamine-1-phosphodiester alpha-N-acetylglucosaminidase [Source:MGI Symbol;Acc:MGI:1351598]	protein_coding	GACTCCCAGGAAGCCACTAGCAAATGGAACTCTGTAACCCCATCATGACAAGAGTGGCCACTCTCCGCCT	0.00573206	0.743079	0.505003	9.83637	8.85074	9.72032	9.709	10.0798	9.02678	8.94332	8.58211	ENSMUSE00000735464;ENSMUSE00000348988	5195387;5195289	5195971;5196058	TRUE
mMR027088	scl0077045.2_69	ENSMUSG00000029438	5	123343834	123374992	1	Bcl7a	B cell CLL/lymphoma 7A [Source:MGI Symbol;Acc:MGI:1924295]	protein_coding	CCCATCATCGTCAGACGGTGTCGTGGTTTGGAATGTTAATTATCGCAGAGGACCTGGTAGAGGTATAAAG	0.00573354	0.743079	1.50127	8.01851	8.60469	8.20646	7.98292	7.86614	8.51839	8.64576	8.64993	ENSMUSE00000717393;ENSMUSE00001350336	123371018;123371018	123374082;123374992	TRUE
mMC006466	scl52039.1.1_189									GCCTCAGTCATGGAGGCCTGGCTGTAAACATTGAGTAAATCTTCCATTCCACATATGTATGCCCTGGTTC	0.00582454	0.743079	1.88783	6.45327	7.37	6.23919	6.61414	6.50647	7.11104	7.49613	7.50282				TRUE
mMC011288	scl50205.8_548	ENSMUSG00000002504	17	24639282	24650305	-1	Slc9a3r2	solute carrier family 9 (sodium/hydrogen exchanger), member 3 regulator 2 [Source:MGI Symbol;Acc:MGI:1890662]	protein_coding	GGCACTGCAGTCTGCCTCATAAGCCATAGCGCACGCGCGCCCTCAAATTAAACAGGCCTTGCCTTGAACT	0.00586193	0.743079	0.372742	7.63729	6.21354	8.11366	7.24052	7.5577	6.34653	6.08895	6.20514	ENSMUSE00000904024	24639282	24640389	TRUE
mMC009230	scl43536.32_392	ENSMUSG00000042590	13	106794439	106936958	-1	Ipo11	importin 11 [Source:MGI Symbol;Acc:MGI:2442377]	protein_coding	TGGGTACAGTGTATAACTGTAGGAAAACCACTACCCCTTTGTAAGCTATGGAACCCATAGTGTCTACGGA	0.00592331	0.743079	1.46833	11.0667	11.6209	10.9941	11.1708	11.0353	11.6221	11.7744	11.4662	ENSMUSE00000907107;ENSMUSE00001319879	106794439;106794447	106795795;106795795	TRUE
mMC003640	scl23264.1_544	ENSMUSG00000033883	3	36151017	36170342	1	D3Ertd254e	DNA segment, Chr 3, ERATO Doi 254, expressed [Source:MGI Symbol;Acc:MGI:1098769]	protein_coding	GTATAAGACATCAGTGGAAAGATTGCCAATAGGTGTACCAAGTACTCTGGGACAGAAAGAGTAGGACCAA	0.00597232	0.743079	1.42025	8.90614	9.41228	8.76757	8.98021	8.97064	9.45127	9.50006	9.28552	ENSMUSE00000895180;ENSMUSE00001356081	36164056;36164056	36170335;36170342	TRUE
mMR028378	scl00231327.1_147	ENSMUSG00000029246	5	76913249	76951578	-1	Ppat	phosphoribosyl pyrophosphate amidotransferase [Source:MGI Symbol;Acc:MGI:2387203]	protein_coding	GTAGGGTCATCAAGAAGTGGTCTACATACTGTTGTTACTCAGGTGGTACCAAGTGGATACCACATGCTTA	0.00604922	0.743079	1.84861	7.54131	8.42775	7.75469	7.48988	7.37936	8.6754	8.32472	8.28315	ENSMUSE00000739964;ENSMUSE00000652558;ENSMUSE00000726642	76913276;76915044;76913249	76915405;76915405;76915405	TRUE
mMC022932	scl018245.5_1	ENSMUSG00000035242	10	80826656	80829290	1	Oaz1	ornithine decarboxylase antizyme 1 [Source:MGI Symbol;Acc:MGI:109433]	protein_coding	TACTCCGAACCTTCAGCTTTCTTGGCTTTGAGATTGTGAGACCCGGGCATCCCCTTGTCCCCAAGAGACC	0.00604984	0.743079	1.41979	13.8183	14.324	13.7564	13.9883	13.7103	14.3408	14.3849	14.2463	ENSMUSE00001043522;ENSMUSE00001004125;ENSMUSE00001063270;ENSMUSE00001095023;ENSMUSE00000305315;ENSMUSE00000987119	80828871;80828871;80828871;80828893;80828871;80828711	80829005;80828977;80828957;80829285;80829290;80829284	TRUE
mMC006642	scl26191.2_17	ENSMUSG00000048163	5	113818536	113832644	-1	Selplg	selectin, platelet (p-selectin) ligand [Source:MGI Symbol;Acc:MGI:106689]	protein_coding	AGGGATGGTCCTTCCTTTGGGCCCGTGTGAACCAACGAGTTTCCGTACAGTGACAGAATGACCTCGCGCT	0.0061047	0.743079	0.25371	6.26918	4.29044	6.68171	5.97203	6.1538	4.87838	4.15035	3.84257	ENSMUSE00001360341;ENSMUSE00001363887;ENSMUSE00000650914	113818536;113818555;113818547	113818846;113818846;113820248	TRUE
mMR029110	scl0068797.1_101	ENSMUSG00000031595	8	40926212	40990785	1	Pdgfrl	platelet-derived growth factor receptor-like [Source:MGI Symbol;Acc:MGI:1916047]	protein_coding	GTTGAGTTTTCCTGATTGGAAAGTGAAGAGTAGTGGACCAATGGGATGCCCATCTGCACACACAGCTTCC	0.00612955	0.743079	0.250252	10.5038	8.5053	10.0571	10.2664	11.1881	8.78206	8.46021	8.27362	ENSMUSE00000349151	40990315	40990785	TRUE
mMC016362	scl34640.17_455	ENSMUSG00000004383	8	72814599	73353540	-1	Large	like-glycosyltransferase [Source:MGI Symbol;Acc:MGI:1342270]	protein_coding	GAGCTAATGGCATACCCTGTACTGGGCTGTTTGTATTGAGTTGACATGTGACCAGCGAAAGCTGCATTCA	0.0061433	0.743079	0.463662	12.9247	11.8158	12.7772	12.7672	13.2296	12.0911	11.6048	11.7516	ENSMUSE00000709659	72814599	72816021	TRUE
mMA034832	scl0002458.1_66	ENSMUSG00000023010	15	99392882	99410049	1	Tmbim6	transmembrane BAX inhibitor motif containing 6 [Source:MGI Symbol;Acc:MGI:99682]	protein_coding	AGCAGCCCCACTCTGATCTGATTGGTTGCCTCTGGACAGGTGAGGTGGCCTTGATTGCTTCGTCCTGAAC	0.00621905	0.743079	1.819	5.87582	6.73897	6.08307	5.85838	5.68602	6.65799	6.96911	6.58981	ENSMUSE00000867014;ENSMUSE00000850328;ENSMUSE00000854892	99393695;99393592;99393610	99393730;99393730;99393694	TRUE
mMC012274	scl37599.9_354	ENSMUSG00000015890	10	93523338	93540033	-1	Amdhd1	amidohydrolase domain containing 1 [Source:MGI Symbol;Acc:MGI:1919011]	protein_coding	GGGGGGCAGAGATGGCCTCCCATTTTTAACATCGTATCAGCCCTTGTAATAAAGCTTTACCACAGAGTTC	0.00622404	0.743079	1.30941	6.1801	6.56902	6.16324	6.13709	6.23996	6.46335	6.55028	6.69343	ENSMUSE00000099825	93523338	93524502	TRUE
mMA032763	scl0003477.1_23	ENSMUSG00000059412	9	45403138	45410278	1	Fxyd2	FXYD domain-containing ion transport regulator 2 [Source:MGI Symbol;Acc:MGI:1195260]	protein_coding	AGGCAAGGGCAGGCACTCCCTGGCTCCTGCGTACCTCAGACACCTCCAGCAGCTCCTACCATGGACAGGT	0.00622639	0.743079	1.63231	5.85993	6.56685	6.01988	5.90492	5.655	6.64392	6.40669	6.64993	ENSMUSE00000584588	45403138	45403300	TRUE
mMR027426	scl00380608.1_88	ENSMUSG00000052031	17	6954965	6961156	-1	Tagap1	T cell activation GTPase activating protein 1 [Source:MGI Symbol;Acc:MGI:1919786]	protein_coding	CTGAACCGCATCAAGGCTGAACTCAGAGCGGCTGTGTTTTTAGCACTAGAAGAACAAGAAAAAGTAGAGG	0.00641564	0.743079	2.02956	8.77452	9.79568	9.02257	8.89342	8.40756	9.70789	9.90078	9.77837	ENSMUSE00000975105	6957654	6957768	TRUE
mMC021673	scl072584.1_264	ENSMUSG00000031095	X	38533274	38576196	-1	Cul4b	cullin 4B [Source:MGI Symbol;Acc:MGI:1919834]	protein_coding	AAGTACCTGGGTCTTCATGATTCCTTTTGGAACTGGGGAAGAGATCCCTATGGCCATTAAAAGGGGGGAG	0.00643642	0.743079	1.41292	9.44658	9.94526	9.49876	9.3476	9.49338	9.95876	9.79741	10.0796	ENSMUSE00000351487	38533274	38533728	TRUE
mMR026924	scl0014870.1_15	ENSMUSG00000097830	CHR_MG153_PATCH	4035407	4037921	-1	Gstp1	glutathione S-transferase, pi 1 [Source:MGI Symbol;Acc:MGI:95865]	protein_coding	TGTCTACGCAGCACTGAATCCGCACCCAGCAGGCATGCCACCATACACCATTGTCTACTTCCCAGTTCGA	0.00643824	0.743079	1.67856	12.9811	13.7283	12.7304	13.0707	13.1421	13.6036	13.7524	13.8289				TRUE
mMC013706	scl34118.6.1_7	ENSMUSG00000011837	8	4253080	4256220	1	Snapc2	small nuclear RNA activating complex, polypeptide 2 [Source:MGI Symbol;Acc:MGI:1914861]	protein_coding	TCAACTGATGGCTCCCCAGACCGCTCTCCCTGGAGAGAAGAGGCCCAGGCCTGGGACTGAAGATGGAGGG	0.00644602	0.743079	1.19634	9.40081	9.65944	9.42547	9.39524	9.38173	9.57326	9.73865	9.6664	ENSMUSE00001379428;ENSMUSE00000210208;ENSMUSE00001380767;ENSMUSE00001378555	4255481;4255481;4255481;4255481	4255632;4256220;4256218;4255825	TRUE
mMC017690	scl52722.6.1_6	ENSMUSG00000024679	19	11586604	11604849	-1	Ms4a6d	membrane-spanning 4-domains, subfamily A, member 6D [Source:MGI Symbol;Acc:MGI:1916024]	protein_coding	GGCTTTCACACAACTAGACACAACCCAAGATGCTTATCATTTCTTTAGCCCTGAGCCATTAAACAGCTGC	0.00653977	0.743079	0.284642	7.65826	5.84548	7.20172	7.67583	8.09722	5.52608	5.70835	6.302	ENSMUSE00001288965;ENSMUSE00001210429;ENSMUSE00000751872	11589990;11589990;11589990	11590196;11590196;11590122	TRUE
mMC006091	scl34775.11.39_29	ENSMUSG00000004319	8	60910389	60983300	-1	Clcn3	chloride channel, voltage-sensitive 3 [Source:MGI Symbol;Acc:MGI:103555]	protein_coding	ACCCCAATGGAGATTGTGGTAGACATCTTTCGAAAGCTTGGTCTGAGGCAGTGCCTTGTAACTCACAACG	0.0065441	0.743079	1.51154	9.32333	9.91935	9.53875	9.28299	9.14824	9.92278	9.90524	9.93004	ENSMUSE00001247923;ENSMUSE00001306133	60919340;60919340	60919556;60919556	TRUE
mMC016632	scl31417.6_465	ENSMUSG00000004473	7	44302687	44306902	-1	Clec11a	C-type lectin domain family 11, member a [Source:MGI Symbol;Acc:MGI:1298219]	protein_coding	CCATACGTACAATGTGCATTCCGCACCCTGAACTCCACCCCGTGCATCTTCCACTCTGCACTCTATAGTG	0.00656659	0.743079	0.23879	9.17795	7.11177	8.88748	8.78873	9.85765	6.99386	7.51181	6.82963	ENSMUSE00000345411	44302687	44304986	TRUE
mMC001923	scl30825.22_142	ENSMUSG00000035901	7	109893780	109960470	-1	Dennd5a	DENN/MADD domain containing 5A [Source:MGI Symbol;Acc:MGI:1201681]	protein_coding	TTTCTATATTAACATTATTCTGGCTATCTGGCTTTCACGGGCCACGCACAGGTGTGCGAGTGGGACATCC	0.00656932	0.743079	0.494981	11.158	10.1434	10.9838	11.4354	11.0548	10.3915	9.92147	10.1174	ENSMUSE00001228182;ENSMUSE00001305670	109893780;109893780	109894815;109894815	TRUE
mMR026493	scl00232566.1_2	ENSMUSG00000068250	6	149157147	149188712	-1	Amn1	antagonist of mitotic exit network 1 [Source:MGI Symbol;Acc:MGI:2442933]	protein_coding	AGAAACTGGGCTGTTATTTATTGGCCTCAAGGAAACACTGAATAGTAGCTCCCCAAAACAATGAATATGT	0.00664867	0.743079	2.51273	5.01994	6.34919	4.76115	4.88183	5.41684	6.03758	6.56539	6.44461	ENSMUSE00001364558	149172862	149188702	TRUE
mMC009632	scl38150.2.1_277	ENSMUSG00000050473	10	19847917	19851459	-1	Slc35d3	solute carrier family 35, member D3 [Source:MGI Symbol;Acc:MGI:1923407]	protein_coding	CCACCTTGGTCTGCACTGCACACCCCAAAACTCTGTTACAAAAAGAGCCACTGCTATATTCGCATTACGA	0.00669132	0.743079	0.280452	6.08318	4.24901	5.65423	6.709	5.88632	4.55646	4.06789	4.12268	ENSMUSE00000388152	19847917	19849669	TRUE
mMC025267	scl056277.1_1	ENSMUSG00000022754	16	56805161	56886166	-1	Tmem45a	transmembrane protein 45a [Source:MGI Symbol;Acc:MGI:1913122]	protein_coding	GTGGACTTGCCATCACTGTAATACATGACGTGTTGACTTGTATTTGTCTATCTTGTTGCCACAATGGAAA	0.00673344	0.743079	0.757945	13.1875	12.7877	13.1473	13.1849	13.2303	12.7949	12.6564	12.9117	ENSMUSE00000801847	56805161	56806776	TRUE
mMC011329	scl53780.46_270	ENSMUSG00000031273	X	141165403	141474076	-1	Col4a6	collagen, type IV, alpha 6 [Source:MGI Symbol;Acc:MGI:2152695]	protein_coding	GCAGTTCATTTTAATTACCAGTTGCGGAGAACACAATCAGTTCCACTGACATGAAGCGCTCCCTTGCAGG	0.00680699	0.743079	1.85596	10.8554	11.7475	10.8875	10.5479	11.1307	11.6676	11.7874	11.7876	ENSMUSE00000653428	141165403	141166978	TRUE
mMA035328	scl0003115.1_1	ENSMUSG00000035576	2	162943472	162974522	1	L3mbtl1	l(3)mbt-like (Drosophila) [Source:MGI Symbol;Acc:MGI:2676663]	protein_coding	TAAGGTACAAGTGCAGAGAGACAGAGATGAAGTCACTGCCACTGAGCCAGCAAGACACCGTTCCCCTCCC	0.00682514	0.743079	1.30009	6.28898	6.66759	6.18261	6.26749	6.41684	6.61535	6.70835	6.67907	ENSMUSE00000725246	162971166	162972021	TRUE
mMC005793	scl19685.22.1_10	ENSMUSG00000037254	2	10094593	10131396	-1	Itih2	inter-alpha trypsin inhibitor, heavy chain 2 [Source:MGI Symbol;Acc:MGI:96619]	protein_coding	GCGGCCTTAATGGCTTATAGTTTTGGAAACTGTATGTGTATCCTTTTCTCCCTTGATACTTTTTGCAGTT	0.0069491	0.743079	0.500171	10.8446	9.84512	10.5574	10.8247	11.1517	9.77239	9.73197	10.031	ENSMUSE00000406857	10094593	10094901	TRUE
mMR029123	scl0056458.2_48	ENSMUSG00000044167	3	52268336	52353221	1	Foxo1	forkhead box O1 [Source:MGI Symbol;Acc:MGI:1890077]	protein_coding	AATGACTAGGAGGTGTCTCTCCCTTCAGAAGCTGTCAATTTCAGCAGCAACCCCTGTTTTCCTTGGTGTT	0.00718116	0.743079	0.487896	9.40863	8.37328	9.27572	9.15164	9.79855	8.38935	8.4521	8.27839	ENSMUSE00000506826	52346996	52353221	TRUE
mMC004153	scl12133.1.1_16									CCTCACTGCAGTGCGAAGGCTATAGCTAGAAACAGAAGTGGAGATCTAGACTCAGAGTATTGCAGAGTTA	0.00720586	0.743079	0.56352	9.8931	9.06564	10.0727	9.62808	9.97849	9.08002	8.89929	9.21761				TRUE
mMC003443	scl26804.8_290	ENSMUSG00000028969	5	24418241	24423530	-1	Cdk5	cyclin-dependent kinase 5 [Source:MGI Symbol;Acc:MGI:101765]	protein_coding	TTGCACATGGACTAGTTCTCATGTAACCTGCCACTTCCACCTTCTCGCTGAGCTAGTTAGAACCTCGTTC	0.00722856	0.743079	1.42416	8.68016	9.19027	8.73843	8.58942	8.71263	9.01041	9.27963	9.28077	ENSMUSE00000183950	24418241	24419462	TRUE
mMC014518	scl44249.4_7	ENSMUSG00000002808	13	19591709	19619830	-1	Epdr1	ependymin related protein 1 (zebrafish) [Source:MGI Symbol;Acc:MGI:2145369]	protein_coding	GCTGTTCCCTCGCCTGAATTCATTGCATCTTACACCTTGGCATGCCTTGCTCACAATACTCATTATGCTG	0.0074593	0.743079	0.547723	12.7362	11.8678	12.6222	12.7846	12.8019	12.1822	11.7902	11.6309	ENSMUSE00000398142	19591709	19593348	TRUE
mMC025062	scl067118.7_5	ENSMUSG00000022684	16	13671858	13703612	1	Bfar	bifunctional apoptosis regulator [Source:MGI Symbol;Acc:MGI:1914368]	protein_coding	GGCACCATGCCAGCTGACTGCTACCCAGGTCAGATTGGACTCATGGTCAATACCCAGCCAGTCTTCTTAC	0.00750447	0.743079	0.542303	11.8533	10.9705	12.062	11.839	11.6589	11.2289	10.7886	10.894	ENSMUSE00000736442;ENSMUSE00000800583	13702065;13702065	13703612;13703602	TRUE
mMC024239	scl014548.2_14	ENSMUSG00000029918	6	39801804	39810988	-1	Mrps33	mitochondrial ribosomal protein S33 [Source:MGI Symbol;Acc:MGI:1338046]	protein_coding	AAGAAGAAAGAGACTTATGACTGGTATCCAAATCACAACACGTATTTTGCGCTCATGGGCAACCTCCGTT	0.00751369	0.743079	1.49693	11.4406	12.0226	11.4466	11.3912	11.484	11.8107	12.0589	12.1982	ENSMUSE00000370372;ENSMUSE00000781626	39805371;39805242	39805611;39805611	TRUE
mMC021965	scl066612.1_144	ENSMUSG00000038150	11	98581256	98587368	-1	Ormdl3	ORM1-like 3 (S. cerevisiae) [Source:MGI Symbol;Acc:MGI:1913862]	protein_coding	CGAGAGGAGCTGTCTCTCCACTCGCTGGGTCGACTGGGGCATGTTCCTTTGGAAACGCGTGGCTACCCAA	0.00754884	0.743079	0.490031	11.9938	10.9647	12.0495	11.9843	11.9476	10.9416	10.6234	11.3293	ENSMUSE00000386363	98581256	98582847	TRUE
mMC023183	scl0319975.1_33									GCCCTGCACTCCCACGCCCTGCTGACTGCGACCTTCCAACCGTAGTTGATTTCTTAATCTCAAGGCTGGT	0.00774256	0.743079	1.35142	7.84917	8.28365	7.85466	7.76053	7.93233	8.15637	8.40669	8.28788				TRUE
mMR027485	scl0021826.1_238	ENSMUSG00000023885	17	14665500	14694262	-1	Thbs2	thrombospondin 2 [Source:MGI Symbol;Acc:MGI:98738]	protein_coding	GGAAAACATTTGGATGAGATATGAGGCTCACCGTGGAGCGAAGACCGAGCATTCCGCTGTGTTGCCTTTT	0.00779622	0.743079	0.333141	13.9926	12.4068	13.4787	13.9991	14.4999	12.5119	12.155	12.5534	ENSMUSE00000882103	14665500	14667520	TRUE
mMA031666	scl000398.1_2	ENSMUSG00000025558	14	121542039	121797734	-1	Dock9	dedicator of cytokinesis 9 [Source:MGI Symbol;Acc:MGI:106321]	protein_coding	GCTGACCTAGCACTCCAGCGGGAACCACCTGCCTTCCCCTACAGCCATAGCACCTGCCAGAGGAAGAGCT	0.00788155	0.743079	1.29407	8.62819	9.00011	8.71201	8.67918	8.49338	8.93728	9.0166	9.04645	ENSMUSE00000646725	121577347	121577424	TRUE
mMR029318	scl0012514.2_91	ENSMUSG00000018774	11	69664213	69666153	-1	Cd68	CD68 antigen [Source:MGI Symbol;Acc:MGI:88342]	protein_coding	GCACAGTGGACATTCATGGCGCAGAATTCATCTCTTCGAGAGCTCCAAGCTCCCTTGGGCCAAAGCTTCT	0.00806219	0.743079	0.405359	10.0652	8.76244	10.0064	9.76999	10.4191	9.0774	8.77809	8.43182	ENSMUSE00001289933;ENSMUSE00001224000	69664751;69664751	69664921;69664921	TRUE
mMR027836	scl0073029.1_125									GGTTGGGTGGAGTTCCGATTTTCTGAGCATCGCGGAAGTTACAGCCTTGATAAATGTTGTGGTAACTGCT	0.00823221	0.743079	1.52417	6.95278	7.5608	6.95379	6.77313	7.13143	7.4227	7.60978	7.64993				TRUE
mMC010954	scl49708.14_0	ENSMUSG00000023965	17	63057452	63500017	-1	Fbxl17	F-box and leucine-rich repeat protein 17 [Source:MGI Symbol;Acc:MGI:1354704]	protein_coding	TTAGGAAGTAGACTGAATAAAGCCTTTTGTAAATTTGTATATGGAGGCAACAGTCTGATGTCCCCTGGCC	0.00830932	0.743079	0.671282	9.8121	9.23709	9.88748	9.94166	9.60717	9.1514	9.21405	9.34583	ENSMUSE00001291478;ENSMUSE00000900192;ENSMUSE00000912650;ENSMUSE00001257653	63057782;63057452;63058938;63057782	63060411;63060411;63060411;63060411	TRUE
mMC002411	scl33212.10.1_24	ENSMUSG00000034796	8	123117374	123135182	1	Cpne7	copine VII [Source:MGI Symbol;Acc:MGI:2142747]	protein_coding	CCCTGCACCCAACAGGCAAGGAGCAGGGTGTTCTGAAAGAAATGGGGCTGCAAAGATGCTCTCCCCTCTT	0.0083238	0.743079	2.29674	7.8231	9.02269	7.6885	8.05692	7.72389	8.63327	9.38557	9.04924	ENSMUSE00001249121;ENSMUSE00000812280;ENSMUSE00001243200	123134440;123134440;123134440	123135182;123135180;123135182	TRUE
mMC017640	scl49833.3.1_234	ENSMUSG00000094928	17	48036745	48038293	-1	1700122O11Rik	RIKEN cDNA 1700122O11 gene [Source:MGI Symbol;Acc:MGI:1923901]	protein_coding	GACCGCAATGTCAATGTGGCCTCCGGTTATTATCAACCCTCCCTCCAAGAGCTCTGCTCTTAAGGGACAA	0.00832693	0.743079	1.33031	5.67505	6.08681	5.70868	5.60006	5.7164	6.16132	5.93462	6.1645	ENSMUSE00001085124	48036745	48037281	TRUE
mMR030362	scl0060532.2_211	ENSMUSG00000060475	17	12966796	12992546	-1	Wtap	Wilms tumour 1-associating protein [Source:MGI Symbol;Acc:MGI:1926395]	protein_coding	CTATATGTATATGGTATTCCTGCCCTTTGCTGCAGGTCTAATTTTGAGGGATAAAGATCTTTTTAGCTGG	0.00841637	0.743079	1.69074	5.71643	6.47408	5.81177	5.68253	5.655	6.18095	6.66693	6.57438	ENSMUSE00000869470	12972685	12975474	TRUE
mMR027647	scl00268301.1_190	ENSMUSG00000098188	10	59221953	59226434	1	Sowahc	sosondowah ankyrin repeat domain family member C [Source:MGI Symbol;Acc:MGI:3606051]	protein_coding	GTCCTCCAGGTACGCTTGAAACTATGAATGTCAGTTTGCTTTTATGGTATGTAAAGTGCAGCTAACGGGG	0.00844372	0.743079	0.694225	9.0892	8.56268	9.02793	9.1224	9.11728	8.71296	8.61342	8.36165	ENSMUSE00001210486	59221953	59226434	TRUE
mMA032922	scl0002429.1_121	ENSMUSG00000008690	15	89355719	89372826	1	Ncaph2	non-SMC condensin II complex, subunit H2 [Source:MGI Symbol;Acc:MGI:1289164]	protein_coding	CCATCCATGGCCCAGCCTTGAGTGGACAGCACTGAGGCAGGGGTGGAAAGTAGTATATACCTGGAGGTCT	0.00850665	0.743079	1.62392	11.4082	12.1077	11.6098	11.3809	11.2341	11.9231	12.2413	12.1587	ENSMUSE00000706251;ENSMUSE00001244567;ENSMUSE00000830845;ENSMUSE00001227874	89371311;89371311;89371094;89371311	89371563;89372826;89371524;89372826	TRUE
mMC014624	scl26188.18_422	ENSMUSG00000042078	5	114026910	114091570	-1	Svop	SV2 related protein [Source:MGI Symbol;Acc:MGI:1915916]	protein_coding	GGTCACTGCTCAATGGACACATTGCAAGGAAGCCAAATGTGCGCTGCGCTGTTCATCTCTTATTAAAACG	0.00851317	0.743079	2.05744	6.05336	7.0942	6.34611	5.92764	5.88632	6.85414	7.03571	7.39277	ENSMUSE00000493629	114026910	114028464	TRUE
mMR028305	scl0016875.2_13	ENSMUSG00000096225	3	154306294	154330659	-1	Lhx8	LIM homeobox protein 8 [Source:MGI Symbol;Acc:MGI:1096343]	protein_coding	ACAACCCAGATGCACAGACCCTCCAGAAACTGGCAGAAAGGACAGGCTTAAGCAGACGTGTCATACAGGT	0.00862955	0.743079	0.146829	6.88996	4.12217	6.90799	6.81028	6.95161	5.18095	3.98043	3.20514	ENSMUSE00001365712;ENSMUSE00001367497;ENSMUSE00001228040	154311540;154311536;154311540	154311723;154311723;154311723	TRUE
mMA032668	scl0001157.1_152	ENSMUSG00000045962	6	119923969	120038672	-1	Wnk1	WNK lysine deficient protein kinase 1 [Source:MGI Symbol;Acc:MGI:2442092]	protein_coding	TCAAATTCCCATATCGACTCCTCATGTGTCCACGGCGCAGACAGGTTTCTCATCCGTTCCTATAACAATG	0.00871201	0.743079	1.60326	6.03858	6.71959	5.86068	6.0151	6.23996	6.54135	6.78778	6.82963	ENSMUSE00000494170;ENSMUSE00000859088	119953771;119953650	119954232;119956196	TRUE
mMC022890	scl064382.1_42	ENSMUSG00000024679	19	11586604	11604849	-1	Ms4a6d	membrane-spanning 4-domains, subfamily A, member 6D [Source:MGI Symbol;Acc:MGI:1916024]	protein_coding	CCATGAAAAACATACTAACTGGCTGGGTTCAGTAGCACGCTCTTGATTTGGCGTCAGTCAAAACACAGAC	0.00873384	0.743079	0.265346	8.92752	7.01346	8.79299	8.42349	9.56606	6.61535	7.06789	7.35715	ENSMUSE00000330961	11586604	11587181	TRUE
mMC025116	scl0319442.1_23	ENSMUSG00000024423	18	12972252	12992948	1	Impact	impact, RWD domain protein [Source:MGI Symbol;Acc:MGI:1098233]	protein_coding	GCTGCTTGCCAGTCGTCTCTTTCGGATTTGGGCATTTGGAGCTGGTGTCGCAGATCCTGAGCACCATGGC	0.00881743	0.743079	1.78539	8.35603	9.19226	8.14855	8.54969	8.36984	8.96018	9.20201	9.4146	ENSMUSE00000435660	12972252	12972372	TRUE
mMC019364	scl0259172.13_24	ENSMUSG00000079592	9	44107245	44109187	1	C1qtnf5	C1q and tumor necrosis factor related protein 5 [Source:MGI Symbol;Acc:MGI:2385958]	protein_coding	AAGGCCTGCCTGGCCGTGACGGCCGTGATGGCCGCGACGGTGCACCCGGAGCTCCGGGAGAGAAAGGCGA	0.0088368	0.743079	0.236211	7.69168	5.60983	7.75469	7.11746	8.2029	6.05896	5.73531	5.03522	ENSMUSE00001371060;ENSMUSE00001373768;ENSMUSE00000700709;ENSMUSE00001371953	44107515;44107713;44107706;44107706	44107971;44107971;44107971;44107907	TRUE
mMC020201	scl011771.3_3	ENSMUSG00000060279	7	44900373	44929496	-1	Ap2a1	adaptor-related protein complex 2, alpha 1 subunit [Source:MGI Symbol;Acc:MGI:101921]	protein_coding	TCCCAACCCTGAGAACTTTGTGGGTGCTGGAATCATCCAGACGAAGGCCCTGCAGGTGGGGTGTCTGCTT	0.00884459	0.743079	0.590087	7.91035	7.14935	7.94814	8.15164	7.63128	7.12124	7.24721	7.07961	ENSMUSE00001380405;ENSMUSE00001381917;ENSMUSE00001308606	44900992;44900987;44900987	44901121;44901121;44901121	TRUE
mMC007703	scl38024.23.1_253	ENSMUSG00000038417	10	41188172	41303241	-1	Fig4	FIG4 phosphoinositide 5-phosphatase [Source:MGI Symbol;Acc:MGI:2143585]	protein_coding	CATCCAAATCATGTATCTGAAACTTTTCACCTCTTTGTACCATGCAAATGACTAATTGCAGGTAATAAAG	0.00889456	0.743079	0.611565	9.42936	8.71994	9.612	9.44924	9.22683	8.87838	8.53885	8.74258	ENSMUSE00000298895	41188172	41188699	TRUE
mMC013128	scl51732.3_235	ENSMUSG00000056214	18	80046895	80119640	1	Pard6g	par-6 family cell polarity regulator gamma [Source:MGI Symbol;Acc:MGI:2135606]	protein_coding	AGAACTCATACTGTCAAATAGTGTTGTTCCTTCCTTTGGGGAACTGTTTCCTGGGCAGAGGTGGCCTTGG	0.00891739	0.743079	1.28515	10.1369	10.4989	10.1312	10.1383	10.1413	10.6466	10.4562	10.3939	ENSMUSE00000901018	80116969	80119640	TRUE
mMC002283	scl51433.4_47									TATAGCTTATCCTGCTGTTAGGGTGGTCAGTGTTGCCATGTCAACTTCAATAGTTTCGGGTGTCATGGGG	0.00892595	0.743079	NA	5.62368	6.03387	5.59765	5.68253	5.59087	5.99386	6.18988	5.91786				TRUE
mMC021149	scl020916.11_281	ENSMUSG00000022110	14	73525319	73596142	1	Sucla2	succinate-Coenzyme A ligase, ADP-forming, beta subunit [Source:MGI Symbol;Acc:MGI:1306775]	protein_coding	AGTGCAAGTCGTCATGATTCTGTGGTGGTAAAAACACACGCAGATTGATAAGAAAGGCACCTATTAAGAC	0.0090009	0.743079	0.622814	11.0712	10.3881	10.8941	11.0556	11.2639	10.2638	10.5775	10.3229	ENSMUSE00000851306;ENSMUSE00000867478	73595374;73595673	73596142;73596142	TRUE
mMR029236	scl0020256.2_48	ENSMUSG00000004473	7	44302687	44306902	-1	Clec11a	C-type lectin domain family 11, member a [Source:MGI Symbol;Acc:MGI:1298219]	protein_coding	CTTGGTGGGACCATGACTGTGAGCGGCGCCTCTACTTCGTCTGCGAGTTCCCCTTCTAGAGAACCGGTCT	0.00908582	0.743079	0.216819	10.3635	8.15804	10.1535	9.90921	11.0278	7.54892	8.62788	8.29731	ENSMUSE00000345411	44302687	44304986	TRUE
mMC016381	scl41467.7_13	ENSMUSG00000042436	11	61485431	61488900	1	Mfap4	microfibrillar-associated protein 4 [Source:MGI Symbol;Acc:MGI:1342276]	protein_coding	GGCTACCCTCGACAGAGTCATGCAGCACCTGTGGCATTGCCAATCAGCTCTTGCACACTGCCACACCCCA	0.00910152	0.743079	0.14848	10.6404	7.88872	9.61735	10.7957	11.5081	7.57141	8.21405	7.88071	ENSMUSE00001215707;ENSMUSE00001232493	61487754;61487754	61488900;61488900	TRUE
mMC015106	scl4666.1.1_260									ATCACATTTATATAAGTGTCACTTAAGATGGTGTCATTCTTTACACCGCAAGGAATGGAAACCATTCGGT	0.0091026	0.743079	0.523708	7.7297	6.79653	7.46159	7.64188	8.08563	6.82947	6.66693	6.8932				TRUE
mMC004647	scl26320.13.1_49	ENSMUSG00000035266	5	100762145	100798598	-1	Helq	helicase, POLQ-like [Source:MGI Symbol;Acc:MGI:2176740]	protein_coding	ACTTGTACTGGAGAGCCTTCTTCATCTGATCTACCTAACCACGCCCTATGACCTGGCTGCTCAGTCTGAG	0.00910846	0.743079	1.73087	6.57851	7.37001	6.76115	6.61414	6.36025	7.30241	7.60248	7.20514	ENSMUSE00000541959;ENSMUSE00000824883	100771734;100771548	100771891;100771891	TRUE
mMC015101	scl22128.3_229	ENSMUSG00000036432	3	58674938	58692400	-1	Siah2	seven in absentia 2 [Source:MGI Symbol;Acc:MGI:108062]	protein_coding	CTCACAGTTAGTTGTTGCTCACCATAGTACGGATGACTTGTTTACATATGGCTTCCCTTGGAAGCCCTCC	0.00918537	0.743079	0.525867	8.74407	7.81684	8.72198	8.84352	8.66671	7.45531	7.89929	8.09591	ENSMUSE00000674822	58674938	58676443	TRUE
mMR030767	scl0068201.2_1	ENSMUSG00000027160	2	110017817	110173360	1	Ccdc34	coiled-coil domain containing 34 [Source:MGI Symbol;Acc:MGI:1915451]	protein_coding	TTCATATGCCCCCTCCTAAGGAAGCTAAGAGTGGACCCGGAAAGAAGAGTAAACGACATGCAGCGAGCCA	0.00931004	0.743079	1.9982	8.64355	9.64225	8.64728	8.29396	8.98941	9.57882	9.78133	9.5666	ENSMUSE00000828966;ENSMUSE00000763942;ENSMUSE00000642693;ENSMUSE00000806986	110044187;110044187;110044187;110044187	110044849;110045322;110045316;110044664	TRUE
mMC005487	scl46265.10.1_16	ENSMUSG00000023411	14	55824795	55833943	1	Nfatc4	nuclear factor of activated T cells, cytoplasmic, calcineurin dependent 4 [Source:MGI Symbol;Acc:MGI:1920431]	protein_coding	TGAGGCTGGAGGCCAGAACTGACTGGGCTGAACATGATGTCCTGATCGTGCAGGCCGTGATGCTAACAGG	0.00933431	0.743079	0.430303	11.8234	10.6068	11.4581	11.7277	12.2844	10.7845	10.5069	10.5291	ENSMUSE00000888732;ENSMUSE00000366374	55832223;55833557	55833943;55833943	TRUE
mMA032139	scl0003209.1_38	ENSMUSG00000027411	2	130424339	130444269	1	Vps16	vacuolar protein sorting 16 (yeast) [Source:MGI Symbol;Acc:MGI:2136772]	protein_coding	ACGCCTAGAGGATGAGCTAGGGGGCAGGTTCCTAGACCTATCTCTACACGACACTGTCACCACTCTTATC	0.00945619	0.743079	1.48362	10.4289	10.998	10.662	10.3146	10.3101	10.9344	11.0056	11.0541	ENSMUSE00001275193;ENSMUSE00001281232	130442335;130442335	130442504;130442504	TRUE
mMA034835	scl000828.1_34	ENSMUSG00000026277	1	93619751	93658659	-1	Stk25	serine/threonine kinase 25 (yeast) [Source:MGI Symbol;Acc:MGI:1891699]	protein_coding	ATCTGGACGTTTCCTCCAACCATCCGGCCAAGTCCACATAGCAAGCTGCACAAGGGAACTGCTCTGCACA	0.00949534	0.743079	0.617017	11.585	10.8884	11.6039	11.5679	11.5832	10.6333	10.8836	11.1483	ENSMUSE00001220957;ENSMUSE00001259491;ENSMUSE00000784485	93625034;93625034;93625034	93625148;93625148;93625361	TRUE
mMC003318	scl22978.7.1_18	ENSMUSG00000042747	3	89245966	89249906	1	Krtcap2	keratinocyte associated protein 2 [Source:MGI Symbol;Acc:MGI:1913309]	protein_coding	ACAGCTCCAGTTCTCACACCGGCCAAAATCACTGGCAAGGGCAAGAAGAGAAACTAACTGTGAATGAGTA	0.00951098	0.743079	0.774458	14.7255	14.3567	14.5989	14.7983	14.7792	14.4274	14.3747	14.2681	ENSMUSE00001245460;ENSMUSE00001322037;ENSMUSE00001286770	89249571;89249571;89249571	89249722;89249906;89249709	TRUE
mMR030918	scl00107849.1_175	ENSMUSG00000055360	13	13182715	13191923	1	Prl2c5	prolactin family 2, subfamily c, member 5 [Source:MGI Symbol;Acc:MGI:1858413]	protein_coding	ACGGGGTTAATGCCCTCATGAGCACCATGAATGGAGATGAAGAAAATAAGAACCCTGCCTGGTTCTTGCA	0.0095162	0.743079	20.623	6.18351	10.5497	6.29364	7.37058	4.88632	10.1539	11.7236	9.77162	ENSMUSE00000834092	13191645	13191923	TRUE
mMC016775	scl41427.25.1_159	ENSMUSG00000020549	11	64979038	65002069	1	Elac2	elaC ribonuclease Z 2 [Source:MGI Symbol;Acc:MGI:1890496]	protein_coding	GTTGTGACTGCCCCGCAGCCTTCACCGAAACAAGACCATGTGCCAAGCTCAGGGTTAATAAATCTATTTT	0.00955645	0.743079	1.44304	7.12009	7.64921	7.1922	7.20376	6.96432	7.75285	7.70835	7.48643	ENSMUSE00000772476;ENSMUSE00000261027	65000995;65001832	65002067;65002069	TRUE
mMA035406	scl0003138.1_13	ENSMUSG00000036992	2	148672601	148676027	1	Nxt1	NTF2-related export protein 1 [Source:MGI Symbol;Acc:MGI:1929619]	protein_coding	TTTGTTGGGTCAGTAACCACTCACTTCTACAGCGGGAGACACAGGTTTTACTAAGATGAGCCACACCCTG	0.00957535	0.743079	2.05145	6.41394	7.45058	6.52365	6.31996	6.39822	7.03758	7.55785	7.75632	ENSMUSE00000682206	148674464	148674598	TRUE
mMC004354	scl9595.1.1_73									TTAAGGACACTGCAAGCACGGGTTTTGTATGTGCTGTCTCAAGAGGTTGCTGCCCTTCCACATTGCTGGA	0.0095939	0.743079	1.44973	6.63384	7.16963	6.76115	6.66911	6.47128	7.17117	7.03571	7.302				TRUE
mMR028316	scl0072812.1_330									GCGTGTGGGGGTCGGGCCAGAGACTCCACTCGACGTCCACTGAGGTATAGGAACCATGGTTTTTCTTTGG	0.00965141	0.743079	2.00224	6.22562	7.22724	6.27572	6.38707	6.01408	6.89036	7.52732	7.26404				TRUE
mMC008988	scl53111.1.1_262									TGCCGTTTCATAGCCATTAGAATTGGGCACCAAAGTAAGGGAGCTGCATCCATCTCCACTCAGTACACTA	0.00970941	0.743079	2.02638	5.37175	6.39065	5.31134	5.38707	5.41684	6.44723	6.73531	5.98941				TRUE
mMC002575	scl40644.1.1_238									GCTTTCATTGTAAATTCAGGTTATAAAGAAACTATACCTGGGCCGCCAGCCTCCCTTTCGGATCTGCTAC	0.00974363	0.743079	1.75969	8.30799	9.12332	8.48907	8.18973	8.24518	8.91694	9.03842	9.4146				TRUE
mMC010599	scl40203.12_25	ENSMUSG00000018593	11	55394500	55420080	-1	Sparc	secreted acidic cysteine rich glycoprotein [Source:MGI Symbol;Acc:MGI:98373]	protein_coding	CCATGCAAACTCTCACAGCAATGTGAAGAGCTTGACAAGTCTTTCAAAATAAAAAGTAACAACTTAGAAA	0.00982962	0.743079	0.580611	13.966	13.1816	14.1996	13.7687	13.9296	13.4086	13.0552	13.081	ENSMUSE00000448041	55394500	55395613	TRUE
mMR029519	scl0072147.2_204	ENSMUSG00000027583	2	181387762	181459426	-1	Zbtb46	zinc finger and BTB domain containing 46 [Source:MGI Symbol;Acc:MGI:1919397]	protein_coding	AGCCTAAGTACATATATAATGGTGACTGGTCATCCTCCGGACCGCTGAATTACAGGACCGTTTCCAGCCA	0.00983324	0.743079	0.704926	8.05215	7.5477	8.00364	8.06719	8.08563	7.7594	7.45616	7.42754	ENSMUSE00000590987	181410545	181411980	TRUE
mMC002075	scl26706.19_235	ENSMUSG00000037224	5	34194893	34288449	-1	Zfyve28	zinc finger, FYVE domain containing 28 [Source:MGI Symbol;Acc:MGI:2684992]	protein_coding	TTTTGAAGGGGGGAATGTAGGAAGCAGACATAGTGGTCTCCAGGGGAAGTAAGCATGCTCTTGGCATCTA	0.00986185	0.743079	0.557941	6.34893	5.50711	6.34611	6.41949	6.28118	5.80438	5.18988	5.52707	ENSMUSE00000654189	34194893	34196100	TRUE
mMC019351	scl019285.1_0	ENSMUSG00000004044	11	100956733	100970887	-1	Ptrf	polymerase I and transcript release factor [Source:MGI Symbol;Acc:MGI:1277968]	protein_coding	AAGCTGCGCAAGTCCTTCACGCCCGACCATGTGGTGTATGCGCGCTCCAAGACCGCTGTCTACAAGGTGC	0.00986318	0.743079	0.533827	9.44922	8.54366	9.53875	9.20376	9.60514	8.80438	8.27963	8.54697	ENSMUSE00000352469	100956733	100959325	TRUE
mMC009066	scl29544.11_278	ENSMUSG00000030116	6	122505845	122529290	1	Mfap5	microfibrillar associated protein 5 [Source:MGI Symbol;Acc:MGI:1354387]	protein_coding	CCTCATTGTTTACATATCCTCTGTACTCACTTTCACCATGCTTCGTGGCTTGTCCTAAATTTTGCCCAGC	0.00991585	0.743079	0.36149	12.6546	11.1867	12.5992	12.6651	12.6996	11.5304	10.5541	11.4756	ENSMUSE00000842369	122528319	122529290	TRUE
mMC009611	scl38358.2_25	ENSMUSG00000020123	10	122448499	122453453	1	Avpr1a	arginine vasopressin receptor 1A [Source:MGI Symbol;Acc:MGI:1859216]	protein_coding	ATAAGCACTGTTGTTTCTACACAAAGTGAACTGGTCCGTGATTGAAAACCCAGTGTTGCTGTCAATCTGT	0.0099462	0.743079	0.151118	11.4768	8.75058	11.6442	12.084	10.7022	9.47134	8.791	7.98941	ENSMUSE00000100826	122452074	122453453	TRUE
mMC011889	scl20887.1.2022_49									TCAGACCAATCGTGGTCAGTGTGTGGCTTGGTGGATGTCTCCTTAGCTGATTACCGGAAGTTTGCTTTTG	0.0100044	0.743079	1.96305	5.91009	6.88319	6.25757	5.88183	5.59087	6.72638	6.89929	7.0239				TRUE
mMC020886	scl0108012.3_35	ENSMUSG00000031367	X	163909017	163933666	1	Ap1s2	adaptor-related protein complex 1, sigma 2 subunit [Source:MGI Symbol;Acc:MGI:1889383]	protein_coding	TCAGGACAATGAACTGATTACCCTGGAAATAATCCATCGTTACGTGGAATTACTTGACAAGTATTTTGGC	0.0100438	0.743079	0.369886	7.54929	6.11444	7.44564	7.72205	7.48016	6.71296	5.78778	5.84257	ENSMUSE00000238551	163916475	163916583	TRUE
mMC012134	scl33294.12.1_0	ENSMUSG00000004637	8	114439655	115352708	1	Wwox	WW domain-containing oxidoreductase [Source:MGI Symbol;Acc:MGI:1931237]	protein_coding	TATCCTCTTCTCCAATGAACTGCACCGTCGCCTCTCCCCGCGCGGGGTCACATCCAACGCAGTGCACCCT	0.010079	0.743079	1.43574	7.53317	8.05496	7.51603	7.62113	7.46235	7.98272	7.92294	8.25922	ENSMUSE00000462792	114711987	114712251	TRUE
mMC010108	scl27954.15_253	ENSMUSG00000062761	5	31452431	31481754	1	Zfp512	zinc finger protein 512 [Source:MGI Symbol;Acc:MGI:1917345]	protein_coding	CGTCCCCTGTAAGGGTGGATATCTTGAAACGTGGGTTAGAGTAAGTAGCCTTGTTGTTGTGTTCCTGGTT	0.0100941	0.743079	1.57616	9.94087	10.5973	10.0091	9.81638	9.99717	10.3563	10.7958	10.6398	ENSMUSE00000501887;ENSMUSE00001360801	31479970;31479970	31481749;31481754	TRUE
mMA034012	scl0002752.1_25	ENSMUSG00000028411	4	40682382	40703194	-1	Aptx	aprataxin [Source:MGI Symbol;Acc:MGI:1913658]	protein_coding	TAACCTAACACAGAGGAAGAGAAAGAGGTCAGACTGTGATAGTGAGGAGATGGAAGCTGAGTCTGGGACA	0.0101837	0.743079	0.720673	9.98575	9.51316	10.0997	9.98968	9.86784	9.61895	9.3598	9.56074	ENSMUSE00001211180;ENSMUSE00001300515	40694852;40694852	40695136;40695136	TRUE
mMC019774	scl019167.11_85	ENSMUSG00000060073	12	70974621	70996347	1	Psma3	proteasome (prosome, macropain) subunit, alpha type 3 [Source:MGI Symbol;Acc:MGI:104883]	protein_coding	TTGCATATGGCTAGCACCATGGACTATATATACCCACTGACCGATTTTCATTAAATTTTGTCTTATAAAC	0.0102103	0.743079	1.10764	13.573	13.7204	13.5319	13.5665	13.6204	13.6871	13.7199	13.7543	ENSMUSE00000854898;ENSMUSE00001283069;ENSMUSE00000867844;ENSMUSE00000863772;ENSMUSE00000866709;ENSMUSE00000870176;ENSMUSE00001218753	70994351;70994351;70994351;70994351;70994351;70994351;70994351	70994921;70994505;70994475;70994501;70996347;70994504;70994505	TRUE
mMC025457	scl012914.3_26	ENSMUSG00000022521	16	4081328	4213997	-1	Crebbp	CREB binding protein [Source:MGI Symbol;Acc:MGI:1098280]	protein_coding	TCCAGCACTGGTGTTCGAAAAGGCTGGCATGAACATGTGACTCAGGACCTACGGAGTCATCTAGTCCATA	0.010221	0.743079	0.849465	9.68983	9.45446	9.68001	9.77626	9.61323	9.43092	9.43781	9.49465	ENSMUSE00001375300;ENSMUSE00000295045	4126467;4126467	4126602;4126613	TRUE
mMC024089	scl021826.1_191	ENSMUSG00000023885	17	14665500	14694262	-1	Thbs2	thrombospondin 2 [Source:MGI Symbol;Acc:MGI:98738]	protein_coding	GGAAAACATTTGGATGAGATATGAGGCTCACCGTGGAGCGAAGACCGAGCATTCCGCTGTGTTGCCTTTT	0.0103718	0.743079	0.319435	14.4441	12.7977	14.0098	14.3681	14.9543	13.2371	12.7179	12.438	ENSMUSE00000882103	14665500	14667520	TRUE
mMC020200	scl056404.1_12	ENSMUSG00000032386	9	65828930	65908794	-1	Trip4	thyroid hormone receptor interactor 4 [Source:MGI Symbol;Acc:MGI:1928469]	protein_coding	CCAAGATCCATCAAGGAGCAAAGAAGGGGTTAATGAAGCAGAATAAAGCTGTCTGACCCAGGAAAAAAGG	0.0103825	0.743079	0.607286	9.29032	8.57077	9.13867	9.52941	9.2029	8.75613	8.55028	8.40591	ENSMUSE00000709016;ENSMUSE00000708809;ENSMUSE00001082400;ENSMUSE00000707970	65831759;65831136;65828930;65833156	65833448;65833448;65833448;65833448	TRUE
mMR028533	scl0055988.2_7	ENSMUSG00000046032	X	101097786	101222563	-1	Snx12	sorting nexin 12 [Source:MGI Symbol;Acc:MGI:1919331]	protein_coding	TGCGGACAAACCTACCCATCTTCAAGCTGAAAGAATCCTGTGTACGGCGACGCTATAGTGACTTTGAGTG	0.0104242	0.743079	0.922034	11.6299	11.5127	11.62	11.6014	11.6682	11.539	11.4828	11.5165	ENSMUSE00000549288	101215483	101215578	TRUE
mMC001874	scl39299.4_652	ENSMUSG00000020810	11	116645595	116654313	-1	Cygb	cytoglobin [Source:MGI Symbol;Acc:MGI:2149481]	protein_coding	CCACCCTCGCACAGCCTTCCTGTAACTGCCTGTCTTTTGTAGTTTCTGATGTTTGTAACCAGATCCAGCT	0.0104631	0.743079	0.1655	12.0608	9.46574	11.0518	12.1113	13.0194	9.52991	9.5079	9.3594	ENSMUSE00000359538	116645595	116646992	TRUE
mMC017933	scl40322.5_155	ENSMUSG00000020415	11	43420250	43426251	-1	Pttg1	pituitary tumor-transforming gene 1 [Source:MGI Symbol;Acc:MGI:1353578]	protein_coding	TGTTGAATTGCCGCCTGTTTGTTACGATGCAGATATTTAAACTTCTTACTTCTTTGTAGTTTCTGTATGT	0.0104823	0.743079	1.27065	11.2261	11.5717	11.2118	11.2456	11.2209	11.4768	11.7206	11.5175	ENSMUSE00000716263;ENSMUSE00000782255;ENSMUSE00000491764;ENSMUSE00000772946;ENSMUSE00000775137;ENSMUSE00000654251;ENSMUSE00000721468	43420264;43420278;43420269;43420250;43420265;43420273;43420274	43421265;43420408;43420408;43420408;43420408;43420408;43420408	TRUE
mMC016987	scl43128.4_203	ENSMUSG00000044548	12	71309884	71320107	1	Dact1	dishevelled-binding antagonist of beta-catenin 1 [Source:MGI Symbol;Acc:MGI:1891740]	protein_coding	TTCACAAAAACCTTTGCCACCTGTAGTGCCTCCGCCTTCGTTACAGTAGCCCTTTCATGGGCCATATATC	0.0104917	0.743079	0.445309	8.67508	7.50796	8.60125	8.34127	9.08272	7.67193	7.61705	7.23489	ENSMUSE00000357197	71317171	71320107	TRUE
mMA033356	scl000979.1_6	ENSMUSG00000040225	1	162670725	162740556	-1	Prrc2c	proline-rich coiled-coil 2C [Source:MGI Symbol;Acc:MGI:1913754]	protein_coding	TCTCAGCCTAACCTGGTCCCTCCATTGGTAAGAGCCCCACATACTAACACCTTCCCAGCGCCTGTACAGA	0.0105454	0.743079	1.37629	7.49549	7.95627	7.61913	7.49749	7.36984	7.93728	8.08895	7.84257	ENSMUSE00000688247	162675605	162675841	TRUE
mMC025757	scl011848.5_0	ENSMUSG00000084260	4	117728718	117729299	-1	Gm12844	predicted gene 12844 [Source:MGI Symbol;Acc:MGI:3651053]	processed_pseudogene	ATGGAGTGAGAGAGGTTTTTGAGATGGCCACGAGAGCTGCTCTGCAAGCTAGACGTGGGAAGAAAAAGTC	0.0105658	0.743079	0.669785	14.6169	14.0386	14.8298	14.5906	14.4302	14.1435	13.9987	13.9737	ENSMUSE00000716818	117728718	117729299	TRUE
mMC021452	scl0240892.1_60	ENSMUSG00000026564	1	166098148	166127922	-1	Dusp27	dual specificity phosphatase 27 (putative) [Source:MGI Symbol;Acc:MGI:2685055]	protein_coding	GAAGAGTCATCTAAATCAGACTTCGCTGAGTTTGGGGCCAAGAGGAAATTCACCCAGAGCTTCATGAGGT	0.010619	0.743079	0.175949	6.95792	4.45115	6.06232	7.15646	7.655	5.01589	4.30235	4.03522	ENSMUSE00001343038;ENSMUSE00000536048	166098148;166098153	166101386;166101386	TRUE
mMC022981	scl093699.1_141	ENSMUSG00000103037	18	37680233	37841870	1	Pcdhgb1	protocadherin gamma subfamily B, 1 [Source:MGI Symbol;Acc:MGI:1935169]	protein_coding	ATTCTACGACTATGGCAGGGTTTAATTTTCACCACGTGGCACCAGAGGTTGCTCCCCCTCAGGATCTCCT	0.0106219	0.743079	0.677585	6.06218	5.50065	6.22058	5.92764	6.03832	5.5862	5.59514	5.32062	ENSMUSE00001346083;ENSMUSE00001339721	37680257;37680233	37682839;37682839	TRUE
mMC007974	scl23489.7_25	ENSMUSG00000039911	4	149896283	149955043	-1	Spsb1	splA/ryanodine receptor domain and SOCS box containing 1 [Source:MGI Symbol;Acc:MGI:1921896]	protein_coding	CCGTCACCAGCACCGTAAAGCCTTGTGGCATGTATAGTTCTGAAACCCCCGTTCTGTTCTGTTTTATGAT	0.0106601	0.743079	0.532992	13.1479	12.2401	13.3835	13.1218	12.9386	12.0362	12.5417	12.1424	ENSMUSE00000377267	149896283	149898341	TRUE
mMC008560	scl37660.17.1_37	ENSMUSG00000059602	10	86055125	86498896	-1	Syn3	synapsin III [Source:MGI Symbol;Acc:MGI:1351334]	protein_coding	CAATCCGCAACCTGAGGAAGTCCTTCGCCAGTCTCTTCTCTGACTAGCCCCTATCCAGGCTGGAAGACAG	0.010697	0.743079	NA	5.49493	5.94595	5.65423	5.4512	5.37936	6.03758	5.95771	5.84257	ENSMUSE00000720820	86055125	86055664	TRUE
mMC025548	scl0329502.2_20	ENSMUSG00000050211	2	120166412	120245335	-1	Pla2g4e	phospholipase A2, group IVE [Source:MGI Symbol;Acc:MGI:1919144]	protein_coding	TCTGTGCAGGGGACAGAACCCTCTGCCCATCTACCTCACCATCAATGTCAAGGATGATGTAAGCAACCAG	0.0107151	0.743079	1.79749	6.44869	7.29468	6.81177	6.21304	6.32126	7.36381	7.26583	7.25439	ENSMUSE00001275922;ENSMUSE00001257322	120174253;120174253	120174367;120174367	TRUE
mMC002794	scl32695.9.13_0	ENSMUSG00000003421	7	45062429	45078503	1	Nosip	nitric oxide synthase interacting protein [Source:MGI Symbol;Acc:MGI:1913644]	protein_coding	GGTCACCCTGGAGTGTGTTGAGAAACTGATCCGGAAGGACATGGTGGACCCCGTGAATGGGGACACGCTG	0.0107503	0.743079	0.662898	10.9105	10.3173	10.7053	11.0204	11.0056	10.4673	10.1838	10.3008	ENSMUSE00001286967	45076821	45076929	TRUE
mMR027548	scl00338367.2_163	ENSMUSG00000035441	11	80482126	80780025	-1	Myo1d	myosin ID [Source:MGI Symbol;Acc:MGI:107728]	protein_coding	CACTGACCGTCACCTGTATAAAATGGACCCCACTAAGCAGTACAAGGTGATGAAGACTATCCCACTGTAC	0.0108096	0.743079	0.411632	9.96464	8.68406	10.0359	9.94026	9.9177	9.24762	8.37703	8.42754	ENSMUSE00000282367	80586847	80586960	TRUE
mMC013558	scl32818.7.1_108	ENSMUSG00000019737	7	30314807	30319046	1	Syne4	spectrin repeat containing, nuclear envelope family member 4 [Source:MGI Symbol;Acc:MGI:2141950]	protein_coding	TTCTCATGCCCGGCTGGCTAGGACGCCCTACCTGGTGCTCAGTTATGTCAATGGTCTCCCTCCAATCTGA	0.0108332	0.743079	1.65802	6.96061	7.69007	7.11366	6.88183	6.88632	7.48719	7.61705	7.96596	ENSMUSE00001244309;ENSMUSE00001215271;ENSMUSE00001274023;ENSMUSE00001243890;ENSMUSE00000959859;ENSMUSE00000949301;ENSMUSE00000958099;ENSMUSE00000953438	30318953;30318824;30318824;30318953;30318953;30318824;30318824;30318953	30319040;30319046;30319046;30319040;30319045;30319040;30319044;30319042	TRUE
mMC006722	scl52741.7_234	ENSMUSG00000034659	19	10870660	10882001	-1	Tmem109	transmembrane protein 109 [Source:MGI Symbol;Acc:MGI:1915789]	protein_coding	GCCTATTCTTACTGAAGGTTTGATGTGGAATCATGGCTGCAGTGATATGTTTTTATCAGCGCTTGGTGGT	0.0108347	0.743079	1.57922	10.4238	11.0831	10.5565	10.1956	10.5195	11.2488	11.0666	10.9338	ENSMUSE00000383363	10870660	10872149	TRUE
mMC012775	scl15989.10.1_126	ENSMUSG00000026560	1	166662055	166681845	-1	Fmo9	flavin containing monooxygenase 9 [Source:MGI Symbol;Acc:MGI:3606068]	protein_coding	TCTCAGCAGAGTATCTCAACTGAAGGCTCACTTGTTCCACTGGGAGGGGGAAAAATGCCCACGTGCATTT	0.010858	0.743079	1.32379	6.32252	6.7272	6.39673	6.24957	6.32126	6.87838	6.60978	6.69343	ENSMUSE00000363905	166662055	166663651	TRUE
mMC018496	scl42124.1_5									GCTAAAGGCTCAGAAACCTTTCTTAAACTGATTTCATGTCCTATGCAAGTGTTTTTACAACCTGCATAAC	0.0108751	0.743079	0.552131	9.6938	8.83689	9.89923	9.635	9.54718	8.83568	9.11228	8.5627				TRUE
mMC009054	scl35976.44_48	ENSMUSG00000059495	9	42963842	43105718	-1	Arhgef12	Rho guanine nucleotide exchange factor (GEF) 12 [Source:MGI Symbol;Acc:MGI:1916882]	protein_coding	CTGATCACATTTTGAAATGCCTAAAAGACTTTTATTGCTCTAATTATCCAGATGCACCTTTGTAAAAAGC	0.010898	0.743079	0.687663	10.6957	10.1555	10.8592	10.7269	10.501	10.1489	10.0559	10.2616	ENSMUSE00000873854;ENSMUSE00000512031	42963842;42963843	42969192;42968181	TRUE
mMC025631	scl018798.26_6	ENSMUSG00000039943	2	135659011	136014593	1	Plcb4	phospholipase C, beta 4 [Source:MGI Symbol;Acc:MGI:107464]	protein_coding	ATCTGCACCTGAGCCAGCAGTGTGAGCTGCTGAGAAAGCTGCTCATCAATGCTCATGAGCAGCAGACCCA	0.0109343	0.743079	1.63167	6.01008	6.71643	6.01988	6.09756	5.91279	6.57141	6.56539	7.0125	ENSMUSE00000291035	136000134	136000309	TRUE
mMC024446	scl075659.3_69	ENSMUSG00000030032	6	83149361	83156397	-1	Wdr54	WD repeat domain 54 [Source:MGI Symbol;Acc:MGI:1922909]	protein_coding	CCTCCACGTCCAGATCAGTGCCCACGCCCGGACCATCTCTGCCCTGGACCTCGCTCCAGAGGTCGGCAAG	0.0109448	0.743079	2.16124	6.85432	7.96618	7.10354	6.65556	6.80386	7.67885	7.84461	8.37507	ENSMUSE00001229507;ENSMUSE00001300208;ENSMUSE00000784013	83153254;83153254;83153286	83153416;83153416;83153416	TRUE
mMC010144	scl33726.1.24_66									TTCTCCGCTGCCTTCGCGGCGGGGACAGGTTTTTGTGTAATTGAGGCGTTGTGCTGTCACCGCAACAGGC	0.0109449	0.743079	2.29783	5.41269	6.61296	5.20172	5.90492	5.13143	6.43092	6.78778	6.62018				TRUE
mMC001884	scl29456.8_67	ENSMUSG00000030194	6	132855438	132856355	1	Tas2r116	taste receptor, type 2, member 116 [Source:MGI Symbol;Acc:MGI:1890258]	protein_coding	CCTCCCTCCTCCTGTATTCCATTTTCTTCCTGTCTCATGTTATGAAGGTTTGGAGTGCTCTGCTTCTGGA	0.0109658	0.743079	1.7206	6.37983	7.16274	6.46159	6.33703	6.34089	7.05896	6.93462	7.49465	ENSMUSE00000196278	132855438	132856355	TRUE
mMC011895	scl37070.7.1_199	ENSMUSG00000025602	9	40192316	40213604	1	Zfp202	zinc finger protein 202 [Source:MGI Symbol;Acc:MGI:1933401]	protein_coding	CCTGGTGGCCTACGGGTCTTTTACCTGTTCAATGTTCCCAGGAGGCTGAAATTTTATGACCTTACATGTC	0.0110017	0.743079	1.56197	7.78251	8.42587	7.71534	7.89342	7.73876	8.16132	8.56539	8.55092	ENSMUSE00000379619;ENSMUSE00000912386	40210896;40210896	40213189;40213604	TRUE
mMC001560	scl46949.8_253	ENSMUSG00000000489	15	79995900	80014808	-1	Pdgfb	platelet derived growth factor, B polypeptide [Source:MGI Symbol;Acc:MGI:97528]	protein_coding	TCGCTGCACAGGTGTCCCTCTGATCTTTTGCGGTTCTACCCGATGGCTCCTTCAAGGAAGCTAGCCAGTA	0.011016	0.743079	0.386757	8.05921	6.68871	8.14362	8.30268	7.73135	6.87838	7.00279	6.18497	ENSMUSE00000467414	79995900	79997257	TRUE
mMC009280	scl54641.8.9_18	ENSMUSG00000031253	X	133908426	133932446	1	Srpx2	sushi-repeat-containing protein, X-linked 2 [Source:MGI Symbol;Acc:MGI:1916042]	protein_coding	GAAGGAGAACATGTGATTCGTTATACTGCCTATGACCGAGCCTACAACCGGGCCAGCTGCAAATTCATTG	0.0110731	0.743079	0.071211	11.4855	7.67372	10.3905	11.4215	12.6444	8.18095	8.26583	6.57438	ENSMUSE00000207613	133927073	133927194	TRUE
mMC023228	scl0245843.5_179	ENSMUSG00000075254	16	33684466	33771576	1	Heg1	heart development protein with EGF-like domains 1 [Source:MGI Symbol;Acc:MGI:1924696]	protein_coding	CCCACCTCCGAGGAGGTCTCTGCTTATTATGATGCCTGTAACACACAGAAGTATCTGACTGTGAACGAAT	0.0111949	0.743079	2.63474	7.71595	9.11361	7.78668	7.57869	7.78249	9.48719	9.34675	8.50689	ENSMUSE00000815399	33720649	33722913	TRUE
mMC011872	scl40886.4.1_14	ENSMUSG00000078651	11	101325063	101329702	1	Aoc2	amine oxidase, copper containing 2 (retina-specific) [Source:MGI Symbol;Acc:MGI:2668431]	protein_coding	CTATCTTCTCCCCTGGCAGCGTGTACTTTGAGAGGGACCAGGATGCCGGGCTCTGCAGCATCAACCCTGT	0.0112891	0.743079	1.90685	6.34764	7.27884	6.36318	6.48223	6.19752	7.17117	7.65285	7.0125	ENSMUSE00000515937;ENSMUSE00000647602	101329197;101329197	101329702;101329494	TRUE
mMC008741	scl37904.8.1_5	ENSMUSG00000037031	10	62185396	62231218	-1	Tspan15	tetraspanin 15 [Source:MGI Symbol;Acc:MGI:1917673]	protein_coding	GTATAGTGTCTGATGGCCACTCCTCCTAGGGGAAAGCTGAACCCTGTGGGATCCCGGGAACAGGGATAGC	0.0113714	0.743079	1.98755	5.26337	6.25436	5.53875	5.21304	5.03832	6.54135	5.95771	6.26404	ENSMUSE00000612852	62185396	62188162	TRUE
mMC025720	scl077619.4_0	ENSMUSG00000056671	18	41875696	41951194	-1	Prelid2	PRELI domain containing 2 [Source:MGI Symbol;Acc:MGI:1924869]	protein_coding	ATGAATCAACAGGACTCATCTATAGAAAGAGGATTGCTATCTGTCAGAATGTGGTTCCAGAGATTTTAAG	0.0113738	0.743079	2.34921	6.59167	7.82385	6.52365	6.95001	6.30136	7.52608	7.73531	8.21014	ENSMUSE00000451984	41935168	41935241	TRUE
mMR029623	scl0054132.2_227	ENSMUSG00000055044	19	40221173	40271842	-1	Pdlim1	PDZ and LIM domain 1 (elfin) [Source:MGI Symbol;Acc:MGI:1860611]	protein_coding	GGTTTTGTCCCTGTCCCTTCACCCACACCTCAATGCACCTTCTTCACTTGGAGTCTTCTCTGCTGCAAAT	0.0113841	0.743079	0.112184	12.6577	9.50162	12.8875	12.3878	12.6977	10.8941	8.76179	8.849	ENSMUSE00001269076;ENSMUSE00000458588	40221173;40222363	40222771;40222771	TRUE
mMC002797	scl42751.14.1_49	ENSMUSG00000021280	12	111417430	111431182	1	Exoc3l4	exocyst complex component 3-like 4 [Source:MGI Symbol;Acc:MGI:1921363]	protein_coding	AAGGGCGAGCAGGAGCCTCGTTGGCCGAGGATCTGTCACCCTCTCCATGACTGACCCCAAGTTGGGAGCC	0.011411	0.743079	0.442495	9.25464	8.07838	9.14362	8.95554	9.66476	8.35951	7.80697	8.06864	ENSMUSE00000116350	111430669	111431182	TRUE
mMC022459	scl013006.15_44	ENSMUSG00000024974	19	53600398	53645833	1	Smc3	structural maintenance of chromosomes 3 [Source:MGI Symbol;Acc:MGI:1339795]	protein_coding	TTGTGACTAACTTAGTGTAAATGTGGCCTTTGGTCTTTGCAATGGTTAGAAACATTAAATACATATTTTG	0.0114188	0.743079	1.66254	11.85	12.5834	11.9737	11.6929	11.8834	12.3066	12.7866	12.657	ENSMUSE00000894135	53644707	53645833	TRUE
mMC019388	scl015434.2_98	ENSMUSG00000079277	2	74711927	74748442	1	Hoxd3	homeobox D3 [Source:MGI Symbol;Acc:MGI:96207]	protein_coding	CTGTCTAGCTTAGTTTCAGAGACCTTAATTTATAATGCTCCGTCCCCTCCTGTAAAGATTGCATCGGACT	0.0114292	0.743079	1.63349	9.92503	10.633	9.93107	10.0018	9.84224	10.4371	10.5273	10.9346	ENSMUSE00000690054;ENSMUSE00000566207;ENSMUSE00001319756;ENSMUSE00000690056	74746322;74746322;74745722;74746322	74747915;74747900;74748442;74748271	TRUE
mMC013364	scl48869.1.3_44									CCATCTTTTCCCGGGCGGCTGTAGGTCAAACCCAAATGAAAAGAGACTACTGGCGCCAGAGCGCACGCGC	0.011462	0.743079	0.73921	5.77619	5.34024	5.68171	5.68253	5.96432	5.39776	5.30235	5.32062				TRUE
mMC021748	scl016012.5_14	ENSMUSG00000023046	15	102144362	102149511	1	Igfbp6	insulin-like growth factor binding protein 6 [Source:MGI Symbol;Acc:MGI:96441]	protein_coding	AGCTCCAGACTGAGGTCTTCCGAGGCGGAGCACGTGGGCTCTATGTGCCAAACTGTGACCTCAGAGGCTT	0.0114925	0.743079	0.290803	10.8623	9.0804	10.491	10.735	11.3609	9.6702	8.94332	8.62768	ENSMUSE00000133145	102148102	102148224	TRUE
mMC009780	scl5715.2.1_246									ACTGAGGCAAGGAGCTGTTTTTCTCTGGTCATTTGGTCCCACTGCCTCCCGAATGAATACTGCTATCATG	0.0115482	0.743079	1.60898	8.04745	8.73359	8.17779	8.05176	7.91279	8.93439	8.47628	8.79011				TRUE
mMA031551	scl0002988.1_2158	ENSMUSG00000025626	X	52912266	52956943	1	Phf6	PHD finger protein 6 [Source:MGI Symbol;Acc:MGI:1918248]	protein_coding	TAGCAGCTTCACCATCTGGCTAGGCGTCACATTGTGGTAGGAGTATTAGATCAATAGACCTCAGCAGTGT	0.0116356	0.743079	1.88147	9.27433	10.1862	9.11114	9.24279	9.46906	10.0826	9.94188	10.5341	ENSMUSE00000904314	52953906	52956943	TRUE
mMA034267	scl0002396.1_200	ENSMUSG00000021224	12	83794034	83921934	-1	Numb	numb gene homolog (Drosophila) [Source:MGI Symbol;Acc:MGI:107423]	protein_coding	AAGATGTCACCCTTTAAACGCCAGCTGTCCCTACGCATCAATGAGTTGCCTTCCACTATGCAGAGGAAGA	0.0116927	0.743079	0.841439	8.23893	7.98986	8.29364	8.14196	8.28118	7.9883	7.94043	8.04084	ENSMUSE00001308991;ENSMUSE00001298989	83801013;83801013	83801306;83801306	TRUE
mMA033405	scl000952.1_7	ENSMUSG00000026048	1	44147744	44181260	1	Ercc5	excision repair cross-complementing rodent repair deficiency, complementation group 5 [Source:MGI Symbol;Acc:MGI:103582]	protein_coding	CCGTAACAAGCTAATCAACTTGGCCTATCTACTGGGCAGTGACTATACGGAAGGGATACCAACTGTAGGC	0.0117187	0.743079	1.52743	10.7536	11.3647	10.8257	10.6436	10.7914	11.1219	11.5522	11.42	ENSMUSE00001241070;ENSMUSE00001281999	44175839;44175839	44175983;44175983	TRUE
mMC025254	scl0268377.1_5	ENSMUSG00000020422	11	8431652	8664535	-1	Tns3	tensin 3 [Source:MGI Symbol;Acc:MGI:2443012]	protein_coding	TCAGAAACACTGCGAAAGGAGTATTGCCCAGGCTTTTGCTACAAGGCCATCGGTTGGGCACAAGTTAGTA	0.0117621	0.743079	0.441559	12.6336	11.4543	12.8456	12.7731	12.2821	11.8576	11.271	11.2343	ENSMUSE00000377028	8431652	8434638	TRUE
mMR030027	scl0018811.1_75	ENSMUSG00000079092	13	12996132	13005383	-1	Prl2c2	prolactin family 2, subfamily c, member 2 [Source:MGI Symbol;Acc:MGI:97618]	protein_coding	AGTCCGGAACGGGGTTAATGCCCTCATGAGCACCATGCTTCAGAATGGAGATGAAGAAAAGAAGAACCCT	0.0117699	0.743079	33.0802	7.85766	12.9056	8.14855	9.36227	6.06217	12.3896	14.1526	12.1744	ENSMUSE00000984083	12996132	12996411	TRUE
mMC015765	scl46303.7_279	ENSMUSG00000022175	14	54464164	54471497	1	Lrp10	low-density lipoprotein receptor-related protein 10 [Source:MGI Symbol;Acc:MGI:1929480]	protein_coding	CCTGTGGTGCCTGGCCCACTTAGAGGACACAAGTGCTTTTGCCCTGTAGCTGCATCATTGTCCAGGAAAT	0.011798	0.743079	0.54876	14.5187	13.6529	14.6392	14.6561	14.2608	13.7078	13.8796	13.3714	ENSMUSE00000648803	54469265	54471497	TRUE
mMC007221	scl50305.48_81	ENSMUSG00000023830	17	12682406	12769664	-1	Igf2r	insulin-like growth factor 2 receptor [Source:MGI Symbol;Acc:MGI:96435]	protein_coding	AGGAGCTGCGCTTCAGGTTTGAGCTGTAGGTCTCATCTCTTCAGGGTCTCATAGTGCCACCTTTACTGTG	0.0119158	0.743079	0.673909	11.7783	11.209	11.6512	11.8672	11.8166	11.2592	10.9937	11.374	ENSMUSE00000371471	12682406	12684126	TRUE
mMC011176	scl25859.15.1_31	ENSMUSG00000036980	5	138178617	138187451	-1	Taf6	TAF6 RNA polymerase II, TATA box binding protein (TBP)-associated factor [Source:MGI Symbol;Acc:MGI:109129]	protein_coding	AGTGTTCAGAAATACATTGTGGTCTCTCTTCCCCCAACAGGGGAAGGCAAAGGAGGCCCTCCTTCTCATC	0.0119413	0.743079	1.30511	8.7269	9.11108	8.85164	8.73821	8.59087	9.02134	9.16033	9.15156	ENSMUSE00000751107;ENSMUSE00000685964;ENSMUSE00000303805	138178628;138178620;138178617	138179147;138178960;138179147	TRUE
mMA034744	scl0002194.1_2265									ATGTTGTCCAACATCCTCCCAGCCTTGAACACTTACCCTAGTCAGCTGCCATCAACTTATCCAGAGGTCT	0.0119532	0.743079	NA	5.33809	6.17357	5.27572	5.24957	5.48899	6.23828	6.43986	5.84257				TRUE
mMC022215	scl019042.1_95	ENSMUSG00000021096	12	72761211	72794940	1	Ppm1a	protein phosphatase 1A, magnesium dependent, alpha isoform [Source:MGI Symbol;Acc:MGI:99878]	protein_coding	AAGGTCTGAAGAAGATGACCAGTTCATCATCCTTGCATGCGATGGCATCTGGGACGTCATGGGGAACGAA	0.0119579	0.743079	1.59089	10.483	11.1529	10.5994	10.6522	10.1975	11.1053	11.0935	11.2598	ENSMUSE00000518109	72783683	72784536	TRUE
mMC013760	scl50602.12.1_148	ENSMUSG00000002833	17	56079657	56100596	1	Hdgfrp2	hepatoma-derived growth factor, related protein 2 [Source:MGI Symbol;Acc:MGI:1194492]	protein_coding	CCAGGGAAGTGCTGCGCTGTTTGTATTTGTGGTCTGGGCTTTTCTGCCTAGTTCTGTGATTTCAATTGAC	0.0119637	0.743079	1.54934	12.1282	12.7599	11.9261	12.1645	12.2941	12.8012	12.5764	12.9021	ENSMUSE00000139373	56100345	56100596	TRUE
mMA033197	scl0001345.1_85	ENSMUSG00000047126	11	86694351	86757565	-1	Cltc	clathrin, heavy polypeptide (Hc) [Source:MGI Symbol;Acc:MGI:2388633]	protein_coding	TCAGAAGAATTGCTGCTTATCTCTTCAAAGGCAACAATCGCTGGAAACAGAGTGTAGAGTTGTGCAAGAA	0.012166	0.743079	0.672205	12.1618	11.5888	12.1651	12.0834	12.237	11.5728	11.3824	11.8112	ENSMUSE00000398849	86702601	86702771	TRUE
mMC013468	scl30680.4.1_44	ENSMUSG00000030717	7	126623249	126630861	-1	Nupr1	nuclear protein transcription regulator 1 [Source:MGI Symbol;Acc:MGI:1891834]	protein_coding	CATCACACCCAGCAATGGATACAGGACATCACACCCAGCAATGGATACAGGACCTTGGAGAAATTAGGAG	0.0121879	0.743079	0.602911	15.7485	15.0185	15.9528	15.7824	15.5102	15.1343	15.1178	14.8034	ENSMUSE00001318279;ENSMUSE00001335924;ENSMUSE00000845594;ENSMUSE00000377654	126623442;126623278;126623252;126623249	126623579;126623579;126623579;126623579	TRUE
mMR028716	scl0052143.1_172									CAAGTCCCCCACTTAGGCCTTTCGGACCTTTGTTTCTTACTTAATTATACTGCTGATGGCCTCCCCAGAC	0.0123212	0.743079	1.546	6.40403	7.03257	6.52365	6.5126	6.17583	7.00492	7.19959	6.8932				TRUE
mMC024925	scl056620.6_30	ENSMUSG00000023349	6	123229843	123247021	1	Clec4n	C-type lectin domain family 4, member n [Source:MGI Symbol;Acc:MGI:1861231]	protein_coding	GTACATCTGACAGAGGCCGTTCTTTTCCTAGCCACTATTCTTTACTCAAACAGAATGAGCCCTTTCTCCT	0.01233	0.743079	0.104226	8.79534	5.53313	8.31134	9.18503	8.88966	6.34653	6.13017	4.12268	ENSMUSE00001302235;ENSMUSE00001257594;ENSMUSE00000733626	123246441;123246441;123246441	123247019;123247019;123247021	TRUE
mMC026451	scl023833.2_2	ENSMUSG00000000682	4	134082448	134095082	-1	Cd52	CD52 antigen [Source:MGI Symbol;Acc:MGI:1346088]	protein_coding	CTGAACTCATCTCTCAAAGCTGCTACAGAGCCCAGGAAGATTTCAGGATGAAGAGCTTCCTCCTCTTCCT	0.012338	0.743079	0.374569	6.54532	5.12863	6.91958	6.49749	6.2189	5.14142	5.56539	4.67907	ENSMUSE00000813041;ENSMUSE00000773440;ENSMUSE00000373741	134094934;134094934;134094934	134095038;134095041;134095082	TRUE
mMC004604	scl19125.1_129									TGTCGCTGCTCCCTCCCCTCCACTGCTTACGTCCTTTCAGTATACATAGGTTATTGTTTTCAGTGCTGCA	0.0123506	0.743079	1.64717	11.1863	11.9062	11.1584	11.1696	11.2308	11.6266	11.8952	12.197				TRUE
mMA033229	scl0002174.1_1155	ENSMUSG00000024576	18	61555274	61590061	1	Csnk1a1	casein kinase 1, alpha 1 [Source:MGI Symbol;Acc:MGI:1934950]	protein_coding	CTTCCTTCACCTCCTAGTTCCATGTAGTTTGACCTTTTCTGGCTTCATCAACTGCTGTCAGGAACACAGC	0.0123916	0.743079	1.40661	7.91501	8.40723	7.99271	7.95554	7.79677	8.58988	8.2612	8.37061	ENSMUSE00000905269	61582844	61584404	TRUE
mMC006439	scl34390.13.1_40	ENSMUSG00000036672	8	105844678	105852008	-1	Cenpt	centromere protein T [Source:MGI Symbol;Acc:MGI:2443939]	protein_coding	GTGGAGCGGTACCTGCCCTTGGAGTACCGGCAACAACTTATCCCTTGTGCATTCAGTGGCAATTCTGTCT	0.0124462	0.743079	0.551611	8.41422	7.55594	8.33317	8.74462	8.16486	7.71296	7.37274	7.58211	ENSMUSE00000383101	105844678	105844995	TRUE
mMA034789	scl0003125.1_0	ENSMUSG00000038914	2	180657964	180709999	-1	Dido1	death inducer-obliterator 1 [Source:MGI Symbol;Acc:MGI:1344352]	protein_coding	TCTAGGACGGTAGTCTCGCTGGTCTCTGCTCTATATCCGTGGTAGCTCTGGAAATGGCTGCGGGATCCCG	0.0125251	0.743079	1.33302	5.74426	6.15896	5.76115	5.78562	5.68602	6.03758	6.33798	6.10131	ENSMUSE00000546158;ENSMUSE00000787820	180701961;180701961	180702350;180701992	TRUE
mMR028103	scl0018145.2_231	ENSMUSG00000024413	18	12189693	12236400	-1	Npc1	Niemann-Pick type C1 [Source:MGI Symbol;Acc:MGI:1097712]	protein_coding	GGGAGTTAGCAACATTTGAGGATGTTGTAGGTACTTTATTACATTTTTTTGTAGTTTAAAGAGCTTTATT	0.0125359	0.743079	0.530553	7.78536	6.87092	7.38842	7.97203	7.99562	6.94877	6.72189	6.94211	ENSMUSE00000394635	12189693	12191002	TRUE
mMC015521	scl19313.1.392_95	ENSMUSG00000026872	2	44983632	45117395	-1	Zeb2	zinc finger E-box binding homeobox 2 [Source:MGI Symbol;Acc:MGI:1344407]	protein_coding	TGGCTGTTTAAATCTTTGTTACCTTCGCTGTGAATTGAAATTGTACATATTTAGTAAATCATGCAAACAA	0.0125473	0.743079	0.485034	9.30563	8.26178	8.93107	9.31134	9.67447	8.33781	8.40669	8.04084	ENSMUSE00000948355	44983632	44989153	TRUE
mMR027817	scl00268482.1_212	ENSMUSG00000020912	11	99415666	99422259	-1	Krt12	keratin 12 [Source:MGI Symbol;Acc:MGI:96687]	protein_coding	TTACAAGTCTCTGTGGCTCTGCTGGTCTTCTATTGAACCCCAGATCACCTTACACCTTCCTGGGCCTGAA	0.0125502	0.743079	1.20857	6.76997	7.04327	6.73515	6.85838	6.7164	7.00492	6.99165	7.13325	ENSMUSE00000112454	99415666	99416108	TRUE
mMC025282	scl067917.1_76	ENSMUSG00000074682	2	152411955	152415027	-1	Zcchc3	zinc finger, CCHC domain containing 3 [Source:MGI Symbol;Acc:MGI:1915167]	protein_coding	CCTTTTTATTTGCTGCTTCTCTGTGGTATCAGACTTTGTGAAAACAGTGTTGCTAGAAGTGTGTATTCTG	0.0125545	0.743079	0.1834	7.42239	4.97545	7.37164	7.24052	7.655	6.01589	4.78778	4.12268	ENSMUSE00000640007	152411955	152415027	TRUE
mMR029270	scl00217734.2_317	ENSMUSG00000034126	12	87106866	87147902	-1	Pomt2	protein-O-mannosyltransferase 2 [Source:MGI Symbol;Acc:MGI:2444430]	protein_coding	AGGGTACATCTGCCCAGTCCCTTTGGAGTGTGTAGACCATGTAACTGTGGCAGCCAAGTGTCATAAATTC	0.0125638	0.743079	0.44362	10.3622	9.18959	10.4576	10.7293	9.89962	9.39356	8.97761	9.19761	ENSMUSE00000493442	87106866	87109293	TRUE
mMC021711	scl0101565.9_22	ENSMUSG00000033904	7	118712552	118737024	1	Ccp110	centriolar coiled coil protein 110 [Source:MGI Symbol;Acc:MGI:2141942]	protein_coding	CTCAGGACTCCGTGTGTATCAGTGTGGGCTCCTCAGTAAGGAAGAGGAGCTCAAAGTTTGTGTGTATTAA	0.0127141	0.743079	2.22968	8.54091	9.69775	8.79614	8.64531	8.18128	9.48325	10.089	9.52105	ENSMUSE00001285673;ENSMUSE00000743049;ENSMUSE00001307927;ENSMUSE00001039434	118735268;118732394;118735268;118735268	118737024;118737016;118737024;118737021	TRUE
mMA032758	scl00068.1_106	ENSMUSG00000042105	7	128611328	128696425	1	Inpp5f	inositol polyphosphate-5-phosphatase F [Source:MGI Symbol;Acc:MGI:2141867]	protein_coding	CATCAGCCAGCTCTTACAGAGTTATATGCAGTTGCTGCTGCCGGGTGACGAGAAGTTCCACGGGGGCTGG	0.0128141	0.743079	1.16635	7.60942	7.83142	7.64728	7.54969	7.63128	7.7594	7.90524	7.82963	ENSMUSE00001227942;ENSMUSE00001247976	128685086;128685086	128685284;128685284	TRUE
mMC001691	scl31766.5.1_18	ENSMUSG00000066838	7	7202122	7209998	-1	Zfp772	zinc finger protein 772 [Source:MGI Symbol;Acc:MGI:2385265]	protein_coding	CCTTACAGTTGCAGTGAATGTGGCAAAGCATTTAAGGAGAAATCCAGCCTCATTTATCATGCGCGAGTGC	0.012964	0.743079	0.758085	5.93819	5.53862	5.76115	6.0151	6.03832	5.52608	5.59514	5.49465	ENSMUSE00000348587	7202122	7204359	TRUE
mMC013858	scl30182.1.1_178									TTTTTTGCTTTCTGGTGTGAGCTTGTGATAGTTTGGTTCTGATAAGAACTTGAGGCACTCACTAGTCTTC	0.0129789	0.743079	2.09735	8.78261	9.85118	8.37586	9.15405	8.81793	9.69941	9.791	10.0631				TRUE
mMC023835	scl077895.1_63									TGTTTTAAACGGGTCCTGTTTTCCCTATGTCGTGTTCCCGTCCTCTCGCATCTGTCCCCCTATCCATGTC	0.0129984	0.743079	1.3363	6.60409	7.02233	6.47735	6.76053	6.57438	7.00492	7.11998	6.94211				TRUE
mMC003306	scl36729.1.556_102	ENSMUSG00000037674	9	72532240	72622937	1	Rfx7	regulatory factor X, 7 [Source:MGI Symbol;Acc:MGI:2442675]	protein_coding	CAAAGGAAACTGTGTGATTTCTTCTAACAAATGATGGGAGCCTTTCTCAGTGAGATACTCTGAAAAGGAG	0.0130043	0.743079	1.49713	8.82968	9.41188	8.66115	8.87308	8.9548	9.34	9.27734	9.6183	ENSMUSE00000886038;ENSMUSE00000583987	72616637;72616637	72622829;72622937	TRUE
mMC022413	scl066408.1_108	ENSMUSG00000028411	4	40682382	40703194	-1	Aptx	aprataxin [Source:MGI Symbol;Acc:MGI:1913658]	protein_coding	GCAAAGCCGGCTTGAGACTCAAATGCACGATGTAGAAGCAGAGGATTGGTAATATATTTTGTTCCTACCC	0.0130699	0.743079	0.546944	9.67361	8.80307	9.71368	9.65215	9.655	9.16871	8.77484	8.46567	ENSMUSE00000799016;ENSMUSE00000828039;ENSMUSE00000178928	40686242;40684924;40682382	40686713;40686713;40686713	TRUE
mMR026569	scl0056193.2_274	ENSMUSG00000020120	11	16971206	17052381	-1	Plek	pleckstrin [Source:MGI Symbol;Acc:MGI:1860485]	protein_coding	ATGCACGTAAGTGATGCAACACTGTAGTAGGGTTTTTGGGAAAGTTCAATCTATATTCCCAAGCCATAGT	0.0131491	0.743079	0.325997	6.79852	5.18145	6.5537	6.37058	7.47128	5.36381	5.33798	4.84257	ENSMUSE00000662894;ENSMUSE00000681002	16971206;16971464	16974153;16974153	TRUE
mMA032368	scl0001188.1_5	ENSMUSG00000030147	6	123049962	123071555	1	Clec4b1	C-type lectin domain family 4, member b1 [Source:MGI Symbol;Acc:MGI:1917060]	protein_coding	GCAGTCTCCTGGTCCCTGAGACTCTGGTCAGCTGCTGTGATTTCTATCTTACTCCTCAGCACCTGTTTCA	0.0131836	0.743079	0.364245	7.32359	5.86657	7.41322	7.27637	7.28118	6.52608	5.68087	5.39277	ENSMUSE00001066144	123050611	123050700	TRUE
mMR028710	scl0068421.2_70	ENSMUSG00000073725	1	24678630	24766301	1	Lmbrd1	LMBR1 domain containing 1 [Source:MGI Symbol;Acc:MGI:1915671]	protein_coding	GGTTTTCTGACTTTGTTCTTGGGAACCAGAATAACTCGTAGAGAATACTCGTAGAATAACATGTAGAGAG	0.0132164	0.743079	0.805039	7.81597	7.5031	7.94248	7.80416	7.70129	7.52608	7.45616	7.52707	ENSMUSE00000512276;ENSMUSE00001324743	24762623;24762623	24766301;24765448	TRUE
mMC018318	scl41346.23_152	ENSMUSG00000020886	11	70017085	70045532	1	Dlg4	discs, large homolog 4 (Drosophila) [Source:MGI Symbol;Acc:MGI:1277959]	protein_coding	TCTGCCCTCCCCATTTTCTCCCACACACATTCCAGAAGTCAGGGCCCCTCTCAAGGAGTACCCGCTGTAG	0.0133114	0.743079	1.41104	8.95345	9.45021	9.12872	8.89631	8.83534	9.35087	9.40039	9.59937	ENSMUSE00000677294	70044589	70045532	TRUE
mMC024496	scl068655.1_199	ENSMUSG00000071984	17	7738569	7827302	-1	Fndc1	fibronectin type III domain containing 1 [Source:MGI Symbol;Acc:MGI:1915905]	protein_coding	AGTAGAATTGAATTACTGGAATTACGGAAGAAAGTATACCCTCTTTGAGATTTATCCTAAAGACCTATCC	0.013413	0.743079	0.179527	10.3151	7.83736	10.3716	9.90205	10.6716	8.56021	8.17518	6.77669	ENSMUSE00000658388	7738569	7739330	TRUE
mMC026084	scl0104771.9_30	ENSMUSG00000005078	12	72085589	72101461	1	Jkamp	JNK1/MAPK8-associated membrane protein [Source:MGI Symbol;Acc:MGI:1915057]	protein_coding	GCTCTGTTTTACTTGTTTACTGCAAAATTTACCGAACCATCACGGATACTCTCAGAAGGGGCCAATGGAC	0.0134479	0.743079	0.670971	13.1338	12.5581	13.2036	13.1937	13.0041	12.7471	12.5915	12.3359	ENSMUSE00000762434;ENSMUSE00000841593;ENSMUSE00000711998	72100610;72100610;72100610	72100857;72100861;72101461	TRUE
mMC014404	scl10180.1.1_89	ENSMUSG00000038126	5	124250959	124327972	-1	Mphosph9	M-phase phosphoprotein 9 [Source:MGI Symbol;Acc:MGI:2443138]	protein_coding	CAAGCCATAACCACGCATCTGCTGATCATTGCCTGCCTTGCCTTCACTGTGACTACAGAGTTCAAAGATA	0.0135113	0.743079	1.60449	9.29645	9.97857	9.43357	9.11003	9.34575	9.78206	10.2236	9.93004	ENSMUSE00000649663	124250959	124255118	TRUE
mMC023304	scl0207565.1_29	ENSMUSG00000029471	5	122731170	122779409	-1	Camkk2	calcium/calmodulin-dependent protein kinase kinase 2, beta [Source:MGI Symbol;Acc:MGI:2444812]	protein_coding	TGGCTGTGTGGCCCTGCACGGGGCTGCTGCACCCTGCGTTTCCATAGCAGCATGTCCTACGGAAACCAAG	0.0136022	0.743079	1.25365	8.31029	8.63643	8.3504	8.38297	8.19752	8.56768	8.60248	8.73912	ENSMUSE00001350230;ENSMUSE00001091778;ENSMUSE00001351711;ENSMUSE00001355451	122733204;122731170;122733828;122733188	122737030;122734245;122734245;122734245	TRUE
mMR030896	scl0074734.1_0	ENSMUSG00000029204	5	65861213	65896700	1	Rhoh	ras homolog gene family, member H [Source:MGI Symbol;Acc:MGI:1921984]	protein_coding	TTGCCACATCTGATATCCCATAGCTGCAGGCCTCTCCCCCTACTAGTCAAAGGGCTTGTATTTAAAAGAT	0.0136654	0.743079	1.30413	6.80202	7.1851	6.97616	6.66911	6.76079	7.19066	7.18988	7.17477	ENSMUSE00000186860	65892173	65896700	TRUE
mMC022715	scl070993.1_206	ENSMUSG00000048400	8	95559133	95575455	-1	Prss54	protease, serine 54 [Source:MGI Symbol;Acc:MGI:1918243]	protein_coding	AAGCTCAGAGCGCAAGGCGCTAGGTGCCTGCCGTACTGTTCTGGTGTCTGCTCTTGATGGGTGCCCCCTG	0.0136835	0.743079	1.72405	6.27157	7.05737	6.49295	6.21304	6.10871	6.86631	6.95771	7.3481	ENSMUSE00000449392	95559133	95559822	TRUE
mMA034011	scl0001960.1_46	ENSMUSG00000042784	3	89229057	89233381	1	Muc1	mucin 1, transmembrane [Source:MGI Symbol;Acc:MGI:97231]	protein_coding	ACCAGGCTGGGGCATTGCCCTGCTGGTGCTGGTCTGTATTTTGGTTGCTTTGGCTATCGTCTATTTCCTT	0.0136854	0.743079	NA	5.34093	6.13832	5.12372	5.48223	5.41684	5.82947	6.30235	6.28315	ENSMUSE00001209534;ENSMUSE00001255709	89231763;89231763	89231884;89231884	TRUE
mMC003156	scl41340.2.1_55	ENSMUSG00000018923	11	70451919	70453727	1	Med11	mediator complex subunit 11 [Source:MGI Symbol;Acc:MGI:1913422]	protein_coding	AAATGGCTCTAAAGCGAGTAGACTACGCCCGCCTCAAGATTAGTGATGTGGCGAGAACCTGTGAGCAGAT	0.0137648	0.743079	1.37141	9.72541	10.1811	9.63503	9.93607	9.60514	10.1979	10.1314	10.2139	ENSMUSE00000355854;ENSMUSE00000752556;ENSMUSE00000815777	70453102;70453102;70453102	70453727;70453240;70453564	TRUE
mMA032096	scl000378.1_0	ENSMUSG00000007817	14	25459185	25666743	1	Zmiz1	zinc finger, MIZ-type containing 1 [Source:MGI Symbol;Acc:MGI:3040693]	protein_coding	ATGCCCCACGCTGGCAGTTCTGACCAGCCCCATCCCTCCATACAACAAGGTTTGCACGTACCACACCCCA	0.0138057	0.743079	1.22614	8.58359	8.87771	8.57218	8.60006	8.57852	8.73968	8.96342	8.93004	ENSMUSE00000254734	25661267	25661521	TRUE
mMC004300	scl45598.20_218	ENSMUSG00000004558	14	51905271	51913488	-1	Ndrg2	N-myc downstream regulated gene 2 [Source:MGI Symbol;Acc:MGI:1352498]	protein_coding	ACTAACTTGGATAGCTGTCAGCGTGCACCTAAAGTGGGACTAAGGGAAAGAGCTTAGGTCCGACTGCTTG	0.0138178	0.743079	0.282749	10.7764	8.95403	10.6021	11.1601	10.5671	9.73138	8.62788	8.50282	ENSMUSE00000501872	51905271	51906306	TRUE
mMC020108	scl0100609.9_1	ENSMUSG00000000916	5	135369953	135376805	1	Nsun5	NOL1/NOP2/Sun domain family, member 5 [Source:MGI Symbol;Acc:MGI:2140844]	protein_coding	CCACATGGCCTCACCGAGGTCTGAGTACCTTTCCAGGGTCTGAACACTGCCTCCGGGCTTCCCCTGAGAC	0.0138273	0.743079	2.57625	8.20002	9.56529	7.58315	8.62808	8.38882	9.40612	9.65462	9.63513	ENSMUSE00001209003;ENSMUSE00001237062;ENSMUSE00000801722	135375555;135375555;135375275	135375698;135375698;135375698	TRUE
mMC025958	scl068792.10_256	ENSMUSG00000031253	X	133908426	133932446	1	Srpx2	sushi-repeat-containing protein, X-linked 2 [Source:MGI Symbol;Acc:MGI:1916042]	protein_coding	GTAGCACTGGAGGAGCCTATGAAACTGAGGACATGCCCTGGGTGGTGAGTTGTAGACCGAAGGCCTTCTT	0.0138687	0.743079	0.101401	12.8109	9.50905	12.1489	12.4225	13.8614	10.1452	10.0384	8.34356	ENSMUSE00000509448;ENSMUSE00000695107	133931286;133931286	133931814;133932446	TRUE
mMC010353	scl33365.1.1_265									TGCTTTTTCGGGCATGATTGATTCTTGTGGCAACCACCCCCCTTCCCCCATCTTGTGTTATTTAGCAACT	0.013967	0.743079	1.39299	9.67041	10.1486	9.49295	9.66404	9.85424	10.2418	10.1149	10.0891				TRUE
mMR027688	scl00108013.2_53	ENSMUSG00000024268	18	25477632	25753983	-1	Celf4	CUGBP, Elav-like family member 4 [Source:MGI Symbol;Acc:MGI:1932407]	protein_coding	AAAAAACCCGCGACTTTAAAATGAAATAACGTGAGCCCAGATGGGGAAGCTGAAGGGCTGGGCACTAGGA	0.0140552	0.743079	5.45717	6.54634	8.9945	7.21118	6.93887	5.48899	8.53374	9.36197	9.08779	ENSMUSE00000625605	25477632	25479711	TRUE
mMR030489	scl0013805.2_54	ENSMUSG00000026814	2	32646595	32682669	1	Eng	endoglin [Source:MGI Symbol;Acc:MGI:95392]	protein_coding	ATTACAGAAAGACACGGCACTGCCGGTCACACCCATGCTGCTTAGAAGCCTAAGCCTCTGCCTTCAAGCT	0.0140644	0.743079	0.554429	9.72875	8.87783	9.89777	9.73499	9.5535	9.21705	8.80379	8.61265	ENSMUSE00000792371;ENSMUSE00000890909;ENSMUSE00000331414	32681196;32681437;32681437	32682118;32682669;32682658	TRUE
mMC016865	scl26291.11.1_15	ENSMUSG00000029309	5	104079111	104113733	-1	Sparcl1	SPARC-like 1 [Source:MGI Symbol;Acc:MGI:108110]	protein_coding	CCGCTTCAGAAATACGAGCAGCCATGACACTATACATTCATATGTAGCAAAACATTTGTTTGCATGTGAG	0.0140992	0.743079	0.0811945	6.4488	2.82633	4.99818	6.709	7.63923	3.14142	3.30235	2.03522	ENSMUSE00000356840	104079111	104079577	TRUE
mMR029265	scl00224727.2_315	ENSMUSG00000024392	17	35135178	35147322	1	Bag6	BCL2-associated athanogene 6 [Source:MGI Symbol;Acc:MGI:1919439]	protein_coding	TATCCAAAAACGACTGCAGGAAGATCCCAACTACAGCCCCCAGCGCTTCCCTAATGCCCATCGGGCATTT	0.0141019	0.743079	1.60062	12.5256	13.2042	12.6396	12.3476	12.5896	12.9532	13.24	13.4195	ENSMUSE00000935076;ENSMUSE00000544727;ENSMUSE00000937433;ENSMUSE00000697492;ENSMUSE00000940569;ENSMUSE00000941559	35147141;35147141;35147141;35147141;35147141;35147141	35147319;35147322;35147296;35147305;35147306;35147320	TRUE
mMR028394	scl0026421.1_49	ENSMUSG00000056457	13	12790822	12800078	-1	Prl2c3	prolactin family 2, subfamily c, member 3 [Source:MGI Symbol;Acc:MGI:1341833]	protein_coding	AGTCCGGAACGGGGTTAATGCCCTCATGAGCACCATGCTTCAGAATGGAGATGAAGAAAAGAAGAACCCT	0.0141297	0.743079	41.4939	7.21126	12.5861	7.3375	9.07739	5.2189	11.9	13.8871	11.9711	ENSMUSE00001015688	12790822	12791107	TRUE
mMR026688	scl0076251.1_236	ENSMUSG00000021470	13	63815240	63900302	1	Ercc6l2	excision repair cross-complementing rodent repair deficiency, complementation group 6 like 2 [Source:MGI Symbol;Acc:MGI:1923501]	protein_coding	AGTGGCAGAGGGAATGGACCAGTTCCAAATCTCTTGTGTCTCGAGAACATGACCTCAAAATCTGTTAGGA	0.0142035	0.743079	0.660828	7.64033	7.04268	7.62622	7.65556	7.63923	7.13136	6.76179	7.23489	ENSMUSE00000853084;ENSMUSE00000681560;ENSMUSE00000681558	63872455;63871796;63871796	63872927;63872590;63872497	TRUE
mMC025060	scl0106869.2_1	ENSMUSG00000062210	18	49979427	50107173	1	Tnfaip8	tumor necrosis factor, alpha-induced protein 8 [Source:MGI Symbol;Acc:MGI:2147191]	protein_coding	CATGAGCAGTGTCCATTGCAAGAGTGTGTTTTTGAAGCTGACTTCTACCTTTTAGTACTATCAGTGATAC	0.0142088	0.743079	1.54393	8.84141	9.46802	8.64728	9.11251	8.76443	9.36166	9.55597	9.48643	ENSMUSE00000826325;ENSMUSE00001004790	50090200;50091266	50091782;50093229	TRUE
mMR031246	scl00108913.1_324	ENSMUSG00000007656	9	75037614	75060313	1	Arpp19	cAMP-regulated phosphoprotein 19 [Source:MGI Symbol;Acc:MGI:1891691]	protein_coding	TAAAGTCCCGGTAATAGTACCTACGTCCCGCGACGGCTGTGAGGCCCAAACGAAAAACCCAGCACAACTT	0.0142254	0.743079	2.0317	7.63719	8.65988	7.99271	7.24052	7.67833	8.67885	8.8477	8.45307	ENSMUSE00000881129	75037907	75038473	TRUE
mMC015849	scl16238.6.1_205	ENSMUSG00000087230	1	136181474	136207097	-1	Mroh3	maestro heat-like repeat family member 3 [Source:MGI Symbol;Acc:MGI:1923672]	protein_coding	GCAGGCTAACCCTTGAGTCCTGTACTGGAAATGGTGTGTCCCTGCGGAACTCTGCTAATAAAAAGAGAAA	0.0143139	0.743079	2.04713	5.83507	6.86867	6.01988	5.92764	5.5577	6.46335	7.13017	7.0125	ENSMUSE00000745209;ENSMUSE00000912608;ENSMUSE00000789677	136181662;136181474;136181652	136181940;136181940;136181940	TRUE
mMA032002	scl0001608.1_174	ENSMUSG00000024002	17	32196274	32284722	-1	Brd4	bromodomain containing 4 [Source:MGI Symbol;Acc:MGI:1888520]	protein_coding	CCAGTCTATGCTGGACCAGCAGAGGGAGTTGGCCCGGAAACGAGAGCAGGAGCGGAGGCGCAGGGAGGCA	0.0143632	0.743079	1.28715	6.84566	7.20985	6.88453	6.83453	6.81793	7.05896	7.35547	7.21513	ENSMUSE00000137078	32198031	32198274	TRUE
mMR029182	scl00320854.2_67									TATGCCACCTGGGGCCATGTGGTGCTTTCTCACCTGTGCTGCCTAAAACAGCTTTCATTTGGTACAGTGA	0.0143896	0.743079	1.25233	5.70632	6.03093	5.78668	5.709	5.62329	6.05896	5.91116	6.12268				TRUE
mMC024803	scl070526.1_69									CAGGTGAACTGCGAAGGTGCTGCGTTTAGGCAAGGGTGGAGAGTTAAGTTGTGTTTGGGGTAGTTAACTC	0.0144731	0.743079	1.60061	8.96768	9.6463	8.96781	8.95831	8.97692	9.33781	9.70323	9.89786				TRUE
mMC011807	scl34047.9.1_55	ENSMUSG00000038398	8	13785615	13798538	1	Upf3a	UPF3 regulator of nonsense transcripts homolog A (yeast) [Source:MGI Symbol;Acc:MGI:1914281]	protein_coding	AGGGCCAGGATGGCAGTGTCCCCATGGACGTGGCAGAGAGAAGCGGCAAGGAGCACAAGGAGTATGACAG	0.0145051	0.743079	1.21484	11.3015	11.5823	11.3009	11.2055	11.3982	11.5475	11.6603	11.539	ENSMUSE00000271325	13798177	13798538	TRUE
mMC004075	scl39943.24_68	ENSMUSG00000038351	11	74849261	74897060	-1	Sgsm2	small G protein signaling modulator 2 [Source:MGI Symbol;Acc:MGI:2144695]	protein_coding	AAGTCACCAAGGTCCACAGACTTGCTGCAGCTGAAAAACACGAGAAAGGACCAGCCGCATTCTGCACATA	0.0146349	0.743079	2.08552	6.38894	7.44935	6.65423	6.07739	6.43521	7.39776	7.1403	7.81001	ENSMUSE00000789430;ENSMUSE00000755957	74849261;74849266	74850895;74850895	TRUE
mMC025378	scl069202.1_161	ENSMUSG00000030122	6	124913681	124920103	-1	Ptms	parathymosin [Source:MGI Symbol;Acc:MGI:1916452]	protein_coding	AAGCTGTGACCCTTGTCCTTTGACCCAGCCTCTCATTTACATCTCTCCAGACACTGCTCCTTCACCCTCA	0.0146421	0.743079	0.52435	11.4137	10.4824	11.7364	11.1125	11.3924	10.2135	10.6573	10.5763	ENSMUSE00000651453;ENSMUSE00001369048;ENSMUSE00001369079;ENSMUSE00001132279	124913681;124913688;124913764;124914049	124914232;124914232;124914232;124914232	TRUE
mMC008330	scl40303.18_152									TGCGAGCTGCTTCCCCTCTCTGTCTCACCCAATCTCTGCATCATCTCCTGGGTTCACAAAAACAATCTTT	0.0146433	0.743079	1.56723	7.2569	7.90512	7.08307	7.33703	7.3506	7.64392	8.01385	8.05759				TRUE
mMA035058	scl0004103.1_1	ENSMUSG00000000600	5	3803184	3845564	1	Krit1	KRIT1, ankyrin repeat containing [Source:MGI Symbol;Acc:MGI:1930618]	protein_coding	GAACGACAGTGGGTTGATGACTTTCCTTTACATCGAAATGCCTGTGAAGGAGATTCAGAATTACTGAGCC	0.0146823	0.743079	0.875641	9.52796	9.33638	9.57034	9.56245	9.45111	9.35087	9.37274	9.28552	ENSMUSE00001357652;ENSMUSE00000184856;ENSMUSE00001347673	3813051;3813051;3812778	3813194;3813194;3813194	TRUE
mMC010921	scl38510.3.1_11	ENSMUSG00000036446	10	97565501	97572703	1	Lum	lumican [Source:MGI Symbol;Acc:MGI:109347]	protein_coding	ACAATATCCTTCTCGTTGCTGGTGGTATTACTTCATGGATTTTAATTAATGAAGGAAATGTTTTATGAAC	0.0147487	0.743079	0.124154	13.4126	10.4028	12.5458	12.9338	14.7582	10.5797	10.7511	9.87757	ENSMUSE00000265694	97571897	97572703	TRUE
mMC021306	scl014067.24_0	ENSMUSG00000026579	1	164151838	164220277	1	F5	coagulation factor V [Source:MGI Symbol;Acc:MGI:88382]	protein_coding	TACTGCATCTTCATTTAAAAAGTCGTGGTGGGGAGACTACTGGGAGCCCTCCCTTGCCCGCCTGAACGCC	0.0148944	0.743079	1.26289	8.08699	8.42372	8.17779	8.05692	8.02625	8.49505	8.48822	8.28788	ENSMUSE00000230615	164214375	164214526	TRUE
mMC005865	scl40647.15.5_92	ENSMUSG00000025372	11	119942763	120006782	1	Baiap2	brain-specific angiogenesis inhibitor 1-associated protein 2 [Source:MGI Symbol;Acc:MGI:2137336]	protein_coding	ATCAGGGCATGTTCCTGTCCAGAGAAGACCACAATGCCCCACTCCCTAGCCTCGCCTCACATCGGCCCAG	0.0149711	0.743079	2.3161	8.82568	10.0374	9.03328	8.82851	8.61525	9.52031	10.1578	10.434	ENSMUSE00001262635;ENSMUSE00001255910	120006359;120006359	120006782;120006782	TRUE
mMC006717	scl26949.8.1_14	ENSMUSG00000060063	5	149264767	149288153	1	Alox5ap	arachidonate 5-lipoxygenase activating protein [Source:MGI Symbol;Acc:MGI:107505]	protein_coding	TCCTGTTCCTCATGTCCTTCGCCGGGATACTCAACCATTACCTCATCTTCTTCTTCGGAAGCGACTTTGA	0.0150105	0.743079	0.324182	8.88706	7.26193	8.95379	8.33278	9.37461	7.69259	6.8006	7.29261	ENSMUSE00000487391;ENSMUSE00001363547;ENSMUSE00001364372;ENSMUSE00001362606	149287572;149287572;149287572;149287572	149288044;149288153;149287727;149287750	TRUE
mMR030082	scl0016453.2_86	ENSMUSG00000031805	8	71676296	71690575	1	Jak3	Janus kinase 3 [Source:MGI Symbol;Acc:MGI:99928]	protein_coding	ACAACATCTTCTCCCGCCAATCTGACGTGTGGAGCTTCGGAGTGGTGTTGTACGAGCTCTTCACCTACTG	0.0150767	0.743079	NA	5.52557	6.02063	5.70868	5.4512	5.41684	5.90223	6.17025	5.98941	ENSMUSE00001206408;ENSMUSE00001279571	71686855;71686855	71686972;71686972	TRUE
mMC026106	scl069326.1_76									AAGAGGGGACCTTCCTGCTAGACACAGACTTGACACTCCCTCCCCTTTGGGGCCTGCTTCAAATCACAGG	0.0151822	0.743079	1.66108	10.0171	10.7492	10.0426	10.2405	9.76806	10.8564	10.5167	10.8744				TRUE
mMA035192	scl0002329.1_2	ENSMUSG00000005078	12	72085589	72101461	1	Jkamp	JNK1/MAPK8-associated membrane protein [Source:MGI Symbol;Acc:MGI:1915057]	protein_coding	GTCGATATTCAACCAGCATGCCTTGGACTCTACTGTGGGAAGACCCTATTATTTAAAAATGGCTCAAGTG	0.0151868	0.743079	0.560411	11.0458	10.2104	11.063	11.1007	10.9738	10.1809	9.87676	10.5734	ENSMUSE00001254756;ENSMUSE00001311881;ENSMUSE00000823814;ENSMUSE00000715691	72089315;72089315;72089164;72089333	72089406;72089406;72089406;72089406	TRUE
mMR026701	scl0012946.2_160	ENSMUSG00000016481	1	195097382	195131586	-1	Cr1l	complement component (3b/4b) receptor 1-like [Source:MGI Symbol;Acc:MGI:88513]	protein_coding	ATGTGTATCTCGCTCAATCAGTGGTCTAATTGTTGGAATTTTCATTGGGATAATCGTCTTTATTTTAGTC	0.0152464	0.743079	0.543982	11.416	10.5376	11.4561	11.1856	11.6062	10.2015	10.607	10.8042	ENSMUSE00000380843	195111080	195111155	TRUE
mMC009736	scl40501.5_29									TTATTGTAAGTCAGATAAGAGAGATGGAAACCCCAGTAGGAAAAACCCATTAAAGTAACTAAAATGTGGA	0.0152998	0.743079	2.33035	6.77711	7.99766	6.94248	6.38707	7.0018	7.99386	8.39405	7.60507				TRUE
mMR028796	scl0019228.1_228	ENSMUSG00000032492	9	110722085	110747145	-1	Pth1r	parathyroid hormone 1 receptor [Source:MGI Symbol;Acc:MGI:97801]	protein_coding	CCACGCCAAGCCGGGCGCTCCAGCCATTGAGAACGAAACCATACCAGTTACTATGACAGTTCCCAAGGAC	0.0153235	0.743079	0.115204	9.72801	6.61027	9.39258	9.72043	10.071	8.01589	6.32028	5.49465	ENSMUSE00000414135;ENSMUSE00001346657;ENSMUSE00001355618	110722088;110722142;110722085	110722634;110722634;110722634	TRUE
mMA034102	scl0004082.1_371	ENSMUSG00000029108	5	57717967	58133230	1	Pcdh7	protocadherin 7 [Source:MGI Symbol;Acc:MGI:1860487]	protein_coding	CTGTAGGTTGTCAAGGAGCAACAGCAAAGTTCTTTTCGTATATGAGGAGAGTTAGGGGCAAAAACATTAC	0.0153886	0.743079	0.369578	8.67054	7.23449	8.44965	8.66235	8.89962	7.89036	6.95771	6.8554	ENSMUSE00001337912;ENSMUSE00000418595;ENSMUSE00001343207;ENSMUSE00001344075	58128975;58128975;58128975;58128975	58129797;58129454;58129351;58133230	TRUE
mMC025232	scl015481.10_184	ENSMUSG00000015656	9	40800984	40805200	1	Hspa8	heat shock protein 8 [Source:MGI Symbol;Acc:MGI:105384]	protein_coding	AAGTCAGTCCAAGAAGGTGTAGCTTTGTTCCACAGGGACCCAAAACAAGTAACATGGAATAATAAAACTA	0.0153938	0.743079	1.5004	15.2998	15.8851	15.0461	15.5343	15.3189	15.8395	15.9402	15.8756	ENSMUSE00000715472;ENSMUSE00000708812;ENSMUSE00000584666	40805020;40804932;40802974	40805200;40805200;40805199	TRUE
mMC010124	scl28082.1.352_180	ENSMUSG00000040003	5	19227036	20704792	1	Magi2	membrane associated guanylate kinase, WW and PDZ domain containing 2 [Source:MGI Symbol;Acc:MGI:1354953]	protein_coding	AGTAGGGTTTGTACTTGTTTGAAAATTGGGTTGAGCTTTAGGCTTAGTAGTTCTATTTCTGGGGGGAATC	0.0154212	0.743079	2.24361	7.28856	8.45438	6.98721	7.04658	7.83187	8.52608	8.27044	8.5666	ENSMUSE00001349511	19227397	19230521	TRUE
mMC025507	scl060595.1_22	ENSMUSG00000054808	7	28893248	28962340	-1	Actn4	actinin alpha 4 [Source:MGI Symbol;Acc:MGI:1890773]	protein_coding	CCTGGACCAGATTCCAGTGGCTCCTCCCAGGAGCAGAGGACCTGCCATAGCCCTTCTCTGCCTCAGGAGT	0.0154217	0.743079	0.536428	13.7499	12.8514	13.5407	13.8873	13.8218	12.4985	12.8862	13.1695	ENSMUSE00000460830;ENSMUSE00000785409	28893248;28893653	28894387;28894387	TRUE
mMR027064	scl0067465.2_67	ENSMUSG00000002129	11	4160350	4182541	1	Sf3a1	splicing factor 3a, subunit 1 [Source:MGI Symbol;Acc:MGI:1914715]	protein_coding	TCCATTAGAAGTTGAATACCCAGGGTTGTCCCACAGGACAGTTTCACACTATCGAGTGATGCTTAGTTAA	0.0154294	0.743079	1.3086	9.89612	10.2841	9.76275	10.0799	9.84568	10.2753	10.2693	10.3078	ENSMUSE00000381407	4180034	4182541	TRUE
mMC013371	scl41382.23.1_64	ENSMUSG00000020898	11	69015911	69036473	1	Ctc1	CTS telomere maintenance complex component 1 [Source:MGI Symbol;Acc:MGI:1916214]	protein_coding	GGAGAAAGCAGGACGGAGACCTTGCCCCTTATGATTGATTGTATTGTGATAGGCCCTTTGGGCTACAATA	0.0154374	0.743079	1.61925	10.2278	10.9231	10.3146	10.273	10.0958	10.8287	11.2313	10.7094	ENSMUSE00001247677;ENSMUSE00001298160;ENSMUSE00000112007	69036028;69036028;69036028	69036473;69036473;69036470	TRUE
mMC019699	scl022317.2_51	ENSMUSG00000030337	6	125215551	125245964	1	Vamp1	vesicle-associated membrane protein 1 [Source:MGI Symbol;Acc:MGI:1313276]	protein_coding	TGGGGGTCCTCCTGGTCCTCCTCCCAACATGACCAGTAACAGGCGGTTACAGCAGACCCAGGCACAAGTG	0.0155185	0.743079	0.563233	9.31757	8.48937	9.06753	9.40944	9.47573	8.28438	8.37703	8.80671	ENSMUSE00000197587	125218574	125218700	TRUE
mMC008631	scl36582.7.1_25	ENSMUSG00000046402	9	98422961	98446575	1	Rbp1	retinol binding protein 1, cellular [Source:MGI Symbol;Acc:MGI:97876]	protein_coding	TCTGCCTAACATGGGGACCGAAACGCATACCCACCCCAGGCTTCTGCCAGCGAAGTCTCTCTCTTTGCCT	0.0155246	0.743079	0.294381	14.1926	12.4284	14.2913	14.06	14.2267	13.1085	12.5458	11.6309	ENSMUSE00000396193	98446296	98446575	TRUE
mMC019379	scl012259.1_23	ENSMUSG00000036887	4	136895917	136898803	-1	C1qa	complement component 1, q subcomponent, alpha polypeptide [Source:MGI Symbol;Acc:MGI:88223]	protein_coding	TGTTAGCAGGGGGCACCGTGCTTCAGCTGCGACGAGGGGACGAGGTGTGGATCGAAAAGGACCCCGCAAA	0.0155573	0.743079	0.0964757	9.24833	5.87463	9.90508	8.46291	9.37699	7.31134	5.06789	5.24467	ENSMUSE00000374007	136895917	136896728	TRUE
mMC012241	scl28717.3.1_18									AACGAAGCAGATGAAAAGGTGGAGCGGCTGCCCCCACCATGGCCCAGAGTATTGAAAGATGACAAGGCTT	0.0155615	0.743079	2.35301	6.56364	7.79815	6.31134	6.709	6.67059	7.24762	8.00833	8.13851				TRUE
mMC019271	scl017076.2_85	ENSMUSG00000026980	2	60292103	60383303	-1	Ly75	lymphocyte antigen 75 [Source:MGI Symbol;Acc:MGI:106662]	protein_coding	CATTTTAATAGCTTCAAATGAAACCTGGAGAAAAGTCCATTGCTCACGTGGCTATGCAAGAGCTGTCTGC	0.0155631	0.743079	2.60441	5.23552	6.61648	5.68171	5.24957	4.77529	6.18095	6.78778	6.88071	ENSMUSE00000165100	60299047	60299214	TRUE
mMC006471	scl11445.1.1_289									GTGAGCATAATGTCAAAGGTGTATTTAAATGTTGTCCGTCCCCCGTTTTCGGCGAGACGTAGCTGTACTC	0.0156037	0.743079	NA	5.42518	6.04351	5.34611	5.5126	5.41684	5.82947	5.98043	6.32062				TRUE
mMC015094	scl19470.2_417	ENSMUSG00000089762	2	30471537	30474219	-1	Ier5l	immediate early response 5-like [Source:MGI Symbol;Acc:MGI:1919750]	protein_coding	TGGAGACTTTTCGCTTAGCTCCTGGTCAGCTCTAGTGATTGTGCGCGCTTCTAAGTTACCTTGTGCTTTA	0.0156348	0.743079	0.705454	9.55756	9.05418	9.66287	9.66404	9.34575	9.1514	8.92879	9.08234	ENSMUSE00000462138	30471537	30474219	TRUE
mMC007598	scl43053.27.1_6	ENSMUSG00000047454	12	78226655	78684767	1	Gphn	gephyrin [Source:MGI Symbol;Acc:MGI:109602]	protein_coding	GCAACGGCACAGCTAGTTTTTCTGATCTGGATAAAAGTTGATCTGTATAGTCAACATCTTGAACTATATT	0.0156391	0.743079	0.541234	6.94798	6.0623	6.66804	6.90492	7.27099	6.31134	5.86307	6.0125	ENSMUSE00000388238	78683778	78684767	TRUE
mMR029550	scl00101100.1_21	ENSMUSG00000030276	6	113389260	113414587	1	Ttll3	tubulin tyrosine ligase-like family, member 3 [Source:MGI Symbol;Acc:MGI:2141418]	protein_coding	TCTAGAGGTGGGTGGGTTGGTTCTGTCTGGAGTCTAGATAAGTTGCTGGCTGGACCAGGTTCTACAAAAG	0.0156691	0.743079	1.69751	5.47783	6.24125	5.62622	5.24957	5.5577	5.97149	6.48822	6.26404	ENSMUSE00001369699	113398770	113399470	TRUE
mMC013389	scl45887.9.1_15	ENSMUSG00000021737	14	14112184	14120984	-1	Psmd6	proteasome (prosome, macropain) 26S subunit, non-ATPase, 6 [Source:MGI Symbol;Acc:MGI:1913663]	protein_coding	CTGGCAGTATCAAGAAACCATCAAGAAAGGAGACTTGCTGCTAAACAGGGTTCAGAAATTATCCAGAGTA	0.0156727	0.743079	0.681652	13.0241	12.4712	13.0211	13.226	12.8254	12.3547	12.607	12.452	ENSMUSE00000358780	14112184	14112386	TRUE
mMC005541	scl21392.10.1_74	ENSMUSG00000039131	3	152093533	152166230	-1	Gipc2	GIPC PDZ domain containing family, member 2 [Source:MGI Symbol;Acc:MGI:1889209]	protein_coding	GCCTTCTCCGGGGTCTTAGACACTGTTATGAACTCTACTTTAGCCTCCTGTGTATGAGATACAGTCTTCG	0.0156967	0.743079	0.298348	7.54022	5.79529	7.39673	7.81638	7.40756	6.55646	5.15035	5.67907	ENSMUSE00000774316;ENSMUSE00000825606;ENSMUSE00000744510;ENSMUSE00000747693;ENSMUSE00000815540	152093841;152094019;152093882;152093533;152093839	152094295;152094295;152094295;152094295;152094295	TRUE
mMC014967	scl44862.1.854_23	ENSMUSG00000091264	13	41249860	41276574	1	Smim13	small integral membrane protein 13 [Source:MGI Symbol;Acc:MGI:2652854]	protein_coding	CTTCATAAAGCCAATAAGCAGTCCTCAGAGCATGGAGATATGCTCAGGTGACTGTAGAATGGCACTGGGT	0.0157603	0.743079	0.669754	10.1129	9.53464	10.2322	9.95278	10.1538	9.40612	9.42957	9.76823	ENSMUSE00000895263	41272566	41276574	TRUE
mMA033113	scl000373.1_361	ENSMUSG00000022098	14	70474557	70520260	-1	Bmp1	bone morphogenetic protein 1 [Source:MGI Symbol;Acc:MGI:88176]	protein_coding	TTGAAGTGACCATTCCTCCTTGGGGCCCTGCCTGGGGTAAGACAGTCTCTGTGCAGGACCCTGCGGGCTT	0.0157847	0.743079	0.423817	11.7645	10.526	11.6547	11.3386	12.3001	10.7635	10.445	10.3695	ENSMUSE00000451592	70474557	70475249	TRUE
mMC026055	scl0319146.4_174									TCCTTCATTCTCTTCTGGAATCCTGAGAAAGATGTCTTATGTGACTCCTGTTTAGGGGGTTGGGGGTGGG	0.0158431	0.743079	1.11887	7.67443	7.83648	7.68171	7.65556	7.68602	7.7594	7.86307	7.88697				TRUE
mMA031625	scl000630.1_212	ENSMUSG00000019433	8	83652678	83664788	1	Gipc1	GIPC PDZ domain containing family, member 1 [Source:MGI Symbol;Acc:MGI:1926252]	protein_coding	TCCATACCCAGCTGGCCCACGGCAGCCCCACAGGCCGCATCGAGGGCTTCACTAATGTCAAGGAGCTGTA	0.0158466	0.743079	0.762964	9.21003	8.81972	9.34825	9.24052	9.04133	8.88737	8.76179	8.81001	ENSMUSE00000276499	83660959	83661280	TRUE
mMC012956	scl46726.18_201	ENSMUSG00000023030	15	100387898	100425072	-1	Slc11a2	solute carrier family 11 (proton-coupled divalent metal ion transporters), member 2 [Source:MGI Symbol;Acc:MGI:1345279]	protein_coding	AACTTTCCCCCTTTGTCTCTACATCAAGTGTGTCTGTGGCTGTTGTTCCGTTGGTGTCTGTCCACCTGCC	0.0158544	0.743079	2.51251	8.33826	9.66739	8.36318	8.58942	8.06217	9.21228	9.57475	10.2151	ENSMUSE00000372138	100387898	100389161	TRUE
mMC001823	scl50800.2_484	ENSMUSG00000007033	17	34972703	34979285	1	Hspa1l	heat shock protein 1-like [Source:MGI Symbol;Acc:MGI:96231]	protein_coding	AAACATCAATATGATTCTTGAACTGACTGGACTCAAGCCTACGTCACCATCCTTTGGGATCCCGATGGAG	0.0160347	0.743079	NA	5.44296	5.9239	5.44564	5.54235	5.34089	6.12124	5.88732	5.76314	ENSMUSE00000141579	34976974	34979285	TRUE
mMC011814	scl51888.24_434	ENSMUSG00000024620	18	61045150	61085061	1	Pdgfrb	platelet derived growth factor receptor, beta polypeptide [Source:MGI Symbol;Acc:MGI:97531]	protein_coding	GCAGCAGAGGCTGGGGAGTACTGCTCACAATGGTACCAAAGATAGAATCACCTAGGTTTACAAGTACTTG	0.0161154	0.743079	0.345779	13.4663	11.9343	13.5718	13.1921	13.6351	12.6437	11.6502	11.5089	ENSMUSE00000702290;ENSMUSE00000294199	61083221;61083221	61085056;61085061	TRUE
mMA032915	scl0001607.1_37	ENSMUSG00000024067	17	74299474	74323944	-1	Dpy30	dpy-30, histone methyltransferase complex regulatory subunit [Source:MGI Symbol;Acc:MGI:1913560]	protein_coding	CATCGAAACAGAAGGTGGATCTACAGTCCTTGCCCACCCGTGCCTACCTGGACCAGACAGTTGTGCCTAT	0.0162106	0.743079	1.94785	11.2622	12.2241	11.1699	11.5131	11.1037	11.8221	12.3582	12.4921	ENSMUSE00000137928	74307720	74307862	TRUE
mMC017371	scl23892.3.1_1	ENSMUSG00000028636	4	119418530	119422420	-1	Ppcs	phosphopantothenoylcysteine synthetase [Source:MGI Symbol;Acc:MGI:1915237]	protein_coding	TAACAATGAAGATGGTGCCAAAGATGCTTTCCCCTCTGGTCAAAGACTGGGCTCCTAAAGCGTTTGTAGT	0.0162273	0.743079	1.73656	9.16537	9.9616	9.38842	9.23142	8.87627	9.9616	9.73698	10.1862	ENSMUSE00001306604;ENSMUSE00001269271	119418530;119418530	119419293;119419293	TRUE
mMR026418	scl0023856.1_90	ENSMUSG00000038914	2	180657964	180709999	-1	Dido1	death inducer-obliterator 1 [Source:MGI Symbol;Acc:MGI:1344352]	protein_coding	AGTAGCTCCTGAATACCCCAAGGCCTGTACTCCACACCACTTGGACTACATACACCTAAACTGGCTAAGA	0.0162502	0.743079	1.59691	8.85232	9.5276	8.83643	9.02304	8.69749	9.57512	9.74364	9.26404	ENSMUSE00000661135;ENSMUSE00000678344	180668288;180668290	180669586;180669586	TRUE
mMA031629	scl0002382.1_8	ENSMUSG00000021051	12	75450883	75596200	-1	Ppp2r5e	protein phosphatase 2, regulatory subunit B', epsilon [Source:MGI Symbol;Acc:MGI:1349473]	protein_coding	CCTCGGGGAGCTGGAAGAAATCTTGGATGTGATTGAACCGTCACAATTTGTTAAAATCCAAGAACCTTTG	0.0162649	0.743079	0.661709	8.88423	8.2885	9.17054	8.69251	8.78965	8.32464	8.31582	8.22504	ENSMUSE00000504785	75464874	75464993	TRUE
mMR028886	scl0068734.1_248	ENSMUSG00000041846	12	101039409	101083702	-1	Smek1	SMEK homolog 1, suppressor of mek1 (Dictyostelium) [Source:MGI Symbol;Acc:MGI:1915984]	protein_coding	CCAAAGAGATTCGGAAATTTCATATCTTGGAGAAATGACGGTACATTAAATCAAAATTGAGGATGGATGA	0.0163103	0.743079	0.609893	7.74353	7.03016	7.74821	7.91632	7.56606	7.19066	6.73531	7.1645	ENSMUSE00000464150	101039409	101040779	TRUE
mMC003423	scl39351.4_153	ENSMUSG00000034641	11	114982274	114989922	-1	Cd300ld	CD300 molecule-like family member d [Source:MGI Symbol;Acc:MGI:2442358]	protein_coding	AGGGGTATACCTGCCAGTCAGTCAGCCACATTCCCACTCATGCTCAGACCAACAATCATGGTTAAACTCT	0.0163757	0.743079	0.348514	6.3404	4.81969	6.25757	6.15646	6.60717	5.49505	4.68087	4.28315	ENSMUSE00000400990	114982274	114984297	TRUE
mMC018319	scl53437.1.1_12									GAGAACGAAGAGTACGCGCCTCCCTCAGCCTTATTCCACCAGACTACCGAGAGGACTTCAACCTGGCCTT	0.0164512	0.743079	1.84413	11.1998	12.0827	11.0978	11.336	11.1655	11.7434	12.0367	12.468				TRUE
mMC008347	scl45831.6_565	ENSMUSG00000021773	14	21845861	21848977	-1	Comtd1	catechol-O-methyltransferase domain containing 1 [Source:MGI Symbol;Acc:MGI:1916406]	protein_coding	CTCAGCACCACCCCTGCATCTCCCTTCATCATCCATGGGTTAACAGTGATTCACTCTAACTTTGCACAAA	0.0164669	0.743079	1.68897	7.218	7.97415	7.52365	7.16604	6.96432	7.96018	7.81332	8.14896	ENSMUSE00000782549	21845861	21847427	TRUE
mMR027003	scl0067480.2_9	ENSMUSG00000018541	11	97745481	97766556	-1	Cwc25	CWC25 spliceosome-associated protein [Source:MGI Symbol;Acc:MGI:1914730]	protein_coding	TCATATATTAAGCCATTTCGTTGTTCTACCAGTTCCTAATTTCTCCTAAAATATGTTTGGATTTAAGCAC	0.0165409	0.743079	0.804469	8.65738	8.34349	8.65769	8.67918	8.63526	8.27983	8.25189	8.49874	ENSMUSE00000818466;ENSMUSE00000285265	97745481;97745615	97747469;97747469	TRUE
mMC016130	scl52806.22.1_43	ENSMUSG00000097096	CHR_MG153_PATCH	4099998	4113965	1	Pitpnm1	phosphatidylinositol transfer protein, membrane-associated 1 [Source:MGI Symbol;Acc:MGI:1197524]	protein_coding	AGGAAGGAGGGAGTGGGTTAGGGCCCAGCAGCGTTTCCAGTGTGTGAACCTATAAAAATAAACAACTGCA	0.0165433	0.743079	1.66843	10.3061	11.0446	10.2564	10.6027	10.0592	10.8572	11.0961	11.1805				TRUE
mMC022338	scl077600.1_62									CTTTCCTCTTGGGCCTCAGCGTTTGTCGGGCCACCTCCCGTCCGACCCTCTGGTCGCCTGTCAGTCACTC	0.0166368	0.743079	1.5559	6.52995	7.1677	6.58315	6.23142	6.77529	7.20031	7.1801	7.12268				TRUE
mMC021915	scl066272.3_26	ENSMUSG00000091803	12	81359026	81485127	-1	Cox16	cytochrome c oxidase assembly protein 16 [Source:MGI Symbol;Acc:MGI:1913522]	protein_coding	TCTACAACTTCGCCTGAGACGTGTTGCGGGCCGCGCTGGGCTCGCTCTGGAAGCGGCTGACTAAGCAGGC	0.0167478	0.743079	0.611648	10.4009	9.69172	10.6377	10.1051	10.4601	9.80438	9.51958	9.75118	ENSMUSE00000683583;ENSMUSE00000902508;ENSMUSE00000898104;ENSMUSE00000410656;ENSMUSE00000886930;ENSMUSE00000912604;ENSMUSE00000885460	81484897;81484935;81484897;81484897;81484897;81484897;81484897	81485073;81485127;81485085;81485110;81485113;81485120;81485114	TRUE
mMR027794	scl0073733.1_231	ENSMUSG00000046056	7	30751471	30756134	1	Sbsn	suprabasin [Source:MGI Symbol;Acc:MGI:2446326]	protein_coding	AGTATCGCCGCCACCATGCCCTAAACTGATGCCCAGGCAACAGAATGTTCCGGTTGTCACACCAGCTGAA	0.0169025	0.743079	2.40271	10.036	11.3007	10.0675	9.93326	10.1073	10.6917	11.7536	11.4568	ENSMUSE00001243899;ENSMUSE00000357754;ENSMUSE00001244719	30755965;30755965;30755965	30756126;30756134;30756131	TRUE
mMC005485	scl44878.7.1_39	ENSMUSG00000021431	13	38204939	38227663	1	Snrnp48	small nuclear ribonucleoprotein 48 (U11/U12) [Source:MGI Symbol;Acc:MGI:1915047]	protein_coding	TGGCAGAAGTGAGAGATTATAAAAGAAGACGCCAGTCCTACAGAGCTAAGAATGTTCACATAACCAAGAA	0.0169499	0.743079	1.33631	9.36597	9.78422	9.46357	9.29833	9.336	9.74628	9.96199	9.6444	ENSMUSE00000117805	38217374	38217495	TRUE
mMC002907	scl32192.19_397	ENSMUSG00000005686	7	110768206	110812405	1	Ampd3	adenosine monophosphate deaminase 3 [Source:MGI Symbol;Acc:MGI:1096344]	protein_coding	GCCCATTTAACTAATTATTCTGTCCTGTGACTGTCATCCTTCCAGTTGTTGTGTAGCGTATGGAACCATG	0.0169945	0.743079	1.8533	9.82049	10.7106	9.94814	9.43939	10.0739	10.4921	10.7519	10.8877	ENSMUSE00000767052	110810734	110812405	TRUE
mMR027176	scl0076438.2_4	ENSMUSG00000039316	17	49992257	50190674	-1	Rftn1	raftlin lipid raft linker 1 [Source:MGI Symbol;Acc:MGI:1923688]	protein_coding	GAGAATAGGAGGTACCCAAGCCTCCTGCCTGTCTTAAGGTAGTTCTATAGATACTGGTGATCTGGAAACA	0.0170352	0.743079	0.218542	11.4432	9.24921	11.7827	11.0459	11.501	10.2394	8.99723	8.51095	ENSMUSE00000313539;ENSMUSE00000694738	49992257;49993260	49994481;49994481	TRUE
mMC006826	scl37580.8_154	ENSMUSG00000020029	10	95547007	95564167	-1	Nudt4	nudix (nucleoside diphosphate linked moiety X)-type motif 4 [Source:MGI Symbol;Acc:MGI:1918457]	protein_coding	CCATCACAAGTGCTTGGGGGTTTGTATGTACACGATACTCTCAGAGGTAATAATGCATGAACCTATTTTA	0.0171066	0.743079	0.590581	12.7905	12.0307	12.5786	12.7287	13.0642	12.0094	12.265	11.8178	ENSMUSE00000357644	95547007	95549490	TRUE
mMR030230	scl0094228.1_223									ATTAAAGACCCCTCGGTGTTTACCCCTCCAAGCACGTGCCAGATGGCCCAACTGGAGAAGATGAGCGAAG	0.0171363	0.743079	0.608166	6.91834	6.20088	6.81177	6.73499	7.20825	6.20031	6.38982	6.0125				TRUE
mMR029405	scl0067836.2_257	ENSMUSG00000005150	8	85075035	85081306	-1	Wdr83	WD repeat domain containing 83 [Source:MGI Symbol;Acc:MGI:1915086]	protein_coding	GGCTGAGGCTTACGGACCTGACACCAAGGATGCAGACTGACTCAGAAAACCCAACCAAAGGGCCATTTAT	0.0172236	0.743079	0.817816	11.2591	10.9689	11.2587	11.1868	11.3317	10.8784	10.9433	11.0851	ENSMUSE00001234492;ENSMUSE00000726649;ENSMUSE00000775440;ENSMUSE00000771350;ENSMUSE00001242944;ENSMUSE00000375200	85075035;85075036;85075038;85075052;85075035;85075037	85075343;85075343;85075343;85075937;85075343;85075343	TRUE
mMC021453	scl020416.15_10	ENSMUSG00000042626	3	89418443	89430027	1	Shc1	src homology 2 domain-containing transforming protein C1 [Source:MGI Symbol;Acc:MGI:98296]	protein_coding	TTGCTGACTTTTGAGCACAGAATTATGATAATCAATTACATTTATACATCACCTCGATGACTTTTCCAAA	0.0172827	0.743079	0.503374	8.24539	7.25509	8.45762	8.17557	8.10298	7.66498	6.87524	7.22504	ENSMUSE00001334537;ENSMUSE00000638143	89428317;89428317	89430027;89430015	TRUE
mMR027074	scl0094352.2_42	ENSMUSG00000034205	14	69609068	69695834	1	Loxl2	lysyl oxidase-like 2 [Source:MGI Symbol;Acc:MGI:2137913]	protein_coding	TGGTCACTTACTGACTCCTGGGGGAATACTGATTACCACCTCTTTTCTAGCCAGATCCAGCTGAGAAGAA	0.0172876	0.743079	0.333723	10.7707	9.18745	11.2672	10.922	10.123	9.59537	9.12763	8.83935	ENSMUSE00000894721;ENSMUSE00000914404	69693040;69693040	69693698;69695834	TRUE
mMA033161	scl0003103.1_727									CTCCTTTAGTTTTATACTTCTTGCATGATTTTTCCATGGGCTAATGTCTCTTTTATCCTTGTCTCCCTCC	0.0174053	0.743079	2.2797	6.34363	7.53247	6.08307	6.23142	6.7164	7.16132	7.46424	7.97186				TRUE
mMR027590	scl0018222.2_126	ENSMUSG00000021224	12	83794034	83921934	-1	Numb	numb gene homolog (Drosophila) [Source:MGI Symbol;Acc:MGI:107423]	protein_coding	ATTCCCTCAATATGAGACAAGTAGTGCTACCACCAGTCCCTTCTTTAAGCCTCCTGCTCAGCACCTCAAT	0.0175464	0.743079	0.904309	8.54075	8.39564	8.48127	8.54602	8.59496	8.41858	8.40669	8.36165	ENSMUSE00000354039;ENSMUSE00000844548;ENSMUSE00000835052;ENSMUSE00000820425	83794034;83794036;83795439;83794071	83796154;83796154;83796154;83796154	TRUE
mMC003052	scl48664.27.1_41	ENSMUSG00000022822	16	20331303	20426394	-1	Abcc5	ATP-binding cassette, sub-family C (CFTR/MRP), member 5 [Source:MGI Symbol;Acc:MGI:1351644]	protein_coding	CTGGAGGCTGCATCAAGATTGATGGAATAAGAATCAGTGACATCGGCCTGGCCGACCTCCGAAGCAAACT	0.0176246	0.743079	1.5953	5.58164	6.25547	5.83643	5.41949	5.48899	6.27527	6.04652	6.44461	ENSMUSE00000758364;ENSMUSE00001284866;ENSMUSE00001300248	20344683;20344635;20344635	20344794;20344794;20344794	TRUE
mMR028594	scl0067742.1_215	ENSMUSG00000022876	16	75858793	76022270	-1	Samsn1	SAM domain, SH3 domain and nuclear localization signals, 1 [Source:MGI Symbol;Acc:MGI:1914992]	protein_coding	ACTGAACACACACTCTCATGTCCACACCCGCAGCCGAATTCCATTTGAACTTCTTGTATGCTACAGGATC	0.0176277	0.743079	0.561415	5.93541	5.10255	6.20172	5.85838	5.74614	5.43092	4.93462	4.94211	ENSMUSE00000749703;ENSMUSE00000300599	75858793;75858794	75859639;75859639	TRUE
mMC010937	scl26686.30_132	ENSMUSG00000029093	5	36017180	36398139	-1	Sorcs2	sortilin-related VPS10 domain containing receptor 2 [Source:MGI Symbol;Acc:MGI:1932289]	protein_coding	AACCTAAGCAGAGACCTTTTCCCCATCTGTATCCCCACAGCATGGAAGTACCACCCAGTACCACACAGAG	0.017746	0.743079	0.126439	7.71456	4.73108	7.69526	7.45902	7.98941	5.94877	4.88732	3.35715	ENSMUSE00000600299	36017180	36019392	TRUE
mMA035295	scl0003909.1_5	ENSMUSG00000000296	10	31332380	31445921	-1	Tpd52l1	tumor protein D52-like 1 [Source:MGI Symbol;Acc:MGI:1298386]	protein_coding	TTGGAGACGGAACCGCTACAAGGAAGAGATGGGGATGCAGTAGGCAGTGCTGACTTCTCTAGCATGCTCT	0.0177686	0.743079	2.12265	8.74692	9.83279	8.62268	9.14681	8.47128	9.45329	9.99584	10.0492	ENSMUSE00000359105	31379215	31379330	TRUE
mMC015706	scl22485.7.1_13	ENSMUSG00000036863	3	145987870	146021720	1	Syde2	synapse defective 1, Rho GTPase, homolog 2 (C. elegans) [Source:MGI Symbol;Acc:MGI:3036264]	protein_coding	TTCTCTGAATTACTTGAGGCGAAAGAAAGAGCGGCCGTGTGTGTTAAACCTGAGCGGTCCGGATTCATCA	0.0178087	0.743079	0.420909	8.05515	6.80673	8.06232	7.72854	8.37461	7.10078	6.28421	7.03522	ENSMUSE00000408060	146019803	146021720	TRUE
mMR029001	scl0059036.2_116	ENSMUSG00000044548	12	71309884	71320107	1	Dact1	dishevelled-binding antagonist of beta-catenin 1 [Source:MGI Symbol;Acc:MGI:1891740]	protein_coding	AGGACGAGCAGAGCAACTACACCACCAACTGCTTCGGCGACAGCGAGTCCAGCGTGAGCGAAGGCGACTT	0.0179322	0.743079	0.33883	6.65815	5.09678	6.36318	6.19443	7.41684	5.21942	5.22835	4.84257	ENSMUSE00000824277;ENSMUSE00000357197	71317060;71317171	71318894;71320107	TRUE
mMC022788	scl0214763.1_52	ENSMUSG00000032344	9	78430526	78443237	-1	Mb21d1	Mab-21 domain containing 1 [Source:MGI Symbol;Acc:MGI:2442261]	protein_coding	TTGACGCTCTCATGAAATCTGCCCCCCTCCCCAACTCCTTGACACACACCCCATATGGCTAGTGTGTCTA	0.0180237	0.743079	1.72901	11.1198	11.9097	11.0185	11.2343	11.1066	11.5536	11.9527	12.2229	ENSMUSE00000442869;ENSMUSE00000583867	78430526;78431337	78433267;78433227	TRUE
mMC018626	scl41520.9.1_11	ENSMUSG00000037243	11	58307069	58314627	1	Zfp692	zinc finger protein 692 [Source:MGI Symbol;Acc:MGI:2144276]	protein_coding	ATTTACTTGCCGGCAGAAGGCCTCCCTAAACTGGCACCGACGCAAGCATGCAGAGACAGCAGCTGCCCTG	0.0180622	0.743079	2.00778	8.77537	9.78097	8.80866	8.94723	8.57023	9.56395	10.2519	9.52707	ENSMUSE00000579678;ENSMUSE00000819590	58314177;58314177	58314613;58314627	TRUE
mMA034018	scl000438.1_148	ENSMUSG00000024981	19	55253369	55296627	1	Acsl5	acyl-CoA synthetase long-chain family member 5 [Source:MGI Symbol;Acc:MGI:1919129]	protein_coding	ACCGAGGCTCTCCTGCCAGCAAGAAGCCGGAGCCAGAAAGCCTCACTCGGAAGCTCCAAGGCGTGCGTGC	0.0182463	0.743079	2.69911	7.91029	9.34278	8.42952	8.08246	7.2189	9.18095	9.34456	9.50282	ENSMUSE00000464730	55253369	55254166	TRUE
mMC022590	scl066552.3_24	ENSMUSG00000027366	2	126890391	126933235	-1	Sppl2a	signal peptide peptidase like 2A [Source:MGI Symbol;Acc:MGI:1913802]	protein_coding	GTCTTCACTTTCCAAGGACTACTGCATGTATTATAACAACAACTGGACACGACTTCCAAGTTCCCTAGAA	0.0182478	0.743079	0.684504	8.58237	8.0355	8.61913	8.57869	8.54929	8.24762	8.08895	7.76993	ENSMUSE00000168768	126927749	126927868	TRUE
mMC024642	scl0216134.2_16	ENSMUSG00000032788	10	78436744	78464975	-1	Pdxk	pyridoxal (pyridoxine, vitamin B6) kinase [Source:MGI Symbol;Acc:MGI:1351869]	protein_coding	TATGCCTACCTCTTCCCCAGAAGCATAGGGTCTCCATGGAGCTCTGAGAGCGACACCCTTTCCCCATTAT	0.018248	0.743079	1.66337	5.63534	6.36945	5.47735	5.68253	5.74614	6.46335	6.60978	6.03522	ENSMUSE00000411399	78436744	78440913	TRUE
mMA033552	scl0003344.1_16	ENSMUSG00000027573	2	180710117	180718733	1	Gid8	GID complex subunit 8 [Source:MGI Symbol;Acc:MGI:1923675]	protein_coding	AGCAGAGAAATTTCGGATGGAGTCTGGGATCGAACCAAGTGTGGACCTAGAAACACTTGATGAGCGAATC	0.0182492	0.743079	0.695985	10.1217	9.59887	10.0077	10.236	10.1215	9.53945	9.82748	9.42968	ENSMUSE00000778067;ENSMUSE00000170682	180714690;180714690	180714739;180714886	TRUE
mMC024128	scl077076.1_155	ENSMUSG00000029916	6	40325172	40396762	1	Agk	acylglycerol kinase [Source:MGI Symbol;Acc:MGI:1917173]	protein_coding	AAATCACTTAACAATCCGTTGCCCAAGCACAAAACCTGGCTCCGTTTCCTCGTCCTTCACCTCTTGCAAT	0.0183465	0.743079	1.65804	5.78743	6.5169	6.10354	5.54235	5.7164	6.69941	6.40669	6.44461	ENSMUSE00001364423	40325487	40326767	TRUE
mMC004320	scl41883.7.1_5	ENSMUSG00000009076	11	4704678	4737669	1	Zmat5	zinc finger, matrin type 5 [Source:MGI Symbol;Acc:MGI:1914428]	protein_coding	AACCCATCAGAACCACTGTCTTCCAGTATCCAGTGGGCTGGCCGCCAATGCAGGAGCTGCCCCCCTCCCT	0.0184245	0.743079	1.49031	10.4169	10.9925	10.3759	10.4225	10.4522	10.7255	11.0145	11.2373	ENSMUSE00000811737;ENSMUSE00000442230	4737332;4737332	4737395;4737669	TRUE
mMC014930	scl48517.26.1_0	ENSMUSG00000022844	16	35397313	35490873	-1	Pdia5	protein disulfide isomerase associated 5 [Source:MGI Symbol;Acc:MGI:1919849]	protein_coding	GGTGCCCACACTGTAAGAAGGTCATCCCCCACTTCACTGCCACAGCCGATGCCTTCAAAGAGGACCGCAA	0.0185561	0.743079	0.473267	12.3039	11.2246	12.261	12.5952	12.0555	11.6628	11.1453	10.8657	ENSMUSE00000326231	35404013	35404083	TRUE
mMC018986	scl52801.4.1_26	ENSMUSG00000024856	19	4097182	4099019	1	Cdk2ap2	CDK2-associated protein 2 [Source:MGI Symbol;Acc:MGI:1098779]	protein_coding	TTTCTGGCCACTGCAGAGCGCCTGCTTCTCCCTGGCCTTCGCGCCCCAAGTTGCTTCCTATCCTGGGCTT	0.0185746	0.743079	1.28802	11.4344	11.7996	11.3863	11.4428	11.4741	11.6956	11.7206	11.9825	ENSMUSE00000931577;ENSMUSE00000937524;ENSMUSE00000145584	4098498;4098498;4098498	4099010;4099019;4099017	TRUE
mMR030794	scl0071531.1_47	ENSMUSG00000041482	18	63010213	63387183	-1	Piezo2	piezo-type mechanosensitive ion channel component 2 [Source:MGI Symbol;Acc:MGI:1918781]	protein_coding	ACAGATGGATCGCATCAAAGGCCCGGCAACAAAAGTACAAAAAGGGTAAGGAGAGGATGCTGAGCTTGAC	0.0186201	0.743079	0.169465	6.42576	3.86482	6.5685	5.68253	7.02625	4.87838	3.68087	3.03522	ENSMUSE00001065124	63069956	63070077	TRUE
mMC024285	scl016776.3_22	ENSMUSG00000015647	2	180176373	180225859	-1	Lama5	laminin, alpha 5 [Source:MGI Symbol;Acc:MGI:105382]	protein_coding	AGAGCAACCACACCACAGGCCGTTTGCCAGAGAGCTTGGCTGGTTCTCCAGCACTTCTGCACCTCGGGAG	0.0188056	0.743079	0.49654	9.35199	8.34197	9.16568	9.03093	9.85935	8.46735	8.25655	8.302	ENSMUSE00000170612	180176888	180177007	TRUE
mMC004917	scl40859.13.1_14	ENSMUSG00000034708	11	102430315	102437048	1	Grn	granulin [Source:MGI Symbol;Acc:MGI:95832]	protein_coding	CATCCTGAGTCACCCTATCACCATGGGAGGTGGAGCCTCAAACTAAAACCTTCTTTTATGGAAAGAAGGC	0.0188359	0.743079	0.437897	12.2903	11.0989	11.9091	12.3119	12.6498	11.0476	10.7336	11.5155	ENSMUSE00000952090;ENSMUSE00000353342	102436349;102436335	102437048;102436809	TRUE
mMC006876	scl30890.1.1_211	ENSMUSG00000044465	7	105371211	105400054	-1	Fam160a2	family with sequence similarity 160, member A2 [Source:MGI Symbol;Acc:MGI:1921599]	protein_coding	GAAGGTGCCTTATCTTCCCGCGGCGGATGGTAACAGACTCATTGCTCATGAACATTGATTGCACATGATT	0.018864	0.743079	1.81823	5.57747	6.44	5.47735	5.4512	5.80386	6.77885	6.43986	6.10131	ENSMUSE00001028162	105371211	105379129	TRUE
mMR029389	scl0054485.2_25	ENSMUSG00000027314	2	119325784	119335962	1	Dll4	delta-like 4 (Drosophila) [Source:MGI Symbol;Acc:MGI:1859388]	protein_coding	CGCCCCTTTTGCCAGCCAGGGGTACAGGCCTCACTGGGGAGCTCAGGGCCTTCATGCTAAACTCCCAATA	0.0189509	0.743079	0.384678	6.34893	4.97065	5.93107	6.07739	7.03832	5.14142	4.98043	4.79011	ENSMUSE00000661805	119334628	119335962	TRUE
mMC018816	scl18662.3.1_27	ENSMUSG00000037727	2	130580620	130582554	-1	Avp	arginine vasopressin [Source:MGI Symbol;Acc:MGI:88121]	protein_coding	ACGACGGTTTTTTCCGCCTCACCCGCGCTCGGGAGCCAAGCAACGCCACACAGCTGGACGGCCCTGCTCG	0.0189692	0.743079	1.45404	6.60049	7.14056	6.68171	6.5126	6.60717	7.40612	6.99165	7.0239	ENSMUSE00000259526	130580620	130580849	TRUE
mMC006388	scl35852.1.830_43									GTACCCCTCAAATGGTCCCCAGTCAGGTCCTAAGGCTAAGGTCATCATAGCGTTCAATTAAAACAGGGAA	0.0190252	0.743079	2.03934	10.2264	11.2544	10.253	10.3059	10.1201	10.7487	11.6418	11.3728				TRUE
mMC019077	scl071245.8_9	ENSMUSG00000029442	5	123252102	123327484	1	Wdr66	WD repeat domain 66 [Source:MGI Symbol;Acc:MGI:1918495]	protein_coding	TGACAGAAGAAGAGATGATCGACTGTTTCTCGACTCTGTTTGGCCTGACTCCGGAGGGGTGGAAATCGGA	0.0190507	0.743079	1.36374	5.87291	6.32049	6.06232	5.81028	5.74614	6.41444	6.18988	6.35715	ENSMUSE00001248568;ENSMUSE00001262318	123324315;123324315	123324416;123324416	TRUE
mMC016543	scl20716.18_43	ENSMUSG00000027007	2	79635352	79672966	1	Ssfa2	sperm specific antigen 2 [Source:MGI Symbol;Acc:MGI:1917849]	protein_coding	CACTATGTACCCTCTGCGGTGTAATTGCATTATAGCTATGTGCCTTGTGGTAAGCACTATGTACTCTCTG	0.0192479	0.743079	0.37979	10.5962	9.1995	10.8919	9.98563	10.9112	9.61174	8.99445	8.99232	ENSMUSE00001251568;ENSMUSE00001219627	79671759;79671759	79672966;79672966	TRUE
mMA032802	scl0003281.1_34	ENSMUSG00000039108	2	180024987	180035465	1	Lsm14b	LSM14 homolog B (SCD6, S. cerevisiae) [Source:MGI Symbol;Acc:MGI:3040677]	protein_coding	TTCCAGCCCTAGTTCTTCTCCATCTCCACAGCCTGTTTCAGAGCTTGACATGTCCTCAGAGCCACCTCAG	0.0192588	0.743079	1.34509	6.30689	6.73459	6.41322	6.26749	6.23996	6.89036	6.55028	6.76314	ENSMUSE00000356208	180028958	180029074	TRUE
mMR030146	scl00230596.1_294	ENSMUSG00000063800	4	108563172	108579336	-1	Prpf38a	PRP38 pre-mRNA processing factor 38 (yeast) domain containing A [Source:MGI Symbol;Acc:MGI:1916962]	protein_coding	CCACTATGGTTATTCATACTTAGCAGGGTCAAGAAGACCTGGGAATTTGAGAGGTAAAAAGATGTGATCC	0.0192732	0.743079	1.61189	10.2659	10.9547	10.1766	10.2383	10.3829	10.6977	10.8873	11.279	ENSMUSE00000834184;ENSMUSE00000753598;ENSMUSE00000774574	108563172;108564873;108564870	108565267;108565267;108565267	TRUE
mMC019720	scl051795.1_16	ENSMUSG00000090084	X	10037977	10117709	-1	Srpx	sushi-repeat-containing protein [Source:MGI Symbol;Acc:MGI:1858306]	protein_coding	TCATTGACACTTTCCCCCTGAGAAAAGAAGAGATGATCCTGCAGGCTGAGATGGGCCAGACTTGCAACGT	0.0192823	0.743079	0.0595437	11.1904	7.12051	10.4426	10.3423	12.7863	8.54135	6.59514	6.22504	ENSMUSE00000812970;ENSMUSE00000762407;ENSMUSE00000380136	10038556;10038907;10037977	10039100;10039100;10039100	TRUE
mMC023378	scl077853.1_3	ENSMUSG00000066415	9	101074101	101104800	1	Msl2	male-specific lethal 2 homolog (Drosophila) [Source:MGI Symbol;Acc:MGI:1925103]	protein_coding	CCATCAGACCACAAATGTTAAGCTGTTTATGCTTTAAATATTTATGAGTTCAGCCCTCCTTTCTAGTTAT	0.019291	0.743079	1.39342	8.85515	9.33379	8.72858	8.94723	8.88966	9.15884	9.53117	9.31134	ENSMUSE00000530686	101100571	101104800	TRUE
mMC019472	scl050527.4_10	ENSMUSG00000021831	14	45283092	45318572	-1	Ero1l	ERO1-like (S. cerevisiae) [Source:MGI Symbol;Acc:MGI:1354385]	protein_coding	CCCTTATGATAAAGCTAGGTAAATATTGCCTTAGGCTCTCAAACTAGAGTTGAATTTAAGAAGGTAATGA	0.019355	0.743079	1.89584	6.84788	7.77071	6.83643	6.96106	6.74614	7.30241	7.95771	8.05203	ENSMUSE00000315526	45283092	45286088	TRUE
mMC019881	scl070373.10_168	ENSMUSG00000021254	12	86241890	86291414	1	Gpatch2l	G patch domain containing 2 like [Source:MGI Symbol;Acc:MGI:1917623]	protein_coding	GAGAGATGCAGTTTTGCAATCAAGTTTTGTTGTCAGTATTGAAGATCACCTGCAGCCCTTAAAGATGGCC	0.0193795	0.743079	0.580033	8.67147	7.88568	8.72198	8.64531	8.64713	8.26151	7.84461	7.55092	ENSMUSE00000508950	86288800	86291414	TRUE
mMC026101	scl015528.3_20	ENSMUSG00000073676	1	55088132	55091307	1	Hspe1	heat shock protein 1 (chaperonin 10) [Source:MGI Symbol;Acc:MGI:104680]	protein_coding	CAGTGTGAAAGTTGGAGATAAAGTTCTTCTCCCAGAATATGGAGGCACCAAAGTAGTTCTAGATGACAAG	0.0193825	0.743079	1.44103	13.7225	14.2496	13.8503	13.8195	13.4976	14.0862	14.3236	14.3389	ENSMUSE00000629957	55090713	55090802	TRUE
mMC022700	scl072378.1_158	ENSMUSG00000061751	16	33974258	34573532	-1	Kalrn	kalirin, RhoGEF kinase [Source:MGI Symbol;Acc:MGI:2685385]	protein_coding	CCCTGTCACTTTAATATATGTTCATGGTAATTTGTAAGATATTCCTTTTCCTTATTTTGATTGCAAAAAC	0.0194199	0.743079	0.424899	6.05905	4.82424	5.62622	6.24957	6.30136	5.18095	4.93462	4.35715	ENSMUSE00000337962;ENSMUSE00000701279;ENSMUSE00000701284;ENSMUSE00000837427	34013146;34013132;34013137;34013137	34013681;34014214;34013681;34013676	TRUE
mMR028655	scl0011855.2_322	ENSMUSG00000035133	12	52516077	52567852	1	Arhgap5	Rho GTPase activating protein 5 [Source:MGI Symbol;Acc:MGI:1332637]	protein_coding	CCACTTCAGTTGCCACCACCATTGCAACCTCAGCTGATACAACCACAATTACAAACGGATCCTCTTGGTA	0.0194246	0.743079	0.714171	8.80421	8.31855	8.90799	8.65896	8.84568	8.4227	8.10971	8.42324	ENSMUSE00000369937	52567011	52567852	TRUE
mMC013419	scl36816.23_421	ENSMUSG00000032816	9	65101486	65137940	1	Igdcc4	immunoglobulin superfamily, DCC subclass, member 4 [Source:MGI Symbol;Acc:MGI:1858497]	protein_coding	GCAGGTCTTATTAGGAAAGTCTGTTGGCCTTTTACAGGGCATTAGTCCCTTTGTCGTTTGCCATGGATGC	0.0194706	0.743079	0.2674	10.3306	8.42764	9.76597	10.6115	10.6142	9.25226	8.12508	7.90558	ENSMUSE00000506233	65135112	65137940	TRUE
mMC024914	scl0242316.2_308	ENSMUSG00000051279	4	9844372	9862345	1	Gdf6	growth differentiation factor 6 [Source:MGI Symbol;Acc:MGI:95689]	protein_coding	GTTACTGGAGGTCGATTGATATACAAAACATTTTTACAGTATACCTTCTTGGACGATAAGGAATCTGGTT	0.019487	0.743079	0.244019	10.7218	8.68684	11.0104	10.6194	10.5355	9.66498	8.49613	7.8994	ENSMUSE00000387706	9859335	9862345	TRUE
mMC006752	scl42951.40.1_66	ENSMUSG00000012609	12	85824659	86061893	1	Ttll5	tubulin tyrosine ligase-like family, member 5 [Source:MGI Symbol;Acc:MGI:2443657]	protein_coding	TTCTACATTAGTGTCCCCCCACCCCCAGGCACATCTTGTGAGTACTTCAAACAAGTAAGCATCCCAGATC	0.0195661	0.743079	1.89982	7.44079	8.36666	7.46159	7.05692	7.80386	8.34653	8.17518	8.57825	ENSMUSE00000949069	86061670	86061893	TRUE
mMR028842	scl0056628.1_326	ENSMUSG00000061232	17	33996017	34000333	-1	H2-K1	histocompatibility 2, K1, K region [Source:MGI Symbol;Acc:MGI:95904]	protein_coding	GAGAATAATAATTTGAATATGACCTTGATTGTTATCATTGTGACCTAGGGCTGATTTCTTGTTAAGCTTC	0.0196265	0.743079	0.516921	9.57114	8.61916	9.41936	9.67079	9.62329	8.52991	9.07318	8.25439	ENSMUSE00000698892;ENSMUSE00000931403;ENSMUSE00000929724;ENSMUSE00000929073	33996018;33996017;33996053;33996039	33996859;33996476;33996503;33997157	TRUE
mMC015748	scl27188.13.1_28	ENSMUSG00000044017	5	129096750	129204599	1	Adgrd1	adhesion G protein-coupled receptor D1 [Source:MGI Symbol;Acc:MGI:3041203]	protein_coding	AGAACACTGTATCCCTCCCATGCACGCTGGACTCCCACTAAAGCAAGGCAGACCAGGCCAGTCCTTTATT	0.0197254	0.743079	0.198601	10.5198	8.18779	9.72693	10.461	11.3716	8.81698	8.29331	7.45307	ENSMUSE00000649403	129202464	129204599	TRUE
mMC011985	scl24036.11_204	ENSMUSG00000025413	4	106662256	106678944	-1	Ttc4	tetratricopeptide repeat domain 4 [Source:MGI Symbol;Acc:MGI:1919604]	protein_coding	CCACATCCTGTTCTGTTGACTGTATAAACTTGGATCCTGGGACTACTCAGAGCCCTACTGGATTCTCTAC	0.0197325	0.743079	1.84941	9.27487	10.1619	9.20172	9.54602	9.07688	9.99525	9.95053	10.54	ENSMUSE00000739381;ENSMUSE00000729924;ENSMUSE00000752842	106662256;106662260;106662433	106663231;106663231;106663231	TRUE
mMC006167	scl45122.22_116	ENSMUSG00000041594	14	122918971	122984035	-1	Tmtc4	transmembrane and tetratricopeptide repeat containing 4 [Source:MGI Symbol;Acc:MGI:1921050]	protein_coding	GTGGGTTTCCATCTCACATGATAAAATCACAGACATTACTCTATCCAGAAAATGCAAAAAGGTTCTCTTT	0.0198056	0.743079	0.487404	7.17119	6.13438	7.24841	7.05692	7.20825	6.39776	5.59514	6.41026	ENSMUSE00000738795;ENSMUSE00000736496	122918971;122918978	122920143;122920143	TRUE
mMC006144	scl39547.20_55	ENSMUSG00000020919	11	100780731	100850724	-1	Stat5b	signal transducer and activator of transcription 5B [Source:MGI Symbol;Acc:MGI:103035]	protein_coding	GTGTCGAGGCAGATTAGTATATAGCCACCAAAAAAGTATTGTGTATAAATTGAGGCAGCCACAAAATTGT	0.0199133	0.743079	0.629637	8.08244	7.41503	7.75469	8.31134	8.18128	7.49505	7.44803	7.302	ENSMUSE00000372093	100780731	100783222	TRUE
mMA033153	scl0002406.1_1	ENSMUSG00000020952	12	51377580	51450096	1	Scfd1	Sec1 family domain containing 1 [Source:MGI Symbol;Acc:MGI:1924233]	protein_coding	GGCTCTGAAGCGGATGTTGAATTTCAATGTGCCTCATGTTAAAAACAGTACTGGAGAACCAGTATGGAAG	0.0199937	0.743079	0.64314	10.3959	9.75911	10.2264	10.5939	10.3674	9.54514	10	9.73219	ENSMUSE00000312060	51384105	51384175	TRUE
mMR030248	scl0074144.2_313	ENSMUSG00000032125	9	37401897	37414023	1	Robo4	roundabout homolog 4 (Drosophila) [Source:MGI Symbol;Acc:MGI:1921394]	protein_coding	CGCAGGGAAACAGGGAACCAATGCGCTATTCTCATTCTACCGCCACTCTGAGCTTAAGGAACTTAATTCT	0.0201375	0.743079	0.0624423	8.2931	4.29177	7.37164	7.97749	9.53018	5.80438	4.22835	2.84257	ENSMUSE00000584687;ENSMUSE00000701547;ENSMUSE00000662942;ENSMUSE00000755563	37413377;37413377;37413377;37413377	37414021;37414023;37414022;37414019	TRUE
mMA034357	scl0003823.1_24									ATTGAGGCCACTATGCGGGAGCTGGAGGCCGAAGGCACGAAGCTGGAGCTGGCCTTGAGGAAAGAGAGTA	0.0202895	0.743079	0.327713	9.18238	7.57289	8.97338	9.67415	8.89962	8.12124	6.91116	7.68627				TRUE
mMC009735	scl48076.25_607									TTTCTCCCTACCATTGCCCTCCAAAATAATGGTGTGACATCCATGGCTAACGCATTGTCTCCCCCATGTT	0.0203299	0.743079	0.221657	13.7598	11.5862	13.5329	13.6946	14.052	12.5712	11.5644	10.623				TRUE
mMC012534	scl28463.14.1_30	ENSMUSG00000030177	6	120324323	120364374	-1	Ccdc77	coiled-coil domain containing 77 [Source:MGI Symbol;Acc:MGI:1914450]	protein_coding	TGGCTCTGGCACAGCTGCCCTGGCTGACTGCAGTCTCACCATCCTGCTAGCCTTGTCTTTTATATACTGA	0.0203356	0.743079	1.40059	7.81353	8.29956	7.9817	7.73499	7.72389	8.14642	8.26583	8.48643	ENSMUSE00001259293;ENSMUSE00001250892	120324323;120324323	120325493;120325493	TRUE
mMR026653	scl00215708.2_187	ENSMUSG00000054942	3	152273849	152340407	-1	Fam73a	family with sequence similarity 73, member A [Source:MGI Symbol;Acc:MGI:1924567]	protein_coding	TTGCTAATGTATTTGAGTCAAAGAAGGCATCCTCACCGAGGTCTGGTGTGCGAGAGCACCTGAATGAAGC	0.0203481	0.743079	0.346762	6.3958	4.86782	6.41322	6.28519	6.48899	5.67193	4.37274	4.55878	ENSMUSE00001350910;ENSMUSE00000561375	152275931;152273849	152276853;152276853	TRUE
mMC020431	scl014585.2_30	ENSMUSG00000025089	19	58235604	58455909	-1	Gfra1	glial cell line derived neurotrophic factor family receptor alpha 1 [Source:MGI Symbol;Acc:MGI:1100842]	protein_coding	AGCAGGGAGCCCTGGTGCACGGTCTCCTGATACCCGCTCTGCTCTCTGAGGTTTGCCTTTGGGATAATAA	0.02035	0.743079	0.343074	9.83051	8.2871	9.35253	9.48988	10.6491	8.34653	8.32472	8.19004	ENSMUSE00000874310;ENSMUSE00000769663;ENSMUSE00000800611	58236692;58235612;58235604	58238546;58238546;58238546	TRUE
mMC016955	scl23441.8_64	ENSMUSG00000029050	4	155154075	155222592	-1	Ski	ski sarcoma viral oncogene homolog (avian) [Source:MGI Symbol;Acc:MGI:98310]	protein_coding	TCTTGTGGCATTTCCCATGTGGTGGCCTCCATGGCACCCACTCTCCCAGTTCCTATGCAGGTTATCCCCT	0.0203614	0.743079	0.260254	10.0506	8.10863	10.8607	9.95278	9.33845	8.51065	7.58034	8.23489	ENSMUSE00001244056;ENSMUSE00001254953	155154075;155154075	155157529;155157529	TRUE
mMC008429	scl50659.5_141	ENSMUSG00000023979	17	47385393	47392967	1	Guca1b	guanylate cyclase activator 1B [Source:MGI Symbol;Acc:MGI:1194489]	protein_coding	GAGGCCTGGCGGGCTTAGGTGGGGATGTTTCAGGTCTGCTCGGTGTTGCTCCCCAGGTCCTTCTTCTCAT	0.020375	0.743079	1.12279	6.58794	6.75503	6.65423	6.58585	6.52375	6.72638	6.73531	6.8034	ENSMUSE00000657253	47391875	47392967	TRUE
mMA035580	scl000675.1_5	ENSMUSG00000004319	8	60910389	60983300	-1	Clcn3	chloride channel, voltage-sensitive 3 [Source:MGI Symbol;Acc:MGI:103555]	protein_coding	GTCTTGGGGATCATCACAAAGAAGAACATTTTAGAGCATCTCGAGCAACTAAAGCAGCACGTGGAGCCCT	0.0204175	0.743079	2.4138	5.56208	6.83338	5.68171	5.78562	5.2189	6.38088	6.73531	7.38395	ENSMUSE00000796502;ENSMUSE00000384477	60914578;60914753	60914828;60914828	TRUE
mMC022258	scl022021.6_75	ENSMUSG00000034118	5	130073326	130135729	1	Tpst1	protein-tyrosine sulfotransferase 1 [Source:MGI Symbol;Acc:MGI:1298231]	protein_coding	GGACACAGTTCTGTCACAGCTCCTCTTGTCCTTGTCTTTCCTTCCCAGGTTCCAGTCTTTAATTTCAAGG	0.0204283	0.743079	1.71679	9.95168	10.7314	10.1061	10.1038	9.64516	10.4882	10.9825	10.7235	ENSMUSE00000687387;ENSMUSE00000710341	130135208;130135208	130135712;130135729	TRUE
mMC006691	scl27394.6.6_14	ENSMUSG00000029591	5	114130386	114139323	1	Ung	uracil DNA glycosylase [Source:MGI Symbol;Acc:MGI:109352]	protein_coding	TGTCCTGGCTGAATCAGAACCTGAGTGGCCTCGTCTTCCTCCTCTGGGGCTCTTATGCTCAGAAGAAGGG	0.020462	0.743079	2.24098	7.13622	8.30035	7.16324	7.42748	6.81793	7.90813	8.78778	8.20514	ENSMUSE00001290149;ENSMUSE00001292561	114137153;114137153	114137331;114137331	TRUE
mMC000873	scl55078.9.1_18	ENSMUSG00000031145	X	7657260	7668186	1	Prickle3	prickle homolog 3 (Drosophila) [Source:MGI Symbol;Acc:MGI:1859635]	protein_coding	ATGGTCCCCTTCTGCACTCCATCTTGTTTGTATTAGCGAAGCAATGTAATAGTTGTTAAAGAAACAGGCC	0.0204742	0.743079	0.676772	9.16359	8.60034	9.13121	8.98021	9.37936	8.79167	8.53117	8.47816	ENSMUSE00000765575;ENSMUSE00000387203;ENSMUSE00000844708	7667112;7667112;7667112	7668186;7667953;7667958	TRUE
mMC025098	scl014870.5_30	ENSMUSG00000097830	CHR_MG153_PATCH	4035407	4037921	-1	Gstp1	glutathione S-transferase, pi 1 [Source:MGI Symbol;Acc:MGI:95865]	protein_coding	GATGGATATGGTGAATGATGGGGTGGAGGACCTTCGCGGCAAATATGTCACCCTCATCTACACCAACTAT	0.0205146	0.743079	1.27385	14.3014	14.6506	14.4128	14.3638	14.1275	14.713	14.6032	14.6356				TRUE
mMA035642	scl0003757.1_4	ENSMUSG00000032621	13	103741615	103764504	-1	Srek1	splicing regulatory glutamine/lysine-rich protein 1 [Source:MGI Symbol;Acc:MGI:2145245]	protein_coding	GCAGCCAACACGAACGGTTGTCATGTGTAACACAACTTTCGATCACCGCGAAAACAGCGTCCTGGGAAAG	0.0205498	0.743079	2.55177	7.1729	8.5244	7.04125	6.82246	7.655	8.11104	8.44395	9.01821	ENSMUSE00000610802	103763882	103764504	TRUE
mMC011567	scl52427.9.154_111	ENSMUSG00000025218	19	45552275	45560531	-1	Poll	polymerase (DNA directed), lambda [Source:MGI Symbol;Acc:MGI:1889000]	protein_coding	CAGCGTCTTCCGTGAGCCTTCACAGTAGAGAAAGCCATGTGGATTCTCTCACCCGCTCACTTCCTGTGCA	0.0205512	0.743079	1.77654	8.2896	9.11867	8.1922	8.56788	8.10871	8.78527	9.20684	9.36389	ENSMUSE00000316029	45552275	45553170	TRUE
mMC023710	scl097795.2_59	ENSMUSG00000002900	12	31265234	31329644	1	Lamb1	laminin B1 [Source:MGI Symbol;Acc:MGI:96743]	protein_coding	ATACTCTGAGCAGTTTGCAGGTCAGCCTGCTCCCCATCCACCATCCTTGGATAAAGCAGAAGCTAAGAAC	0.0206276	0.743079	1.58322	5.72592	6.38879	5.76115	5.92764	5.48899	6.57141	6.15035	6.44461	ENSMUSE00000875433	31266691	31268860	TRUE
mMC017331	scl44634.15_241	ENSMUSG00000021608	13	73467197	73516422	1	Lpcat1	lysophosphatidylcholine acyltransferase 1 [Source:MGI Symbol;Acc:MGI:2384812]	protein_coding	AAAAGCCACTAAAAGGCCAATGAAGGAGACAGATGAACTGAGATGTCCCGAGGCTTGGGCTCTGCCCTGC	0.0206773	0.743079	1.77239	7.89332	8.71901	8.08822	8.02567	7.56606	8.51452	9.01109	8.63141	ENSMUSE00001231774;ENSMUSE00001282644	73514354;73514354	73516422;73516422	TRUE
mMC011402	scl8837.1.1_67									TCTAGACATGAGAGCATTATGGCTCTCTCTGTGCCCCAAGTTCACTGACGATGAAGAAAGCAGCACTTCC	0.0207165	0.743079	1.89333	6.00221	6.92314	5.76115	5.81028	6.43521	6.72638	6.89929	7.14374				TRUE
mMC010291	scl35251.1.297_39	ENSMUSG00000039607	9	116572746	117629913	-1	Rbms3	RNA binding motif, single stranded interacting protein [Source:MGI Symbol;Acc:MGI:2444477]	protein_coding	CCTCCTCCCCAAATGTGTTATGCTATGTCCTCACATGTAAAAAGAAGTGAGCTGTTCCATCCCTCTTAGG	0.0207242	0.743079	0.224729	12.335	10.1813	12.0195	11.8992	13.0864	11.0409	9.57288	9.93004	ENSMUSE00000928850	116572746	116578702	TRUE
mMR028879	scl0068239.2_77	ENSMUSG00000053654	11	100262882	100269871	-1	Krt42	keratin 42 [Source:MGI Symbol;Acc:MGI:1915489]	protein_coding	GGACGCCCACCTGGCTACTCAATACTCCTCATCCCTGGCTTCGCAGCCCTCCCGAGAAGGCATGGTGACC	0.0207333	0.743079	1.50625	5.8747	6.46566	6.10354	5.83453	5.68602	6.52608	6.26583	6.60507	ENSMUSE00000381420;ENSMUSE00000673009	100262887;100262882	100263167;100263167	TRUE
mMC014683	scl34125.2_74	ENSMUSG00000040236	8	3676299	3681255	1	Trappc5	trafficking protein particle complex 5 [Source:MGI Symbol;Acc:MGI:1913932]	protein_coding	GCACACCAGCCTCTCAAAGGGGGAAGAGCCCAGAACCATCTGGAAACTTGAGGGTTTTAAGGTTAATATT	0.0207694	0.743079	1.56805	8.52446	9.17344	8.64379	8.29833	8.63128	8.91107	9.25888	9.35037	ENSMUSE00001381699;ENSMUSE00000231217	3676510;3679015	3680920;3681255	TRUE
mMC023980	scl098814.1_180									TAGAAGGAACGTGGTCTGTCCATGAAGCTCAGTAGGTGGTAGGGAGAGGGTTTTGTTAGATGCTGTTGTA	0.0207893	0.743079	1.81638	6.35479	7.21586	6.29364	6.21304	6.5577	7.27527	7.54267	6.82963				TRUE
mMC015115	scl24434.7_205	ENSMUSG00000028413	4	40804602	40854005	-1	B4galt1	UDP-Gal:betaGlcNAc beta 1,4- galactosyltransferase, polypeptide 1 [Source:MGI Symbol;Acc:MGI:95705]	protein_coding	TGGGTTTTGTTCATGTCAGATACGTGGTTCATTCTCAGGACCAAGGGAAACTGTCTTGCCTGTCCTCCTA	0.0208871	0.743079	0.786426	12.286	11.9394	12.3732	12.2487	12.236	12.0366	11.7744	12.0071	ENSMUSE00000297378	40804602	40807317	TRUE
mMC016767	scl25993.7.1_14	ENSMUSG00000025534	5	129989011	130003049	-1	Gusb	glucuronidase, beta [Source:MGI Symbol;Acc:MGI:95872]	protein_coding	ACACCAAAGCCCTGGACCTCACCCGTCCCGTGACCTTTGTGAGCAACGCCAAATATGATGCAGACCTGGG	0.0209114	0.743079	1.42592	10.6527	11.1646	10.8357	10.7253	10.397	11.0807	11.1917	11.2213	ENSMUSE00001359560;ENSMUSE00000355653	129995447;129995447	129995531;129995531	TRUE
mMC018271	scl50575.22.1_51	ENSMUSG00000004730	17	57358686	57483529	1	Adgre1	adhesion G protein-coupled receptor E1 [Source:MGI Symbol;Acc:MGI:106912]	protein_coding	GCACGTCCTATTTCAACGGTACAAGAGATTACCATTTTTGTGTTTCCTATGCACTTTCTTGTGGTGTTCC	0.0209796	0.743079	0.167208	7.76575	5.18547	7.69526	6.709	8.89298	5.75285	5.06789	4.73566	ENSMUSE00000606554;ENSMUSE00000909075	57483115;57483255	57483529;57483523	TRUE
mMR030090	scl00231659.1_48	ENSMUSG00000041638	5	115565254	115622654	1	Gcn1l1	GCN1 general control of amino-acid synthesis 1-like 1 (yeast) [Source:MGI Symbol;Acc:MGI:2444248]	protein_coding	CTTTCTGACTGACGAAGAGCTCAACACTGTCCTTCAGCAGTGCCTGCTAGCTGACGTATCTGGCATTGAC	0.0210759	0.743079	1.5087	8.76438	9.35769	8.65423	8.86722	8.77168	9.50871	9.50399	9.06036	ENSMUSE00001256630;ENSMUSE00001303933	115619652;115619652	115619800;115619800	TRUE
mMC003948	scl50143.3.1_18	ENSMUSG00000024194	17	26937973	26939478	-1	Cuta	cutA divalent cation tolerance homolog [Source:MGI Symbol;Acc:MGI:1914925]	protein_coding	TACCATGAGGAGCCCTGTTCCTGTTTTAATGCCCCCTGGCTTCCATGTGATGACCGAACCCCCAATAAAT	0.0211393	0.743079	1.12713	13.2535	13.4261	13.2886	13.2662	13.2056	13.3668	13.5017	13.41	ENSMUSE00000984096	26937973	26938176	TRUE
mMC010627	scl16491.2.1_166	ENSMUSG00000034486	1	89927956	89931179	-1	Gbx2	gastrulation brain homeobox 2 [Source:MGI Symbol;Acc:MGI:95668]	protein_coding	GGCTGTCTTTCCTGGCCTTGTATATCCTATCTGAGCCATGTCGGAAGCACGTCTCCGTTGTGTTTAATTT	0.0211414	0.743079	0.124184	8.42896	5.41951	9.02257	7.70243	8.56189	6.79167	5.10971	4.35715	ENSMUSE00000292460;ENSMUSE00001331583	89927956;89927966	89929143;89929185	TRUE
mMC005663	scl31965.9_618	ENSMUSG00000030965	7	132859225	132885111	1	Fam175b	family with sequence similarity 175, member B [Source:MGI Symbol;Acc:MGI:1926116]	protein_coding	GCAGCTTCAGCACGGTATGAAGTCCAGTCTGTTAAAGTGCCATCGCCATCTCTTCTGTTCAGATTTTGAC	0.021153	0.743079	0.79785	11.9482	11.6223	11.9633	11.9758	11.9054	11.7813	11.5988	11.4869	ENSMUSE00000771401;ENSMUSE00000837863;ENSMUSE00001024815	132883035;132883035;132883035	132885108;132885111;132885110	TRUE
mMC015762	scl46107.22_252	ENSMUSG00000022106	14	73123037	73207843	1	Rcbtb2	regulator of chromosome condensation (RCC1) and BTB (POZ) domain containing protein 2 [Source:MGI Symbol;Acc:MGI:1917200]	protein_coding	GCTAGTTGTCTTTTTTGGAAAGTTGGGAGGTTTTGGAAGAGGTTGAAGTTGAGAAAGAAGAAGTATCATC	0.0211602	0.743079	0.433843	7.66459	6.45984	7.27572	7.56426	8.1538	6.81698	6.43986	6.12268	ENSMUSE00000906696;ENSMUSE00000686013;ENSMUSE00000406802;ENSMUSE00000885233	73182459;73182459;73182459;73182805	73184218;73184047;73183693;73183162	TRUE
mMC004764	scl40623.5.1_6	ENSMUSG00000018012	11	120721470	120723969	1	Rac3	RAS-related C3 botulinum substrate 3 [Source:MGI Symbol;Acc:MGI:2180784]	protein_coding	CTCCGTGATGACAAGGATACGATTGAACGGCTGCGGGACAAGAAGCTGGCACCCATAACCTACCCCCAAG	0.0212863	0.743079	0.416777	8.03284	6.77019	7.90799	8.02567	8.16486	6.77885	7.34675	6.18497	ENSMUSE00001236433;ENSMUSE00001271333	120723181;120723181	120723340;120723340	TRUE
mMC012440	scl25353.1_541									TGTTGTAAGAACTGGCAAGGGGCCCATGCTCCTTAACCCTCTGTCCAAGCTCATTGAAGCAAACCTCATT	0.0212872	0.743079	0.495505	6.66291	5.64988	6.34611	6.4668	7.17583	5.72638	5.76179	5.46148				TRUE
mMR026612	scl00282619.1_59	ENSMUSG00000046056	7	30751471	30756134	1	Sbsn	suprabasin [Source:MGI Symbol;Acc:MGI:2446326]	protein_coding	AAGATGTTCATAATGGGGTCAACCAACCCAGCAAGGAGGCCAACCAGCTGCTGAATGGGTCTCATCAAGG	0.0213413	0.743079	5.00646	6.02729	8.35108	6.47735	5.85838	5.74614	7.22888	9.23072	8.59364	ENSMUSE00001222719;ENSMUSE00001252918	30752628;30754809	30754880;30754880	TRUE
mMC009211	scl22788.4.1_19	ENSMUSG00000033014	3	103279293	103358775	1	Trim33	tripartite motif-containing 33 [Source:MGI Symbol;Acc:MGI:2137357]	protein_coding	AGAGCAGTTGAAACTATTCTGTGAAACGTGTGATAGATTGACGTGTAGAGACTGTCAACTTTTGGAGCAC	0.0214014	0.743079	1.41323	6.26462	6.76362	6.23919	6.15646	6.39822	6.55646	6.95771	6.77669	ENSMUSE00000565788;ENSMUSE00001350536	103311381;103311439	103311513;103311513	TRUE
mMR026423	scl0063913.2_46	ENSMUSG00000026483	1	151571186	151721939	1	Fam129a	family with sequence similarity 129, member A [Source:MGI Symbol;Acc:MGI:2137237]	protein_coding	TACACATTTCGAACTGCACTTGAAGGCATTCTAATCAAGCACGTGAAGGACTCCAGCCACACCACCCACT	0.02146	0.743079	0.707189	9.47168	8.97185	9.27797	9.44531	9.69177	9.0982	8.88732	8.93004	ENSMUSE00000825968;ENSMUSE00000781516	151717229;151717229	151719342;151721939	TRUE
mMC012635	scl40078.22.435_203	ENSMUSG00000033389	11	65002039	65162961	-1	Arhgap44	Rho GTPase activating protein 44 [Source:MGI Symbol;Acc:MGI:2144423]	protein_coding	TTATTTTTCCCAGCAGTGTGAACTCACCCGTCTCTGAGAGTGGGATCTGCAGACTCGACCTTACAGCTTT	0.0215003	0.743079	0.555735	8.85654	8.009	8.65076	8.65556	9.26329	8.22888	7.91116	7.88697	ENSMUSE00000727167;ENSMUSE00000830133;ENSMUSE00001087406	65002039;65002041;65002040	65003450;65003450;65003450	TRUE
mMC022013	scl0327958.1_132	ENSMUSG00000040543	11	72047528	72135778	-1	Pitpnm3	PITPNM family member 3 [Source:MGI Symbol;Acc:MGI:2685726]	protein_coding	AGGTGACTGATCCATCTTGTCATCCCCTGTCACAGTTTAACCACTTACTGGCTCTGGTGCTTGTTGGAAG	0.0216692	0.743079	0.6933	5.87398	5.34553	6.08307	5.73499	5.80386	5.52608	5.18988	5.32062	ENSMUSE00000828952	72067802	72070487	TRUE
mMA033793	scl0001637.1_218	ENSMUSG00000024188	17	26252910	26285504	1	Luc7l	Luc7 homolog (S. cerevisiae)-like [Source:MGI Symbol;Acc:MGI:1914228]	protein_coding	CAGGGCAGTGAGCTCTCTCACATGGCTCCGCTTTGCTGGGCTTTACCTACTTTAACTTGGTAAAAAGCAG	0.0217145	0.743079	1.70393	9.87161	10.6405	9.75631	10.0582	9.80032	10.2673	10.8699	10.7842	ENSMUSE00000723866;ENSMUSE00000745262;ENSMUSE00000815366	26279961;26279961;26279961	26280720;26280723;26280719	TRUE
mMC025580	scl067337.2_19	ENSMUSG00000027498	2	172370681	172382448	1	Cstf1	cleavage stimulation factor, 3' pre-RNA, subunit 1 [Source:MGI Symbol;Acc:MGI:1914587]	protein_coding	CATGTAGAACCATCTTGCAGGGATCCCAGTCCCATCCTGAGGTGACATTGTCCTGGTAATAAAGCTCAGA	0.0217263	0.743079	1.73502	10.0071	10.802	9.81022	9.98292	10.2281	10.6519	10.5924	11.1619	ENSMUSE00000706056	172380360	172382448	TRUE
mMC008687	scl39617.28.1_49	ENSMUSG00000017210	11	98704591	98729435	-1	Med24	mediator complex subunit 24 [Source:MGI Symbol;Acc:MGI:1344385]	protein_coding	AGTGGCTTTTGTAATTTCTGTCCTTTGAACCAGCACCCAAAGACTCTGAGCAGTCCCTATGGTCACCCCA	0.0218967	0.743079	1.57966	10.8085	11.4681	10.9239	10.8782	10.6233	11.1632	11.6691	11.572	ENSMUSE00001263431;ENSMUSE00001252273	98704591;98704591	98705016;98705016	TRUE
mMC023651	scl016956.10_30	ENSMUSG00000015568	8	68880491	68907448	1	Lpl	lipoprotein lipase [Source:MGI Symbol;Acc:MGI:96820]	protein_coding	CAAAGTTTTCTCAAAGTCTAATATAGACAATATTTTTTGTGGCATAAGTCAGGTCCATTTCTTTAGTGAT	0.0219311	0.743079	0.0702216	9.59196	5.76002	8.64379	8.79182	11.3403	6.92569	5.10971	5.24467	ENSMUSE00000913545	68904506	68906934	TRUE
mMC024730	scl013046.9_64	ENSMUSG00000005506	2	90940382	91019497	1	Celf1	CUGBP, Elav-like family member 1 [Source:MGI Symbol;Acc:MGI:1342295]	protein_coding	GCAGATGTTTATGCCCTTTGGGAATGTCGTGTCGGCCAAGGTTTTCATAGACAAGCAGACAAACCTGAGC	0.0220259	0.743079	1.41869	9.65391	10.1585	9.85466	9.58763	9.51945	9.97712	10.208	10.2902	ENSMUSE00000842705;ENSMUSE00001082679	91012489;91012699	91012842;91012842	TRUE
mMC003467	scl39528.4.1_37	ENSMUSG00000001493	11	101877510	101894374	-1	Meox1	mesenchyme homeobox 1 [Source:MGI Symbol;Acc:MGI:103220]	protein_coding	TGGAAGAGACCCCTGTGTGCCTCAGTATTAGATGGTGGATCTCCCAGATCCTGCTGATGTTGCAGAAGGA	0.0220338	0.743079	0.405925	6.90739	5.60668	7.24841	6.95001	6.52375	5.97149	5.81332	5.03522	ENSMUSE00000742343	101877510	101878729	TRUE
mMR030276	scl0013026.2_330	ENSMUSG00000005615	16	32430921	32475070	1	Pcyt1a	phosphate cytidylyltransferase 1, choline, alpha isoform [Source:MGI Symbol;Acc:MGI:88557]	protein_coding	TTGCCAGATCCTTCAAACAGGGAGCCATGCTAATGGCCAATTTGGGGACTATCATAATTTTAACTTCCCC	0.0221728	0.743079	0.670811	8.65587	8.07984	8.78668	8.82548	8.35544	8.1514	8.10455	7.98359	ENSMUSE00000701798;ENSMUSE00000701809;ENSMUSE00000665044;ENSMUSE00000420884	32471297;32471297;32471297;32471297	32474704;32472037;32475065;32475070	TRUE
mMC025052	scl052857.1_311	ENSMUSG00000001248	7	31130127	31155896	-1	Gramd1a	GRAM domain containing 1A [Source:MGI Symbol;Acc:MGI:105490]	protein_coding	TGGGGGGCACCTTTTGGGGTGCACAAGAACCCTCTGGGTTTAATGTATTTATTTGGGAATAATGACCCCA	0.022225	0.743079	2.20537	7.65301	8.79403	7.47735	8.1803	7.30136	9.11104	8.70835	8.5627	ENSMUSE00000635449;ENSMUSE00001322272	31130127;31130127	31130584;31130584	TRUE
mMC021891	scl026422.1_17	ENSMUSG00000027799	3	55625195	56183701	-1	Nbea	neurobeachin [Source:MGI Symbol;Acc:MGI:1347075]	protein_coding	TCTGAGGAACCTTGTGCCCAGTTGTTACAAAGTTTAAGCTTTGAACCTAACCTGCATCCCATTTCCAGCC	0.0222389	0.743079	0.638161	8.74723	8.09923	8.78034	8.98563	8.47573	8.23828	7.90524	8.15416	ENSMUSE00001355463;ENSMUSE00000379091;ENSMUSE00001347174	55625199;55625195;55626520	55626994;55626994;55626994	TRUE
mMC006319	scl33127.5.1_128									CCATTAGGCCTCCAAAATGTTTTGTGCTCATTGAGCTGTGGCTCTGCGCTGTCTTTAGTTGTGCTATCAA	0.02228	0.743079	1.62799	5.96056	6.66366	5.73515	5.92764	6.2189	6.51065	6.55028	6.93004				TRUE
mMA035252	scl0001918.1_9	ENSMUSG00000052539	3	104013259	104220374	-1	Magi3	membrane associated guanylate kinase, WW and PDZ domain containing 3 [Source:MGI Symbol;Acc:MGI:1923484]	protein_coding	CTTCCGGTCTGTGCTCCTACGTGAAACCTGAGCAACATTAAGGCTTTCAGGGCTTTTCTTGGTCTTTCCT	0.0222989	0.743079	1.6678	7.07661	7.81456	7.00907	7.14681	7.07395	8.01041	7.41505	8.01821	ENSMUSE00000636938;ENSMUSE00000722170	104016602;104016469	104016692;104016692	TRUE
mMC013158	scl22415.7_11	ENSMUSG00000040374	3	5560188	5576239	-1	Pex2	peroxisomal biogenesis factor 2 [Source:MGI Symbol;Acc:MGI:107486]	protein_coding	CCTTGGAATTAGTCATCCTCAGTGTCATCTGTAGGTGGCTTTTAACAGGAGTGTGCTGTACAGCCACTCT	0.0223062	0.743079	0.789199	12.1746	11.833	12.3237	12.1909	12.0091	11.8727	11.7898	11.8365	ENSMUSE00001339263;ENSMUSE00001341842;ENSMUSE00001088890;ENSMUSE00001343135;ENSMUSE00001341216	5560504;5560500;5560188;5560499;5560500	5561764;5561764;5561764;5561764;5561760	TRUE
mMC012732	scl27602.3.1_69	ENSMUSG00000029373	5	90772435	90773383	1	Pf4	platelet factor 4 [Source:MGI Symbol;Acc:MGI:1888711]	protein_coding	GAAAATCCTGGAGAGTTAGGTATCAGCTGCCTAAATGTCAATTGTGTTACAAGACTCCTGGAATCTTGTC	0.0223209	0.743079	0.155762	9.15881	6.47622	7.78034	10.0178	9.67833	6.60085	6.83841	5.98941	ENSMUSE00000417194;ENSMUSE00001359394	90773173;90773173	90773383;90773378	TRUE
mMC022033	scl026434.3_264	ENSMUSG00000098754	2	131909957	131956130	1	Gm28045	prion protein gene complex [Source:MGI Symbol;Acc:MGI:97767]	protein_coding	TCTAACTAGTCCTTTTAGATGACCATGAAGTATTCCACAGTACAGATGTGCTGCAAGTGACTTGATAACT	0.0223628	0.743079	0.113853	8.59112	5.45636	7.54625	8.39524	9.83187	6.10078	5.91116	4.35715	ENSMUSE00001317384;ENSMUSE00001316109	131954821;131953009	131956130;131956130	TRUE
mMA033359	scl000308.1_148	ENSMUSG00000022132	14	118787908	118875489	1	Cldn10	claudin 10 [Source:MGI Symbol;Acc:MGI:1913101]	protein_coding	CCAACCTGTGGAAGATCTGCGTTACCGATTCCACCGGTGTCGCCAACTGCAAGGAGTTCCCCTCCATGCT	0.0223729	0.743079	0.565453	7.65877	6.83625	7.46949	7.47453	8.0323	7.08002	6.63864	6.79011	ENSMUSE00000646892	118854732	118855209	TRUE
mMC010571	scl27774.14_45	ENSMUSG00000054920	5	65107539	65168188	1	Klhl5	kelch-like 5 [Source:MGI Symbol;Acc:MGI:1919028]	protein_coding	TGTTTGTAAAATGCCCTGGGCAGCAATATTGTATGAAATTCCCTTTAAAAGCGAAATCATTACCTTAATA	0.0224465	0.743079	0.533646	9.7859	8.87986	10.1826	9.79337	9.38173	8.88139	8.71174	9.04645	ENSMUSE00001367778;ENSMUSE00001364775;ENSMUSE00001366366;ENSMUSE00000653231	65166971;65166971;65166971;65166971	65168142;65168106;65168142;65168188	TRUE
mMC010050	scl30619.1.4_211	ENSMUSG00000062944	7	128234458	128238031	-1	9130023H24Rik	RIKEN cDNA 9130023H24 gene [Source:MGI Symbol;Acc:MGI:2442738]	protein_coding	CTTTCATGAAGTGCCTGGTTAGGGGAATGGCTTAGTAAGCCTCAGTTCTCAAATCTGGGGTCTTGTTTAT	0.0224639	0.743079	0.543808	8.97956	8.10073	8.88748	8.75736	9.29383	8.45127	8.00833	7.84257	ENSMUSE00000481282	128234458	128238031	TRUE
mMA033888	scl000101.1_97									TGGAGTCTGCCATGTCTTGATCGACAAGGAGGTGTCCTAGACCTATGGGACTTGCAGCTTCTTTGCAAAG	0.0225151	0.743079	1.87176	5.31722	6.22162	5.20172	5.76053	4.98941	6.25689	6.37274	6.03522				TRUE
mMC013319	scl46617.10.1_4	ENSMUSG00000068758	14	14346495	14355490	1	Il3ra	interleukin 3 receptor, alpha chain [Source:MGI Symbol;Acc:MGI:96553]	protein_coding	TGTGGGAACCAGCTCTTGAAGACTGCGAGGTGACGCCTGTGACAGACGCCTGAGAACTGTGTGGGGGCTG	0.0226123	0.743079	0.419403	11.3218	10.0682	10.9671	11.2148	11.7834	10.5658	9.85694	9.78173	ENSMUSE00000565016	14355370	14355490	TRUE
mMC021601	scl068066.1_115	ENSMUSG00000018677	11	102402985	102407946	-1	Slc25a39	solute carrier family 25, member 39 [Source:MGI Symbol;Acc:MGI:1196386]	protein_coding	AGACCAAATCTGATGATCGCCCTTTTTTGTATCCCCATGTTTGTTATAGCTTGGCCCGAGGAGCTTGGGC	0.022619	0.743079	1.32752	13.0891	13.4978	13.2293	13.1252	12.9128	13.5015	13.6077	13.3842	ENSMUSE00000672118;ENSMUSE00000113244;ENSMUSE00000771181	102402985;102403145;102403042	102403535;102403535;102403535	TRUE
mMC020965	scl0234814.1_10	ENSMUSG00000031816	8	121091628	121108392	-1	Mthfsd	methenyltetrahydrofolate synthetase domain containing [Source:MGI Symbol;Acc:MGI:2679252]	protein_coding	CCAATGGGTCTTCCACAGCGTCTATTAGCATTGTCCTTTGTCCCAAAAGGGCAGGCCTCGCTCATATTAA	0.0226726	0.743079	2.01441	9.47768	10.488	9.96921	9.18267	9.28118	10.2798	10.4521	10.7322	ENSMUSE00000758008;ENSMUSE00000759202;ENSMUSE00001173906	121097555;121097937;121091628	121099152;121099152;121099152	TRUE
mMR028963	scl0070764.1_135									ATTCTAAGGGAGAGCCCTCCACCTGAGGACCCAATATGTCTTTACACATAGAAGCAGATATGACCAAACC	0.0226824	0.743079	2.23603	6.56449	7.72543	6.88453	6.28519	6.52375	7.2099	7.83841	8.12798				TRUE
mMC021973	scl0108657.5_28	ENSMUSG00000026269	1	92910783	92924384	1	Rnpepl1	arginyl aminopeptidase (aminopeptidase B)-like 1 [Source:MGI Symbol;Acc:MGI:1914170]	protein_coding	TGGTGCTCTCTGTGCCTGTCTGCTAGGAGAGACCCCAGGCTGTGACTTCAGCCTGGAACTGCAACAGGAA	0.0226845	0.743079	0.645248	10.3934	9.7613	10.3472	10.1838	10.6491	9.95163	9.56914	9.76314	ENSMUSE00000993943;ENSMUSE00000334494;ENSMUSE00001205606;ENSMUSE00001243324	92919614;92919562;92919562;92919562	92921133;92920841;92920572;92920572	TRUE
mMC005571	scl33480.16_131	ENSMUSG00000050079	8	94601955	94660275	1	Rspry1	ring finger and SPRY domain containing 1 [Source:MGI Symbol;Acc:MGI:1914860]	protein_coding	TGAATAGCAAGTTCAATCATGAATTGTTGACTCTGTCTTCATCAAAAGTGTTTTATATCCCTCTCAGGGT	0.0226902	0.743079	0.554053	8.06022	7.20832	7.59765	8.20841	8.37461	7.19066	7.20924	7.22504	ENSMUSE00000635044	94658704	94660275	TRUE
mMC015681	scl40536.24.1_162	ENSMUSG00000020437	11	6506548	6520965	-1	Myo1g	myosin IG [Source:MGI Symbol;Acc:MGI:1927091]	protein_coding	GCCAAACCAGTTTAACCTGGTTTCCACGCTGTTCTAAATACCTGGTCTTGACTGCACTAAAGGCCAGGAC	0.0227681	0.743079	0.242685	5.98048	3.93763	6.08307	5.38707	6.47128	4.87838	3.43986	3.49465	ENSMUSE00000396207	6506548	6506832	TRUE
mMR026970	scl0014481.1_2	ENSMUSG00000046432	X	136270253	136271978	1	Ngfrap1	nerve growth factor receptor (TNFRSF16) associated protein 1 [Source:MGI Symbol;Acc:MGI:1338016]	protein_coding	TTCTCCCTTATCCCTTGACTTCGGTCATTCCCCCCTGAGATCCATACTGTGACTCCCGTGTAGCCCTTTT	0.0228183	0.743079	1.95211	13.1467	14.1117	13.1016	13.2168	13.1217	13.7447	13.9619	14.6286	ENSMUSE00000694336;ENSMUSE00000694338;ENSMUSE00001004050;ENSMUSE00000383112	136271309;136271263;136271268;136271263	136271964;136271920;136271978;136271978	TRUE
mMA033408	scl0002961.1_26	ENSMUSG00000090084	X	10037977	10117709	-1	Srpx	sushi-repeat-containing protein [Source:MGI Symbol;Acc:MGI:1858306]	protein_coding	ACATGTCACCGTGGTGGAGCTGGTAGGGGTCTTCCCAACTCTCATCGGCAGGATCAGAGCAAAGATTATG	0.0228395	0.743079	0.0724466	10.7468	6.9599	9.88453	10.1696	12.1864	8.41028	6.65285	5.81658	ENSMUSE00000258430	10047675	10047796	TRUE
mMC012941	scl51082.4_474									CAATGTAATATAGCCATTTGTTAACATTGACCTTCTAAGGCATGAAACATAGTTGTGAGATTTTAGTGGG	0.0228434	0.743079	1.26592	5.86327	6.20346	5.97616	5.92764	5.68602	6.23828	6.22835	6.14374				TRUE
mMC018244	scl49344.11_561	ENSMUSG00000041215	16	20141063	20232573	1	Yeats2	YEATS domain containing 2 [Source:MGI Symbol;Acc:MGI:2447762]	protein_coding	CAAGGGATCTACCGTGCAGGGACTGGGCAAGCACAGCTTACTGCTATAATTGGGTATATAAGGCTTAAGA	0.0228483	0.743079	1.3176	10.6584	11.0563	10.7053	10.4803	10.7896	10.975	11.1758	11.0182	ENSMUSE00000492268	20230765	20232573	TRUE
mMC022355	scl020317.1_68	ENSMUSG00000000753	11	75409769	75422701	-1	Serpinf1	serine (or cysteine) peptidase inhibitor, clade F, member 1 [Source:MGI Symbol;Acc:MGI:108080]	protein_coding	GCTGATTATACATTCCAGGAAGGCGGCCGGTAGCTTCAGTGTAGCCTCTGCAATAAAAGAGCTTTTCCTT	0.0228635	0.743079	0.407284	15.3251	14.0292	15.1627	15.4932	15.3193	14.6428	14.0055	13.4393	ENSMUSE00000902090;ENSMUSE00000479574	75409769;75410064	75410393;75410393	TRUE
mMC003447	scl42375.5_187	ENSMUSG00000021067	12	69965012	69987002	-1	Sav1	salvador homolog 1 (Drosophila) [Source:MGI Symbol;Acc:MGI:1927144]	protein_coding	TGCCTCTTAGTGCGCAACTGTTGCTAATACGGCTTCCTTCCTTTGAGGCAGAGCACATAAGTACAGTTAG	0.0228777	0.743079	0.720459	12.377	11.904	12.384	12.4853	12.2617	12.0626	11.968	11.6813	ENSMUSE00000373626	69965012	69966347	TRUE
mMC016990	scl34058.1.1_81									ACTGTTGGACATCCTGGTCCCATCAGTCACCAGCTGTAGAAGGTCCTTTGTAGAGTTATGTTCAGTCCTG	0.0229314	0.743079	3.23618	6.87344	8.56774	7.00907	7.08751	6.52375	8.67193	9.26814	7.76314				TRUE
mMA033409	scl000567.1_25	ENSMUSG00000004319	8	60910389	60983300	-1	Clcn3	chloride channel, voltage-sensitive 3 [Source:MGI Symbol;Acc:MGI:103555]	protein_coding	ACAGAAGAGGAAGTTCGTTTGTTGAATAGCACAATTCTTTAATCTGCGGGACTCGTCCACTTTTTTCTTC	0.0229951	0.743079	1.89167	8.62746	9.54712	8.95097	8.32424	8.60717	9.28438	9.46223	9.89475	ENSMUSE00000683456;ENSMUSE00001247377;ENSMUSE00001269987;ENSMUSE00001205550;ENSMUSE00000783741;ENSMUSE00000517312	60911896;60911923;60911923;60911923;60910861;60910389	60913175;60913175;60913175;60913175;60913175;60913175	TRUE
mMC012444	scl36296.9.19_70	ENSMUSG00000025785	9	123113215	123136129	1	Exosc7	exosome component 7 [Source:MGI Symbol;Acc:MGI:1913696]	protein_coding	GGCCCAAGAGGCCGAGAGTCGGGTTCCTGGGGTGATTTCTCTCCACTGCACGTTGGTTGCCTCACTTTTC	0.0230226	0.743079	2.17366	9.82827	10.9484	9.63503	10.3455	9.5043	10.6081	11.1466	11.0905	ENSMUSE00000344949	123135899	123136129	TRUE
mMC012836	scl37264.5.1_20	ENSMUSG00000058173	9	15505487	15545260	1	Smco4	single-pass membrane protein with coiled-coil domains 4 [Source:MGI Symbol;Acc:MGI:3039636]	protein_coding	GCCCCGCCGTCACCGAGTGAGCACGTCCATTCTGCTTTCCTCTGCAGAGATGTCCGAAATGCCAAGCTCT	0.023063	0.743079	0.698571	9.59221	9.07469	9.48712	9.69251	9.597	8.81384	9.23545	9.17477	ENSMUSE00000978455;ENSMUSE00000272727	15544539;15544539	15545257;15545260	TRUE
mMC005530	scl34556.8.1_48	ENSMUSG00000003813	8	84834019	84840665	-1	Rad23a	RAD23a homolog (S. cerevisiae) [Source:MGI Symbol;Acc:MGI:105126]	protein_coding	CCCGGGGAGCTGGCGGACATCTCTGATGTAGAGGGGGAGGTTGGTGCCATAGGTGAGGAGGCCCCACAGA	0.0230975	0.743079	1.25874	8.65188	8.98387	8.71534	8.71227	8.52804	9.02678	9.07582	8.849	ENSMUSE00000802951;ENSMUSE00000211795	84835820;84835755	84835919;84835919	TRUE
mMC023993	scl0108760.4_329	ENSMUSG00000021130	12	80518990	80603896	1	Galnt16	UDP-N-acetyl-alpha-D-galactosamine:polypeptide N-acetylgalactosaminyltransferase 16 [Source:MGI Symbol;Acc:MGI:1917754]	protein_coding	GCCACTAAGCTGTCCTGGAGGACATTGTCTTTATGAAACACACCTGGAATAAAACCACTTCTTACATGTC	0.0231223	0.743079	0.0650391	8.96786	5.02531	9.31793	7.82851	9.75714	6.89036	4.15035	4.03522	ENSMUSE00000900539	80601695	80603896	TRUE
mMC025866	scl011545.25_15	ENSMUSG00000026496	1	180568924	180601254	1	Parp1	poly (ADP-ribose) polymerase family, member 1 [Source:MGI Symbol;Acc:MGI:1340806]	protein_coding	TTTTATACAGACAGGTTAAAGGGCTCTGGTTTCAAGTCCCTTGTCCATGCTGCACTGGGGCAGGCCGGTT	0.0231352	0.743079	1.52083	10.8317	11.4365	11.1331	10.6683	10.6937	11.3988	11.5827	11.3281	ENSMUSE00000412293	180600450	180601254	TRUE
mMC020514	scl068117.1_1	ENSMUSG00000025525	X	112311334	112372755	1	Apool	apolipoprotein O-like [Source:MGI Symbol;Acc:MGI:1915367]	protein_coding	TTGCAAACAATGGTGAAAAATCACATAATGAACGGGTAACTGACAAAATGTGACTTGAAATTTTTCCACG	0.0231451	0.743079	0.531848	7.65057	6.73965	7.612	7.66911	7.67059	7.18095	6.30235	6.73566	ENSMUSE00000768267;ENSMUSE00000695471	112372194;112372194	112372755;112372430	TRUE
mMR030565	scl00268396.2_309	ENSMUSG00000040711	11	32347820	32428173	1	Sh3pxd2b	SH3 and PX domains 2B [Source:MGI Symbol;Acc:MGI:2442062]	protein_coding	TCGCTCTAACTTCTCCATGTTACCAGAAGCCCAGTCATGGCTTTGTTCACCGTTCTCAGAATACCTGGTG	0.0231485	0.743079	NA	5.48802	6.16922	5.59765	5.73499	5.13143	6.27527	6.10971	6.12268	ENSMUSE00000361562	32422023	32428173	TRUE
mMR026902	scl0011820.2_119	ENSMUSG00000022892	16	84954440	85173707	-1	App	amyloid beta (A4) precursor protein [Source:MGI Symbol;Acc:MGI:88059]	protein_coding	CACAGCAGCGGCCTCTGAACTTGGACAGCGAAACCATTGCTTCACTACCCATCGGTGTTCATTTATAAAA	0.0232124	0.743079	0.481294	14.113	13.058	13.9165	13.996	14.4264	13.4984	13.0381	12.6375	ENSMUSE00001071151	84954440	84955432	TRUE
mMC009259	scl38057.6_239	ENSMUSG00000039497	10	34151394	34207551	-1	Dse	dermatan sulfate epimerase [Source:MGI Symbol;Acc:MGI:2443455]	protein_coding	GTGCAGGAATGGTATTTGTGGCTTTTCGATAAATAATACAATAACAGGTAATTTCATATTCTCTTCCTCT	0.0232198	0.743079	0.334123	10.2923	8.71074	10.1411	9.93186	10.8039	8.30241	8.41088	9.41892	ENSMUSE00000400683	34151394	34153974	TRUE
mMC020193	scl012166.1_8	ENSMUSG00000021796	14	34410734	34503341	-1	Bmpr1a	bone morphogenetic protein receptor, type 1A [Source:MGI Symbol;Acc:MGI:1338938]	protein_coding	GCAGTTTTGAAGCTAATGTCAGAATGTTGGGCCCATAATCCAGCCTCCAGACTCACAGCTTTGAGAATCA	0.0232345	0.743079	0.622046	10.4424	9.75746	10.563	10.2223	10.5419	10.0616	9.54076	9.67003	ENSMUSE00000915751;ENSMUSE00000120934	34414486;34410734	34414890;34414669	TRUE
mMC019250	scl0330286.2_101	ENSMUSG00000063455	6	38123174	38254009	-1	D630045J12Rik	RIKEN cDNA D630045J12 gene [Source:MGI Symbol;Acc:MGI:2669829]	protein_coding	TTTAAAGGGTGTCACAACCAAAGGTGGAGTGGAGTGTGGCATGCAGGCTCTGTGGGGGCGCCAGTGCTCA	0.0232361	0.743079	1.85808	6.91239	7.8062	7.01988	6.92764	6.78965	7.34653	8.16033	7.91174	ENSMUSE00000717965;ENSMUSE00000731639;ENSMUSE00000899068;ENSMUSE00000737764	38123174;38126020;38123176;38126014	38128575;38128527;38128575;38128575	TRUE
mMR027499	scl0054371.1_300	ENSMUSG00000033350	9	95399292	95406722	-1	Chst2	carbohydrate sulfotransferase 2 [Source:MGI Symbol;Acc:MGI:1891160]	protein_coding	TAACCACACAGGCACTTGCTGTCAACGTTTTGAGTCAGTGCATTTCAAGGAACAGCCCTCAACTCACACG	0.0232517	0.743079	0.270991	9.02941	7.14572	9.01178	8.99373	9.08272	8.18581	6.48822	6.76314	ENSMUSE00000342992	95399292	95406473	TRUE
mMR026741	scl0083396.2_170	ENSMUSG00000014303	16	4594713	4624924	1	Glis2	GLIS family zinc finger 2 [Source:MGI Symbol;Acc:MGI:1932535]	protein_coding	AAGAAGAGCCATTCTCTTGGGTGCTAAGGCCTCAATCACTTCCATTTCCCTAGTCTGTAGTCTGGGTGAG	0.023305	0.743079	0.763899	8.20875	7.82021	8.18261	8.11746	8.32619	7.97712	7.66693	7.81658	ENSMUSE00000806057;ENSMUSE00000375737	4613386;4613386	4615942;4615957	TRUE
mMC007670	scl40888.19.1_87	ENSMUSG00000035112	11	101260567	101277409	1	Wnk4	WNK lysine deficient protein kinase 4 [Source:MGI Symbol;Acc:MGI:1917097]	protein_coding	GTGGGTAGAAGGCCCGTGGGCACGGAGAGTGCGTTGTGTTGTATCCTGAAGAGTCAAAACCTTGCGGGTT	0.0233197	0.743079	5.16328	5.10872	7.47701	4.81177	5.09756	5.41684	6.25689	7.75521	8.41892	ENSMUSE00001298804;ENSMUSE00001251094;ENSMUSE00000916254;ENSMUSE00000888183	101277033;101277033;101277033;101277033	101277409;101277409;101277406;101277274	TRUE
mMC004174	scl32129.5.1_10	ENSMUSG00000030917	7	120102353	120120992	1	Tmem159	transmembrane protein 159 [Source:MGI Symbol;Acc:MGI:1925752]	protein_coding	ACACAGCAAAATGCCAACGTCGACTGTCAGCTGGCTATGAAGTTCACGGAGTCTGAGAGGCTCATATTTT	0.0233292	0.743079	0.401442	10.0791	8.76239	10.2791	9.53682	10.4215	8.31134	8.81648	9.15934	ENSMUSE00000709521;ENSMUSE00000204827	120120174;120120174	120120992;120120986	TRUE
mMC002209	scl40616.11_683	ENSMUSG00000000056	11	121237253	121255856	1	Narf	nuclear prelamin A recognition factor [Source:MGI Symbol;Acc:MGI:1914858]	protein_coding	AGACACCTCGCATCTCACTACTCATGAAGCACCGTCTCTTCTGTGGATTCACGGCTCAGCTTGTAAACAT	0.0233327	0.743079	1.53777	7.33214	7.95298	7.64029	7.29396	7.06217	7.97149	8.01934	7.86811	ENSMUSE00000333527	121252681	121255856	TRUE
mMA034331	scl000433.1_163	ENSMUSG00000025006	19	40295049	40402267	-1	Sorbs1	sorbin and SH3 domain containing 1 [Source:MGI Symbol;Acc:MGI:700014]	protein_coding	CACCTCTGACCTTCCCGACACTCGATGATTTCATTCCCCCTCACCTGCAGAGGCGGCCCCACCACAGCCA	0.0233436	0.743079	0.546232	7.38103	6.50861	7.4214	7.53497	7.18672	6.91401	6.15035	6.46148	ENSMUSE00000641639	40376645	40377016	TRUE
mMC007201	scl32382.1.1_97									CACAAACCAGAGTACCCTTTAGTGCTATAATCAAAGAAATCACATGAAAAAAGCCTTCCATCTCCCACGG	0.0233957	0.743079	1.68276	5.99968	6.75052	6.10354	6.03616	5.85935	6.36381	6.87524	7.0125				TRUE
mMC017244	scl52581.26.1_48	ENSMUSG00000024827	19	30098449	30175418	-1	Gldc	glycine decarboxylase [Source:MGI Symbol;Acc:MGI:1341155]	protein_coding	GAAGAGGGCTTCTTCTTAGTCCTCCCTCCTACGTTCAAAGGGCTGACCCGATGTCTCTTGCTGGAGCATT	0.0234444	0.743079	1.89162	9.41041	10.33	9.51603	9.18503	9.53018	10.0496	10.1504	10.7901	ENSMUSE00000450511	30098449	30099110	TRUE
mMA035548	scl000474.1_7707	ENSMUSG00000024758	19	7425901	7483289	-1	Rtn3	reticulon 3 [Source:MGI Symbol;Acc:MGI:1339970]	protein_coding	GAAAACTCAAGCAAACCTTTGCTCCACAGTCTGGGCCACAGAGTTCATCTGACATCCTAGAACACACAGA	0.0235434	0.743079	NA	5.12907	5.95957	5.31134	4.73499	5.34089	5.92569	6.18988	5.76314	ENSMUSE00000550590	7456300	7458423	TRUE
mMC020186	scl0236539.2_17	ENSMUSG00000101431	8	75711600	75713196	-1	Gm7901	predicted gene 7901 [Source:MGI Symbol;Acc:MGI:3645047]	processed_pseudogene	AGATGCTCAACGGAGCTGTCATCAGACCAGAGGTGCCACTACGCAGAGGCCAACCCCTGCTCATATTCCG	0.0235535	0.743079	1.49748	11.3837	11.9663	11.5476	11.4956	11.108	11.8099	12.1094	11.9796	ENSMUSE00000716058	75711600	75713196	TRUE
mMC019703	scl0387343.1_301	ENSMUSG00000062528	6	132980015	132980965	-1	Tas2r109	taste receptor, type 2, member 109 [Source:MGI Symbol;Acc:MGI:2681214]	protein_coding	TTCCATTCATATGTCTTGATTCTGAGAGACAGGAAGCTGAGACACGCCTCTCTCTCTGTGTTGTCGTGGC	0.0235799	0.743079	1.30174	6.36693	6.74736	6.23919	6.48223	6.37936	6.77885	6.59514	6.86811	ENSMUSE00000505420	132980015	132980965	TRUE
mMR001415	scl0018812.1_77	ENSMUSG00000056457	13	12790822	12800078	-1	Prl2c3	prolactin family 2, subfamily c, member 3 [Source:MGI Symbol;Acc:MGI:1341833]	protein_coding	AGTCCGGAACGGGGTTAATGCCCTCATGAGCACCATGCTTCAGAATGGAGATGAAGAAAAGAAGAACCCT	0.0236817	0.743079	26.8112	7.68559	12.4304	8.42547	9.37058	5.26072	11.7772	13.3809	12.1329	ENSMUSE00001015688	12790822	12791107	TRUE
mMC019503	scl067306.2_29	ENSMUSG00000043542	3	7503483	7553836	1	Zc2hc1a	zinc finger, C2HC-type containing 1A [Source:MGI Symbol;Acc:MGI:1914556]	protein_coding	GCCTCTGTGGTCCATACTTTACTCTCATGCTGCTGTGCTGGGCAATAGTTTTTAAGCAGACTTCTTGTGC	0.0237099	0.743079	0.59678	12.8561	12.1114	12.5891	13.0043	12.975	12.2236	11.7934	12.3171	ENSMUSE00000417035	7551383	7553836	TRUE
mMA034588	scl0002283.1_2	ENSMUSG00000021224	12	83794034	83921934	-1	Numb	numb gene homolog (Drosophila) [Source:MGI Symbol;Acc:MGI:107423]	protein_coding	CCTCGGCCACGTAGAAGTTGATGAGTCAAGAGGAATGCACATCTGTGAAGATGCCGTAAAGAGATTGAAA	0.0237294	0.743079	NA	5.54474	5.14874	5.73515	5.48223	5.41684	5.25689	5.10971	5.07961	ENSMUSE00000115780;ENSMUSE00000845657	83831922;83831828	83831996;83831996	TRUE
mMC010719	scl15753.17.1_9	ENSMUSG00000037375	1	192496711	192771223	-1	Hhat	hedgehog acyltransferase [Source:MGI Symbol;Acc:MGI:2444681]	protein_coding	TGCTCTACCTCCATGCTCATCCTCTTCAACCTGGTGTTCCTCGGGGGAATTCAAGTTGGGAAAACCTACT	0.0237441	0.743079	0.606013	7.38204	6.65946	7.31134	7.47453	7.36025	7.00492	6.65285	6.32062	ENSMUSE00000349539	192552939	192553083	TRUE
mMC006208	scl35488.3_0	ENSMUSG00000051234	9	96470937	96478675	-1	Rnf7	ring finger protein 7 [Source:MGI Symbol;Acc:MGI:1337096]	protein_coding	CCTGCACTCAGTGAAGAGGCGTAACTGTCGGGTAAACTGTAATATGGCGTAACTGTCGGGTAAACGGCTT	0.0237454	0.743079	0.603157	13.3874	12.658	13.6952	13.2915	13.1757	12.4788	12.5803	12.915	ENSMUSE00000372053	96470937	96471852	TRUE
mMC006753	scl45293.12.6_30	ENSMUSG00000067995	14	75896937	76010865	-1	Gtf2f2	general transcription factor IIF, polypeptide 2 [Source:MGI Symbol;Acc:MGI:1915955]	protein_coding	CCTGCCTGCCTGCCTTGACAGGACAAAGACACCTGGGTCTACCACTCCTCTCAGTAAACTGTTAAAGCTG	0.0237609	0.743079	0.507366	11.6253	10.6464	11.4153	11.4419	12.0187	11.0275	10.5079	10.4037	ENSMUSE00000647354	75896937	75897653	TRUE
mMA032140	scl0002485.1_10	ENSMUSG00000022151	15	5185525	5218336	1	Ttc33	tetratricopeptide repeat domain 33 [Source:MGI Symbol;Acc:MGI:1914765]	protein_coding	GCAATTCAGAAGTGGGATGAAGCACTACAGCTAACCCCAGGTGATGCCACCCTTTATGAGATGAAATCAC	0.0238034	0.743079	2.05988	8.32979	9.37235	8.40912	8.1224	8.45786	8.85108	9.48425	9.78173	ENSMUSE00000123983	5208369	5208450	TRUE
mMC021828	scl016688.1_30	ENSMUSG00000023041	15	101676034	101680289	-1	Krt6b	keratin 6B [Source:MGI Symbol;Acc:MGI:1333768]	protein_coding	TGGCCTCAGCTCTTCCACCATCAAATACACCACCAGCGCCTCCTCCAGCAGGAAGAGCTACAGGCACTGA	0.0238362	0.743079	1.35439	6.01391	6.45155	6.06232	6.17557	5.80386	6.44723	6.55028	6.35715	ENSMUSE00000462837	101676034	101676767	TRUE
mMC022216	scl0231997.1_5	ENSMUSG00000038074	6	54577604	54597308	-1	Fkbp14	FK506 binding protein 14 [Source:MGI Symbol;Acc:MGI:2387639]	protein_coding	TGCATTTTTCTGGGGAGGTTGTGAGAAAGCCAGTGAGTGTCGTAGACCAGTGGTGTGTCTTGAAGGCTGC	0.0238555	0.743079	0.584442	12.6256	11.8507	12.6328	12.8105	12.4335	12.215	11.7585	11.5787	ENSMUSE00000377806;ENSMUSE00000785187	54577604;54577605	54579686;54579686	TRUE
mMC024320	scl0319887.1_22	ENSMUSG00000097327	10	22113050	22149270	-1	E030030I06Rik	RIKEN cDNA E030030I06 gene [Source:MGI Symbol;Acc:MGI:2442914]	protein_coding	GGACTTGCGGCTCTCCACCGTCCGTGAGGTGGCGGTGCTGAGGCACCTGGAGACCTTAGAGCAACCCTAC	0.023889	0.743079	1.95431	6.30078	7.26744	6.06232	6.60006	6.23996	7.64392	6.87524	7.28315	ENSMUSE00001179458;ENSMUSE00001121586;ENSMUSE00001151339;ENSMUSE00001184224;ENSMUSE00000705458	22148489;22148489;22148489;22148489;22148489	22148819;22148697;22148610;22148823;22149270	TRUE
mMC020298	scl067604.1_6	ENSMUSG00000025858	5	139252324	139270051	1	Get4	golgi to ER traffic protein 4 [Source:MGI Symbol;Acc:MGI:1914854]	protein_coding	TGGCCAGGACCAAGAGCAAGGCCCAGCTTCTGCTGGCCAATCGTGTTCCTTCAGATCACCCACAATAAAG	0.0239114	0.743079	1.34187	11.9059	12.3302	11.9022	11.7657	12.0499	12.2531	12.504	12.2334	ENSMUSE00000685748;ENSMUSE00000830455;ENSMUSE00000153621	139268981;139268981;139268981	139269329;139269702;139270051	TRUE
mMA031925	scl0002603.1_19	ENSMUSG00000028842	4	126331704	126429556	-1	Ago3	argonaute RISC catalytic subunit 3 [Source:MGI Symbol;Acc:MGI:2446634]	protein_coding	TCCTTTTTCTCAGCTCCAGAAGGATATGACCACCCTCTGGGAGGGGGCAGGGAAGTATGGTTTGGATTCC	0.0239417	0.743079	0.756555	5.65326	5.25077	5.53875	5.73499	5.68602	5.05896	5.37274	5.32062	ENSMUSE00001240196;ENSMUSE00001229987	126403165;126403165	126403301;126403301	TRUE
mMA034474	scl00050.1_2	ENSMUSG00000030616	7	90302252	90410719	1	Sytl2	synaptotagmin-like 2 [Source:MGI Symbol;Acc:MGI:1933366]	protein_coding	GAACTGACTCAGTGTGGTGAGCCTGAGCCATCACAGACAGCAGACCACAGTTTTAGAGACCATCGGCAAG	0.0239723	0.743079	0.371021	5.82603	4.3956	5.50838	5.57149	6.39822	4.55646	4.78778	3.84257	ENSMUSE00001377514;ENSMUSE00000201341	90379502;90379502	90381091;90379573	TRUE
mMC021485	scl020379.6_202	ENSMUSG00000021319	13	19623175	19632821	1	Sfrp4	secreted frizzled-related protein 4 [Source:MGI Symbol;Acc:MGI:892010]	protein_coding	GTGCATACTGTGTAAGACCTCCTGTTTTAAGAGTTTGACCTAAAATGTACATTATAAAGTTCACATACTA	0.0240474	0.743079	0.0851679	10.8993	7.34578	9.81333	11.534	11.3506	7.23828	8.85694	5.94211	ENSMUSE00000357073	19632179	19632821	TRUE
mMC007671	scl33507.3_147	ENSMUSG00000031737	8	92357796	92361456	1	Irx5	Iroquois related homeobox 5 (Drosophila) [Source:MGI Symbol;Acc:MGI:1859086]	protein_coding	GTCTCAGCTAGACCTGTGCAAAGACTCCCCCTATGAGTTGAAGAAAGGTATGTCCGACATTTAACTCTGG	0.0241053	0.743079	4.86861	6.47809	8.7616	6.18261	7.16604	6.08563	7.69259	9.48822	9.104	ENSMUSE00000301872	92360094	92361456	TRUE
mMC003995	scl24628.3.441_60	ENSMUSG00000073684	4	155249802	155256687	1	Faap20	Fanconi anemia core complex associated protein 20 [Source:MGI Symbol;Acc:MGI:1914763]	protein_coding	ATCAGGGTGCCTTGCTGTATCTCCTTCAAACCTACACACCGACATTGGATGTGGCTTCTGAGACATCGTC	0.0241215	0.743079	0.438838	10.6635	9.47527	10.5312	10.5359	10.9234	9.37237	8.99723	10.0562	ENSMUSE00000770387;ENSMUSE00000744293;ENSMUSE00000790373;ENSMUSE00000826587;ENSMUSE00001082325;ENSMUSE00000803404;ENSMUSE00000790897;ENSMUSE00000666920	155256135;155256135;155256135;155256135;155256135;155256135;155256135;155256135	155256418;155256463;155256684;155256419;155256687;155256683;155256448;155256383	TRUE
mMC011989	scl39973.20.1_51	ENSMUSG00000020807	11	72153929	72207459	-1	4933427D14Rik	RIKEN cDNA 4933427D14 gene [Source:MGI Symbol;Acc:MGI:1921727]	protein_coding	CCTCGGAAAGGACATCAAGGGACTCATAGGTCTTCAGTCTGGAGAGTTAAACATGTACACTTGAACCGGT	0.0241443	0.743079	1.41886	9.23595	9.74068	9.12121	9.31566	9.27099	9.82947	9.9082	9.48437	ENSMUSE00000756027;ENSMUSE00000786965;ENSMUSE00000676987	72153930;72153929;72154097	72155438;72155438;72155438	TRUE
mMA033590	scl0003883.1_511	ENSMUSG00000020212	10	118141787	118168997	1	Mdm1	transformed mouse 3T3 cell double minute 1 [Source:MGI Symbol;Acc:MGI:96951]	protein_coding	CACTGTTTTATTAGCGCCTTCTGTATACACAGGTGCAGTGTTAAGATGATTGGACTTTGAAAAGCTGGCT	0.0241716	0.743079	10.6774	7.11329	10.5298	6.74821	7.23142	7.36025	8.64392	11.6581	11.2873	ENSMUSE00000232407	118168051	118168997	TRUE
mMC012840	scl26398.1.1_55									TAGCCTGCTCGCACATCAGAGATGGCAACAGCTTCAGCCTTGTTGTTTTGTAGAATGAGCCTGTTTCCGG	0.0241981	0.743079	2.3728	7.33404	8.58063	7.75469	7.12731	7.12012	8.34218	9.14533	8.25439				TRUE
mMC025772	scl012847.15_153	ENSMUSG00000026553	1	172082529	172122330	1	Copa	coatomer protein complex subunit alpha [Source:MGI Symbol;Acc:MGI:1334462]	protein_coding	CAGAAGGATTCAATAAACGCCACTTTCCCCAGCCACGCGAGTTGTTAACTATCCCATCTTTTTCTTGGGC	0.0243271	0.743079	1.53542	13.2264	13.8451	13.0989	13.1457	13.4346	13.815	13.618	14.1022	ENSMUSE00000768608;ENSMUSE00000820375;ENSMUSE00000798629	172121700;172121700;172121700	172122325;172122330;172122328	TRUE
mMC002137	scl45195.86.1_13	ENSMUSG00000033004	14	103113411	103346814	-1	Mycbp2	MYC binding protein 2 [Source:MGI Symbol;Acc:MGI:2179432]	protein_coding	GGGTGCGGCGTGTGCAGAAATGCTCACACGTTTTAGAACTTTCAGATCCTTTGTCTATGGAGAGGATAGT	0.0243431	0.743079	0.308835	10.1111	8.41598	10.0792	9.78717	10.4668	9.08523	8.57288	7.58981	ENSMUSE00000863346;ENSMUSE00000850566	103114133;103113411	103114235;103114235	TRUE
mMC018403	scl38688.8.1_12	ENSMUSG00000020153	10	80249121	80256794	1	Ndufs7	NADH dehydrogenase (ubiquinone) Fe-S protein 7 [Source:MGI Symbol;Acc:MGI:1922656]	protein_coding	CGGCCGAAGCACTCCTTTATGGCATCTTGCAGCTGCAACGGAAGATCAAGCGTGAACAGAAGCTGAAGAT	0.0243982	0.743079	1.45801	12.1886	12.7326	12.328	12.0764	12.1614	12.8032	12.4705	12.9242	ENSMUSE00000101223;ENSMUSE00000665959;ENSMUSE00000824393	80256636;80256636;80256636	80256792;80256793;80256794	TRUE
mMC007190	scl31468.1_378	ENSMUSG00000056043	7	35578993	35585582	-1	Rgs9bp	regulator of G-protein signalling 9 binding protein [Source:MGI Symbol;Acc:MGI:2384418]	protein_coding	GAGGGGGTGTTACCGCCACTCTTTGCACTCCTTAGCCATTCTTTGGATATTTAATGAGCTGGGTCATTAG	0.0244023	0.743079	1.40525	5.69828	6.18911	5.81177	5.4512	5.83187	6.08002	6.30235	6.18497	ENSMUSE00000420047	35578993	35585582	TRUE
mMR031012	scl0012837.1_129	ENSMUSG00000068196	16	57624258	57754737	-1	Col8a1	collagen, type VIII, alpha 1 [Source:MGI Symbol;Acc:MGI:88463]	protein_coding	TGAAGTTCCCGGGGTCTACTACTTTGCTTATCATGTTCACTGCAAGGGAGGCAACGTATGGGTTGCTCTC	0.0244056	0.743079	0.425188	12.2002	10.9664	12.4252	11.8484	12.3271	11.5356	10.8546	10.5089	ENSMUSE00000557587	57624258	57628817	TRUE
mMR029766	scl00110417.1_325	ENSMUSG00000021120	12	79080673	79089670	-1	Pigh	phosphatidylinositol glycan anchor biosynthesis, class H [Source:MGI Symbol;Acc:MGI:99463]	protein_coding	GCCACAGCAACAAGCTTATGAGGCTCAGCATTCAAAGGCCAGTATTGTCTTTATGGAGAGGACTCCTAGA	0.0245328	0.743079	0.55548	7.42875	6.58056	7.64728	7.23142	7.40756	6.99386	6.32028	6.42754	ENSMUSE00000464497	79080673	79082496	TRUE
mMC004842	scl41696.36.110_2	ENSMUSG00000056427	11	35121224	35708507	1	Slit3	slit homolog 3 (Drosophila) [Source:MGI Symbol;Acc:MGI:1315202]	protein_coding	AGCCTTCAAGTGCCACCATGGGCAGTGTCACATCTCAGATCGAGGGGAGCCCTATTGCCTATGCCAGCCT	0.0245879	0.743079	0.170426	11.3653	8.8125	10.9446	10.8443	12.307	9.65097	9.0166	7.76993	ENSMUSE00000506350	35703112	35703320	TRUE
mMC004562	scl33748.23.1_11	ENSMUSG00000036246	8	69808679	69821870	1	Gmip	Gem-interacting protein [Source:MGI Symbol;Acc:MGI:1926066]	protein_coding	TTCAGTCATAATGGCTCCTGGCCCTACTACACTTGCAGCAGTAACAGACTCCCAAGTTAGCAGGTGGCTG	0.0246034	0.743079	2.15678	8.26938	9.37826	8.47735	8.41145	7.91934	8.89333	9.7926	9.44885	ENSMUSE00000755776;ENSMUSE00000512339	69820597;69820597	69821333;69821870	TRUE
mMR028748	scl0066493.1_90	ENSMUSG00000030335	6	125191801	125196269	1	Mrpl51	mitochondrial ribosomal protein L51 [Source:MGI Symbol;Acc:MGI:1913743]	protein_coding	AGTTAGGGAACTTGTCTGAGTACCACAGCATTTCCCATCCTCTTGAATAGGGCAGTTTTGTGGAGGCTGA	0.0246198	0.743079	1.68843	7.44567	8.20136	7.53122	7.23142	7.57438	8.22416	8.51181	7.86811	ENSMUSE00000757734	125193223	125196269	TRUE
mMC021594	scl012260.3_14	ENSMUSG00000036905	4	136880129	136886187	-1	C1qb	complement component 1, q subcomponent, beta polypeptide [Source:MGI Symbol;Acc:MGI:88224]	protein_coding	TGTGTGTGAATCTCGTTCGTGGCCGCGATCGGGACAGCATGCAGAAAGTAGTCACCTTCTGTGACTATGC	0.0246959	0.743079	0.0535023	9.46938	5.24513	10.4234	8.21304	9.77168	7.16132	4.83841	3.73566	ENSMUSE00000259856	136880129	136880869	TRUE
mMA034556	scl000705.1_51	ENSMUSG00000100261	1	30769687	30771815	1	Gm6473	predicted gene 6473 [Source:MGI Symbol;Acc:MGI:3645176]	unprocessed_pseudogene	TGGCACTTCCGAGATCCACCAGATCGACTTGATTGTACAGCTGTTGGGGACACCGAGTGAGAATATCTGG	0.02477	0.743079	1.4865	8.77455	9.34647	9.05182	8.68919	8.58264	9.19066	9.45818	9.39057	ENSMUSE00001321223	30770672	30771009	TRUE
mMA034733	scl0001284.1_18	ENSMUSG00000020814	11	116803062	116828046	-1	Mxra7	matrix-remodelling associated 7 [Source:MGI Symbol;Acc:MGI:1914872]	protein_coding	CCTCACCTCCCTGTAGCGAGTCCCCTAGTCCCGGGCCACAAATGTTCTTGCAAACCCTTGTGGTAAGGAG	0.0247947	0.743079	0.601892	9.31438	8.58196	9.42343	9.04398	9.47573	8.89927	8.42337	8.42324	ENSMUSE00000790805;ENSMUSE00000575458	116810780;116810788	116810867;116810867	TRUE
mMC011542	scl37828.1.1_32									GGATGGGGGGTTACAGATCTTCTTTGTCTTGTCTAGAGCTGCTCCTCTTTGTGCATTTCAAAGCCACTGA	0.0248802	0.743079	1.22021	6.56058	6.84771	6.52365	6.66911	6.48899	6.72638	6.91116	6.90558				TRUE
mMC010329	scl5468.1.1_137	ENSMUSG00000038248	10	43002500	43174530	-1	Sobp	sine oculis-binding protein homolog (Drosophila) [Source:MGI Symbol;Acc:MGI:1924427]	protein_coding	AAGCAGCCGCCCCTCTGGGAACTCCTTTTCCTGCTGCGTCGGAATTGTCAGACAAATAAATCTCTGAGAA	0.0248817	0.743079	0.256173	8.07755	6.11274	7.99818	7.78562	8.44885	7.14142	5.40669	5.79011	ENSMUSE00000420244	43002500	43004414	TRUE
mMR030447	scl00239337.2_131	ENSMUSG00000047497	15	11064790	11346867	1	Adamts12	a disintegrin-like and metallopeptidase (reprolysin type) with thrombospondin type 1 motif, 12 [Source:MGI Symbol;Acc:MGI:2146046]	protein_coding	CTGAAGATCAAGACCAGTGCCTCTGTGACCATCAAGTCAAACCCCCAGAATTCCAAACATGCAACCAGCA	0.0250014	0.743079	0.219065	8.99792	6.80735	8.73843	9.08499	9.17035	7.78527	6.95771	5.67907	ENSMUSE00000469124	11336295	11336454	TRUE
mMC022709	scl097159.1_9	ENSMUSG00000047613	4	153957237	153961925	1	A430005L14Rik	RIKEN cDNA A430005L14 gene [Source:MGI Symbol;Acc:MGI:2140680]	protein_coding	CGCGCGCTCAGAGCCGCGCGATTGAGACTTGGCGGAGGAGCGTTAGGCCGGGGCGCTCACTCATGAGGAG	0.0250082	0.743079	0.698664	8.48205	7.96472	8.53499	8.37885	8.53231	8.23828	7.78778	7.86811	ENSMUSE00000815631;ENSMUSE00000449409;ENSMUSE00000787364	153957266;153957237;153957255	153957322;153957322;153957322	TRUE
mMC022489	scl057810.18_26	ENSMUSG00000038119	9	35421128	35507652	1	Cdon	cell adhesion molecule-related/down-regulated by oncogenes [Source:MGI Symbol;Acc:MGI:1926387]	protein_coding	CAATACCTACCCAGCATACTTGCTGCCAGGACAACATAAGTGACATCAATTCTGATTCCACAGAAGACAC	0.0250395	0.743079	0.498921	6.15061	5.14749	6.01988	6.0151	6.41684	5.55646	4.68087	5.20514	ENSMUSE00000228923	35503160	35503419	TRUE
mMR030859	scl00268566.1_142	ENSMUSG00000047454	12	78226655	78684767	1	Gphn	gephyrin [Source:MGI Symbol;Acc:MGI:109602]	protein_coding	GCCTCAGGCACAGTACTGGCAGGCAGTAACTGGATACCTTTTATTTGAACAAACAAACTGGGGGAAATGC	0.0251436	0.743079	0.632805	8.96106	8.30089	8.88453	8.92764	9.07101	8.53755	7.94621	8.41892	ENSMUSE00000388238	78683778	78684767	TRUE
mMR026458	scl0012044.1_118	ENSMUSG00000102037	9	88956900	88962419	1	Bcl2a1a	B cell leukemia/lymphoma 2 related protein A1a [Source:MGI Symbol;Acc:MGI:102687]	protein_coding	TAACACAGGAGAATGGATACGGCAGAATGGAGGTTGGGAAGATGGCTTCATAAAGAAGTTTGAACCCAAA	0.02517	0.743079	0.223612	6.5954	4.43447	6.91958	5.99373	6.8729	4.87838	5.06789	3.35715	ENSMUSE00001090126	88962172	88962419	TRUE
mMC017820	scl38822.17.1_2	ENSMUSG00000037876	10	67096125	67256326	1	Jmjd1c	jumonji domain containing 1C [Source:MGI Symbol;Acc:MGI:1918614]	protein_coding	CTAAATTTAAAAGCAGTACTATATAGCTGTTCCTGTATCATAGTGTATATGATGTTTGTGAAGATGCCAG	0.0252059	0.743079	1.46929	8.22788	8.783	8.22525	8.13221	8.32619	8.57882	9.07318	8.697	ENSMUSE00000642890;ENSMUSE00000928091	67255448;67255448	67256326;67256318	TRUE
mMC014575	scl23088.16_137	ENSMUSG00000027787	3	69721985	69756373	1	Nmd3	NMD3 homolog (S. cerevisiae) [Source:MGI Symbol;Acc:MGI:2140103]	protein_coding	CCCCCCTTTCTGAGATTTAACTGAAGGCCTGTGCCATATTTGGTGTTCTATGATTGAGCTATAGCTTTAT	0.0252211	0.743079	3.04621	7.03932	8.64633	7.32883	7.23142	6.5577	8.19549	9.42751	8.31599	ENSMUSE00001239000	69748772	69756373	TRUE
mMC013305	scl23402.4_296	ENSMUSG00000043542	3	7503483	7553836	1	Zc2hc1a	zinc finger, C2HC-type containing 1A [Source:MGI Symbol;Acc:MGI:1914556]	protein_coding	GCCTCTGTGGTCCATACTTTACTCTCATGCTGCTGTGCTGGGCAATAGTTTTTAAGCAGACTTCTTGTGC	0.0252236	0.743079	0.653911	12.8907	12.2779	12.667	12.931	13.0741	12.4284	12.0207	12.3845	ENSMUSE00000417035	7551383	7553836	TRUE
mMC010699	scl44989.1_487	ENSMUSG00000036181	13	23738808	23740367	1	Hist1h1c	histone cluster 1, H1c [Source:MGI Symbol;Acc:MGI:1931526]	protein_coding	GCCTCAGCTTCCCGAAGCGCTTGCTTTATACGTGTGTGTCGTCACTGAAGATTGACCTTGTATGAATACT	0.0253093	0.743079	0.574958	13.545	12.7465	13.2756	13.6162	13.7432	12.706	13.0799	12.4536	ENSMUSE00000254750	23738808	23740367	TRUE
mMR029245	scl0015404.2_311	ENSMUSG00000038236	6	52214491	52221854	-1	Hoxa7	homeobox A7 [Source:MGI Symbol;Acc:MGI:96179]	protein_coding	CAGGCACAGGACCCTGGCTGCACAGGACAGTTGGAAAAGCGTCTTTAAGAGACTCATTGATTTTAGTTAC	0.025313	0.743079	0.151637	10.7869	8.06555	10.4546	10.4736	11.4324	9.21467	8.21883	6.76314	ENSMUSE00000836509;ENSMUSE00000738440	52214498;52214491	52216030;52216030	TRUE
mMC025619	scl0245190.1_314	ENSMUSG00000096606	7	99624082	99627103	-1	Tpbgl	trophoblast glycoprotein-like [Source:MGI Symbol;Acc:MGI:3646425]	protein_coding	GTCCCCATCCTCAACTGAGAAATCTGGACCTCCCTTGGGCTGTTTTCTATAAAGTCTGCAATAATCTCCG	0.0253192	0.743079	0.350205	6.75201	5.23828	6.29364	6.48223	7.48016	5.64392	5.22835	4.84257	ENSMUSE00001008045	99624082	99627103	TRUE
mMC019162	scl23951.18_468	ENSMUSG00000028693	4	116601052	116627941	-1	Nasp	nuclear autoantigenic sperm protein (histone-binding) [Source:MGI Symbol;Acc:MGI:1355328]	protein_coding	CTATCTGCTGTTCATCTGGTTTCCATTTAAGGCCATAATCCTATCCTGGGAAAACTGGTAGAAACCTGGG	0.025377	0.743079	1.76169	7.95087	8.76783	8.14855	7.85838	7.84568	8.34653	9.03299	8.92396	ENSMUSE00000475846	116601052	116601793	TRUE
mMC004974	scl32783.27.1_2	ENSMUSG00000034867	7	35586244	35639226	1	Ankrd27	ankyrin repeat domain 27 (VPS9 domain) [Source:MGI Symbol;Acc:MGI:2444103]	protein_coding	AGAGGACATCCAGGGAGACTATGGGAAGGGATAGAAGTGTGCCCGATCTTGCAGGACGTTCTCTTCAGGA	0.0254052	0.743079	0.666973	9.58051	8.99621	9.74983	9.45512	9.53658	9.28211	8.83841	8.86811	ENSMUSE00000635289	35636530	35636602	TRUE
mMC023081	scl0192292.18_41	ENSMUSG00000029148	5	31240864	31251566	1	Nrbp1	nuclear receptor binding protein 1 [Source:MGI Symbol;Acc:MGI:2183436]	protein_coding	AGTCAGTATTACCCTTCGCGCCCATATTATTTAGGAGGGCTTTAGGGGCTCCCTGGTTGAGTATCACCCT	0.0254176	0.743079	0.751027	11.3603	10.9472	11.3472	11.3952	11.3384	10.7446	10.9455	11.1516	ENSMUSE00001360878;ENSMUSE00001358023;ENSMUSE00000831146;ENSMUSE00001362754	31251025;31251025;31251025;31250892	31251449;31251560;31251566;31251563	TRUE
mMR028575	scl00245527.2_2	ENSMUSG00000034457	X	97333840	97377216	-1	Eda2r	ectodysplasin A2 receptor [Source:MGI Symbol;Acc:MGI:2442860]	protein_coding	ATTCAAGATGCACACAATTATTCTGGGTCAAAGAGGTAAAGATGGACTAAAGCTGTGGGTGCTGTACTTT	0.0254264	0.743079	1.81071	8.46135	9.31791	8.57218	8.59297	8.2189	8.89333	9.47828	9.58211	ENSMUSE00000453144	97333840	97337450	TRUE
mMC024756	scl069612.1_312	ENSMUSG00000022992	15	98518821	98534244	-1	Kansl2	KAT8 regulatory NSL complex subunit 2 [Source:MGI Symbol;Acc:MGI:1916862]	protein_coding	TATGTAAGTTCCTGTGGTGACTCCATGTAATATGTAGTGAAATTACTGTATATAGTTTCTATTAAATGTT	0.0254785	0.743079	1.58345	11.7444	12.4074	11.8656	11.9074	11.4601	12.2129	12.6455	12.3639	ENSMUSE00000594172	98518821	98519547	TRUE
mMC021558	scl064113.1_17	ENSMUSG00000096458	12	102742230	102743661	-1	Moap1	modulator of apoptosis 1 [Source:MGI Symbol;Acc:MGI:1915555]	protein_coding	TACTGCAGTTGCTGACACTGATAAAAGATAAGGAGGCCGAAGAAGAAGAGGTCCTCCTTCAGGCCGAATT	0.0255209	0.743079	0.601887	8.22408	7.49165	8.17296	8.41949	8.0798	7.69941	7.65285	7.12268	ENSMUSE00000928578	102742230	102743394	TRUE
mMC025915	scl0319383.1_151									TATAAAGGTCCCCCTTCCCCTTTAGCCTCAAAGTCATCCTCGCACAAGGTGTTTTGCTTGCGGTGGCTCT	0.0255346	0.743079	1.39873	8.2135	8.69761	8.4214	8.26749	7.95161	8.73304	8.68433	8.67546				TRUE
mMC018864	scl016644.11_30	ENSMUSG00000022875	16	23057865	23082068	1	Kng1	kininogen 1 [Source:MGI Symbol;Acc:MGI:1097705]	protein_coding	GGATGTGTGGAGCGCGGGACCATCGTCTTCATCACCCTGATCCTAGTGGAAATAAAATTCAGACTTGATG	0.0257002	0.743079	0.0955122	11.9066	8.51841	10.6551	11.2608	13.8039	8.73304	8.61705	8.20514	ENSMUSE00000521063	23081478	23082068	TRUE
mMC024864	scl012296.6_6	ENSMUSG00000057914	2	14603088	14987908	1	Cacnb2	calcium channel, voltage-dependent, beta 2 subunit [Source:MGI Symbol;Acc:MGI:894644]	protein_coding	CACACTCCTCCTTATGATGTGGTACCTTCCATGCGACCAGTGGTGCTGGTGGGCCCGTCTCTGAAGGGGT	0.0257363	0.743079	1.30385	6.30117	6.68395	6.23919	6.4668	6.19752	6.54135	6.77484	6.73566	ENSMUSE00000700349;ENSMUSE00001344498;ENSMUSE00000486680	14971562;14971562;14971562	14971646;14971642;14971642	TRUE
mMC010229	scl17201.4.1_50	ENSMUSG00000026548	1	172475358	172478575	1	Slamf9	SLAM family member 9 [Source:MGI Symbol;Acc:MGI:1923692]	protein_coding	TACTCCCGTCTGATTGGCTTTTGAGGTCCTCTTCTGAGCTTTGTTTCAGGCTCTAGGGAAATTCTCTGGG	0.0257397	0.743079	0.229573	7.23806	5.11508	7.53875	6.5126	7.66282	6.10078	4.62428	4.62018	ENSMUSE00000400670	172478060	172478575	TRUE
mMC019553	scl0380608.4_296	ENSMUSG00000052031	17	6954965	6961156	-1	Tagap1	T cell activation GTPase activating protein 1 [Source:MGI Symbol;Acc:MGI:1919786]	protein_coding	GTATAAAATGTATTATTATATGCAAGGTATTAGATGCAAAGGGTGTCTGCGTACATCCCTTCATGCATGC	0.0258457	0.743079	1.44672	8.60079	9.13358	8.51603	8.67918	8.60717	9.35304	9.19231	8.8554	ENSMUSE00000455244	6954965	6957024	TRUE
mMA033548	scl0003709.1_47	ENSMUSG00000021368	13	43151744	43171501	-1	Tbc1d7	TBC1 domain family, member 7 [Source:MGI Symbol;Acc:MGI:1914296]	protein_coding	GATGGTGGAAGACAGTGTGGACTGTTACTGGATCAGCCGATGCTTCGTGAAGCAGTTAAATAACAAGTAC	0.0258953	0.743079	1.34633	9.68112	10.1102	9.69019	9.85542	9.49776	10.0022	10.2378	10.0905	ENSMUSE00000117361	43159263	43159400	TRUE
mMC001986	scl2167.1.1_61									ACCTGGGAACTTCAGACTGTGTACAACTGTGCTCTCCCAAGTCTACGTTCCACCTCCTCTCCGCCTGATG	0.0259695	0.743079	1.48542	5.67886	6.24973	5.50838	5.90492	5.62329	6.10078	6.17025	6.47816				TRUE
mMC010127	scl20690.16.1_4	ENSMUSG00000027075	2	84838850	84863594	1	Slc43a1	solute carrier family 43, member 1 [Source:MGI Symbol;Acc:MGI:1931352]	protein_coding	CAATTTGGTAGACCCACAGAAGGTGCTCAATACTTCGAAGGTGGCTACATAGACTCCTGAGGCCAAGAGA	0.0259971	0.743079	0.142146	8.54981	5.73526	8.21589	8.76684	8.66671	7.32904	4.88732	4.98941	ENSMUSE00000565878;ENSMUSE00000715986;ENSMUSE00000688554;ENSMUSE00000688557	84862883;84862883;84862883;84862883	84863586;84863578;84863581;84863594	TRUE
mMA034080	scl0002128.1_63									AGACAAGTACCCTACCAACTGAGCTATACTCCAGCCCAGGAGTGCAAGTCTAAGGCTAGCTGGTCTGCAT	0.0260929	0.743079	1.72509	5.93214	6.71881	6.04125	6.23142	5.52375	6.82947	6.55028	6.77669				TRUE
mMA031850	scl0001379.1_70	ENSMUSG00000025372	11	119942763	120006782	1	Baiap2	brain-specific angiogenesis inhibitor 1-associated protein 2 [Source:MGI Symbol;Acc:MGI:2137336]	protein_coding	ATCAGGGCATGTTCCTGTCCAGAGAAGACCACAATGCCCCACTCCCTAGCCTCGCCTCACATCGGCCCAG	0.0261441	0.743079	2.46204	9.28283	10.5827	8.97338	9.25182	9.62329	9.9416	11.0138	10.7926	ENSMUSE00001262635;ENSMUSE00001255910	120006359;120006359	120006782;120006782	TRUE
mMC017413	scl51355.18_43	ENSMUSG00000033032	18	61730261	61786702	-1	Afap1l1	actin filament associated protein 1-like 1 [Source:MGI Symbol;Acc:MGI:2147199]	protein_coding	AGGCAACCCTGGACAGGGTTAATGGACTGGAAAATCAATGTATTCCTGCCTGCTCAACAGTGAACAAAAG	0.0262054	0.743079	0.321761	6.00159	4.36566	5.20172	6.05692	6.74614	4.67193	4.30235	4.12268	ENSMUSE00001309690;ENSMUSE00001224862	61730261;61730261	61731310;61731310	TRUE
mMC012703	scl36385.5_13	ENSMUSG00000032434	9	114731203	114749343	1	Cmtm6	CKLF-like MARVEL transmembrane domain containing 6 [Source:MGI Symbol;Acc:MGI:2447165]	protein_coding	TTGAGGGAACCTGTGACTGGTTGGCTTTTGCATTCTATGGAGGGAGATGGGGTTAAAGACTGTGGCAACA	0.0262369	0.743079	0.58529	11.4958	10.723	11.8893	11.1726	11.4255	10.7087	10.8676	10.5927	ENSMUSE00000329510	114746439	114749343	TRUE
mMA033300	scl0004170.1_61	ENSMUSG00000023079	5	134357656	134456716	-1	Gtf2ird1	general transcription factor II I repeat domain-containing 1 [Source:MGI Symbol;Acc:MGI:1861942]	protein_coding	CGCCCTCCTTCCCTCCCTCCCTCTACTGATCCTGTCCCCCATTCCCGGATTATTAACTCAGCAACCAGAG	0.0262461	0.743079	1.57099	11.7944	12.4461	11.811	11.9504	11.6218	12.1329	12.5201	12.6851	ENSMUSE00001361744;ENSMUSE00001360624;ENSMUSE00001360500;ENSMUSE00001363355;ENSMUSE00000649197;ENSMUSE00001363717;ENSMUSE00001358474;ENSMUSE00001362294	134456509;134456509;134456509;134456509;134456509;134456509;134456509;134456509	134456688;134456674;134456586;134456584;134456716;134456679;134456692;134456589	TRUE
mMA031705	scl0002502.1_232	ENSMUSG00000022339	15	44619641	44641024	1	Ebag9	estrogen receptor-binding fragment-associated gene 9 [Source:MGI Symbol;Acc:MGI:1859920]	protein_coding	CCCGCCACCGGGCGTGGGATTGCGTAACCAGAAAGCTCGCGTGTGTGTTGTTTTGCTCATCTGTGCAGTG	0.0263019	0.743079	1.60947	7.62301	8.30959	7.50069	7.58585	7.78249	7.95449	8.42337	8.55092	ENSMUSE00000892516	44619641	44619942	TRUE
mMR029604	scl0099889.1_5	ENSMUSG00000074513	3	84496093	84582625	-1	Arfip1	ADP-ribosylation factor interacting protein 1 [Source:MGI Symbol;Acc:MGI:1277120]	protein_coding	TGTGTGCTCTGAGAGAGCTTCATTTTATTCTCCCAGCAGAGTAACTTGTGATGGTTATTTACATTCCCCA	0.0263083	0.743079	0.462062	11.201	10.0871	11.4925	11.328	10.7825	9.97852	9.73197	10.5509	ENSMUSE00000638628	84496093	84497891	TRUE
mMC018484	scl48956.26_1	ENSMUSG00000022867	16	77014069	77116779	1	Usp25	ubiquitin specific peptidase 25 [Source:MGI Symbol;Acc:MGI:1353655]	protein_coding	GTCAGATTTCACTAAAGTGAGCGACTGGGTTTTAAGTCAAACTGCACTGAAACTTTTAACCTTTACTTAG	0.0263311	0.743079	0.594879	10.9084	10.1591	10.8226	11.023	10.8796	10.2015	10.4991	9.77669	ENSMUSE00000394987	77115390	77116779	TRUE
mMC005205	scl43547.17.1_75	ENSMUSG00000021715	13	104631140	104817142	-1	Cwc27	CWC27 spliceosome-associated protein [Source:MGI Symbol;Acc:MGI:1914535]	protein_coding	CTCTCCTTTTGTAAATCTGGAATGATGTAAGAAAATGCTTTTGGTTACTGATACATTTTTCCCTAATTGA	0.0263318	0.743079	0.46683	8.19597	7.09694	8.10861	8.78562	7.69368	7.03758	7.11998	7.13325	ENSMUSE00000392143	104631140	104631738	TRUE
mMC001993	scl39557.17.1_8	ENSMUSG00000014195	11	100582818	100620168	-1	Dnajc7	DnaJ heat shock protein family (Hsp40) member C7 [Source:MGI Symbol;Acc:MGI:1928373]	protein_coding	TGTGTACTTAGAGCAGTTTCGTTTTCTCAGTCGGGTGCCCTGTGTCTGTATGAGGGGTGAAGGAAAGGGG	0.0263439	0.743079	1.66518	12.348	13.0837	12.0379	12.4923	12.5138	12.8056	13.3073	13.1382	ENSMUSE00001206925;ENSMUSE00001237375	100582818;100582818	100583136;100583136	TRUE
mMC012962	scl7880.1.1_99	ENSMUSG00000003929	17	33329342	33358878	-1	Zfp81	zinc finger protein 81 [Source:MGI Symbol;Acc:MGI:1890752]	protein_coding	GAGTGAAATGACATTGGGAGTTCCTAGCCTGTATATAAGCATCATACTGTGGGCAGGACAGCTGAAGTGA	0.0263791	0.743079	1.71877	7.61902	8.40039	7.72858	7.22226	7.90622	8.38512	8.23781	8.57825	ENSMUSE00000494620	33329342	33335653	TRUE
mMC010896	scl32152.14.1_15	ENSMUSG00000030659	7	116504369	116540584	1	Nucb2	nucleobindin 2 [Source:MGI Symbol;Acc:MGI:1858179]	protein_coding	ATGTCTGCCAGAACTTGGAAGAAAACCGTTGATTCAACATCTATTTCATCTTTCAACATCCTTTCTTTTC	0.0263983	0.743079	0.623349	11.341	10.6591	11.3827	11.4502	11.1901	10.7529	10.9178	10.3067	ENSMUSE00000670578	116540442	116540584	TRUE
mMC011772	scl38707.5.30_13	ENSMUSG00000057729	10	79874476	79883174	1	Prtn3	proteinase 3 [Source:MGI Symbol;Acc:MGI:893580]	protein_coding	CCCTTGATCTGCAATGGCATTCTTCATGGAGTGGACTCCTTCGTGATCCGCGAATGCGCCTCCCTCCAGT	0.0264477	0.743079	2.19425	10.9438	12.0775	10.5685	10.8599	11.4029	11.733	12.0073	12.4921	ENSMUSE00000906351;ENSMUSE00000906447;ENSMUSE00001216502;ENSMUSE00000877807;ENSMUSE00001284199	79882818;79882789;79882818;79882818;79882818	79882880;79882844;79883174;79883041;79883174	TRUE
mMR031136	scl0067896.2_111	ENSMUSG00000022665	16	45093402	45127924	1	Ccdc80	coiled-coil domain containing 80 [Source:MGI Symbol;Acc:MGI:1915146]	protein_coding	CAGTCTCTGGGGATGCGCTGCCCAGAAGATGAGTATGCAGGATATGGTTACCATAGTTATCACCAAGGAT	0.0265395	0.743079	0.332895	14.1546	12.5677	14.1499	13.687	14.6269	13.3127	12.2661	12.1243	ENSMUSE00000699920;ENSMUSE00000425519	45127164;45127164	45127665;45127924	TRUE
mMC017250	scl33896.2.1_84									AACGTCCTTCCAGGACCATCAGTTTGGGAGCCTTAGCCCTCCACCAGTTATTACAACAGTGACTGATTTC	0.0265913	0.743079	2.12229	7.62611	8.71174	7.72858	7.11746	8.0323	8.44723	8.66693	9.02106				TRUE
mMC006961	scl38801.3.1_98									CTGAGTTTAGGATTTAAAAGTGTGTCTCGGTGGATAGAATGCTCTCCCTACTGTGCTCAAGGCTTTGACT	0.0265934	0.743079	4.22672	4.97923	7.05876	4.95379	5.09756	4.88632	5.90223	7.33798	7.93609				TRUE
mMR028695	scl00171286.2_214	ENSMUSG00000035506	16	33517328	33664135	1	Slc12a8	solute carrier family 12 (potassium/chloride transporters), member 8 [Source:MGI Symbol;Acc:MGI:2443672]	protein_coding	AAATGGCATGTCTAGCCAGATACTAGGTATGACTATGGCTTCCACGTGTGCCCAACCTGAAGAGTCCACA	0.0267639	0.743079	2.94093	7.47861	9.03489	7.17296	7.72205	7.54082	8.4391	8.80697	9.85859	ENSMUSE00000711399;ENSMUSE00000713446;ENSMUSE00000718305;ENSMUSE00000719300	33662925;33662925;33662925;33662925	33663406;33664135;33663245;33663408	TRUE
mMC002692	scl21014.10.1_22	ENSMUSG00000047250	2	36230426	36252272	1	Ptgs1	prostaglandin-endoperoxide synthase 1 [Source:MGI Symbol;Acc:MGI:97797]	protein_coding	GAGTCCCGAGAGATGCGCCTACAGCCCTTCAATGAATACCGAAAGAGGTTTGGCTTGAAGCCTTACACCT	0.0268334	0.743079	2.21751	8.69566	9.8446	9.04655	8.75419	8.28625	9.37876	9.90672	10.2483	ENSMUSE00000339002;ENSMUSE00001361565	36249096;36249096	36249243;36249243	TRUE
mMC010929	scl54708.1.2273_36									TCCTGTCTTCTGGAAGAGTGATCTTTCTACTGATTTAATCTACTTAAATTACCATTTTCTTCTGAATGTC	0.0268399	0.743079	1.49455	6.69119	7.2709	6.53875	6.92764	6.60717	7.1514	7.15035	7.51095				TRUE
mMA032982	scl0002552.1_594	ENSMUSG00000033088	15	78947724	79005867	1	Triobp	TRIO and F-actin binding protein [Source:MGI Symbol;Acc:MGI:1349410]	protein_coding	AGCGCCACCCATGAAGACACTTCTCTTCTGTTCCGTGAGTCACCCTAACTTAATAAAACCTTCCGGCAAC	0.0268798	0.743079	1.54163	13.1768	13.8012	13.3444	12.9145	13.2715	13.7024	13.6506	14.0507	ENSMUSE00000681215;ENSMUSE00000681213;ENSMUSE00000706340	79005202;79005202;79005202	79005862;79005864;79005867	TRUE
mMR029967	scl0015426.2_85	ENSMUSG00000001657	15	102990607	102994111	1	Hoxc8	homeobox C8 [Source:MGI Symbol;Acc:MGI:96198]	protein_coding	ACTCTTTATTTGTCTGGGGGTTGGGAGGGGGAACCTGAGACACAGGGAAAAGTTCTGTTCTACTCCATGC	0.026904	0.743079	0.441355	7.5082	6.32821	7.78034	7.13709	7.60717	6.90223	6.02482	6.05759	ENSMUSE00001332798;ENSMUSE00000388530	102991889;102992563	102994111;102993821	TRUE
mMC016653	scl47850.7.1_105									CATCATGTGAGAACCGCCCTCCTCCCTTGAATGAATTTCTTAAGATCCCAGTGTTAATAAAGAAAAGCAT	0.0269263	0.743079	1.67543	12.5427	13.2872	12.5333	12.4956	12.599	12.8926	13.3323	13.6366				TRUE
mMC012333	scl24889.23_167	ENSMUSG00000106966	CHR_MG4266_PATCH	130615207	130733450	1	Pum1	pumilio RNA-binding family member 1 [Source:MGI Symbol;Acc:MGI:1931749]	protein_coding	AGCGCCACCCCTTGTAAAGTGACTCGCCCTCCGTTTTGTACAGATGAGCTGTATTTTGCATTTTGTCTAC	0.0269633	0.743079	0.733668	11.8984	11.4516	11.6978	11.8639	12.1335	11.3899	11.4683	11.4967				TRUE
mMC017489	scl49950.5.1_17	ENSMUSG00000067201	17	36639285	36642666	-1	H2-M9	histocompatibility 2, M region locus 9 [Source:MGI Symbol;Acc:MGI:1276570]	protein_coding	ATCCCCTTCCTGCCTATGATTATTGCTCTGGTTCTTGGGGCTCTGCTTATGGGATCAGTGATGACTTTTC	0.0271196	0.743079	1.46398	5.8044	6.3543	5.95379	5.65556	5.80386	6.43092	6.08895	6.54301	ENSMUSE00000543835;ENSMUSE00000543838	36640448;36640406	36640558;36640558	TRUE
mMC015194	scl29045.3.1_38									AGCAGGAGCATATCGTCTCCCAGAGACTTTCAACTCCAGGCTAATAAAATTGCTGAGTCTGTTCCTTTCC	0.0271701	0.743079	0.200363	9.18373	6.86442	8.21118	9.37885	9.96116	5.97149	7.32915	7.29261				TRUE
mMR030419	scl0056542.1_233	ENSMUSG00000009828	9	78109192	78172107	1	Ick	intestinal cell kinase [Source:MGI Symbol;Acc:MGI:1934157]	protein_coding	CCATTGTACCCGCACAACCACGAGGCGGTGTAAAACAACCCACACTTACAGCTGTTCTGAACTAATACAT	0.0272454	0.743079	0.740481	8.81613	8.38267	8.96502	8.74462	8.73876	8.38088	8.20443	8.5627	ENSMUSE00000829969;ENSMUSE00000740568;ENSMUSE00000404025	78167600;78167600;78167600	78172107;78170453;78167938	TRUE
mMA031644	scl0003896.1_252	ENSMUSG00000020053	10	87858265	87937042	1	Igf1	insulin-like growth factor 1 [Source:MGI Symbol;Acc:MGI:96432]	protein_coding	GCTTTGCACCTTGCAAAAGTGGTCCTGGCGTGGGTAGATTGCTGTTGGTCCTTTATCAATAACATTCTAT	0.0272522	0.743079	0.197692	10.6211	8.28242	10.8295	10.4135	10.6203	9.61354	7.83217	7.40154	ENSMUSE00000641223;ENSMUSE00000772092	87930675;87930675	87937042;87931801	TRUE
mMC017176	scl51828.10_167									CTCCAACATTCTCCAAACAGCTACAGTGCGGTGTCCTGTACAAATTCTCCCCTGTAGTTCCGTTGTCACT	0.0272523	0.743079	1.79297	6.59364	7.43599	6.36318	6.58585	6.83187	7.03758	7.73531	7.53506				TRUE
mMR030674	scl0020467.2_7	ENSMUSG00000031622	8	72723288	72758203	1	Sin3b	transcriptional regulator, SIN3B (yeast) [Source:MGI Symbol;Acc:MGI:107158]	protein_coding	AGTATGTGGGGTCTGAGGGTGCATCCAGCTCATCTACTGAAGGCTTCCTGCTGAAGCCGGTGTTCCTGCA	0.0273103	0.743079	2.38339	6.54256	7.79557	6.83643	6.26749	6.52375	7.17117	7.92294	8.29261	ENSMUSE00000581753	72756473	72756567	TRUE
mMC020210	scl0233744.9_15	ENSMUSG00000038156	7	113765998	114043370	1	Spon1	spondin 1, (f-spondin) extracellular matrix protein [Source:MGI Symbol;Acc:MGI:2385287]	protein_coding	ACAGTGCTATGAATACAGTACTTTAAGAATCTCCATTCAACATATCAGAATATGTCCAGCCACATCTATG	0.0273254	0.743079	0.14568	6.51778	3.73865	5.04125	6.90492	7.60717	3.55646	4.30235	3.35715	ENSMUSE00000486175	114039801	114043370	TRUE
mMC012330	scl36525.10.1_12	ENSMUSG00000032563	9	105053239	105079888	1	Mrpl3	mitochondrial ribosomal protein L3 [Source:MGI Symbol;Acc:MGI:2137204]	protein_coding	TGAACCTTCCATCACCTTTGCCTGATGCCCGGGTGTGGCAGGACTCTGTGCTTCGTGCACTTTGATGAAC	0.0273385	0.743079	1.27235	11.9099	12.2574	12.0659	11.8635	11.8003	12.1345	12.2905	12.3473	ENSMUSE00000841739;ENSMUSE00000220901	105076993;105076993	105077466;105079888	TRUE
mMC012949	scl40969.4.1_13	ENSMUSG00000001445	11	97041560	97049213	1	Mrpl10	mitochondrial ribosomal protein L10 [Source:MGI Symbol;Acc:MGI:1333801]	protein_coding	TACAGGGGCAGCTGGTAGGAGGGCTTACTCACCTCATGGCCCAGACCCGCTACCTGCTTCAGCACCAGCC	0.027417	0.743079	1.45405	10.4959	11.036	10.6843	10.535	10.2684	11.0675	10.8446	11.1957	ENSMUSE00000373556;ENSMUSE00000381773	97048079;97048205	97049213;97048518	TRUE
mMC005039	scl46136.14_107	ENSMUSG00000034205	14	69609068	69695834	1	Loxl2	lysyl oxidase-like 2 [Source:MGI Symbol;Acc:MGI:2137913]	protein_coding	GGGGGGTGGGACTTAGAAACCAATCGAGCAACACCAAAGGCTTCGGGACTCCTGTGTGTAGCTAGTTATT	0.0274295	0.743079	0.42999	12.6815	11.4639	12.8691	12.953	12.2225	10.922	11.6564	11.8133	ENSMUSE00000914404	69693040	69695834	TRUE
mMR027808	scl0012946.2_3	ENSMUSG00000016481	1	195097382	195131586	-1	Cr1l	complement component (3b/4b) receptor 1-like [Source:MGI Symbol;Acc:MGI:88513]	protein_coding	AGAGGAAGTTTTATTCCGGAACCCAGCGCCATTTCTGGGTGGGACTGCTTTCTACACCATTTGCCGTAAA	0.0274419	0.743079	0.629042	9.61645	8.94768	9.48127	9.90349	9.46459	8.96867	9.17025	8.7041	ENSMUSE00001336878;ENSMUSE00001336712;ENSMUSE00000161125;ENSMUSE00001338226	195131188;195131188;195131188;195131188	195131344;195131534;195131561;195131355	TRUE
mMA033253	scl0001925.1_80	ENSMUSG00000000340	3	116513070	116549981	1	Dbt	dihydrolipoamide branched chain transacylase E2 [Source:MGI Symbol;Acc:MGI:105386]	protein_coding	CCAGCCGTTACGATGGCGTCATTAAGAGGCTCTATTACAATCTAGATGATATCGCTTATGTGGGGAAACC	0.0275831	0.743079	0.619898	7.95127	7.26137	7.95379	8.0204	7.87963	7.65799	7.02482	7.10131	ENSMUSE00001350994;ENSMUSE00001351410;ENSMUSE00000174687	116533255;116533255;116533255	116533436;116533436;116533436	TRUE
mMR030698	scl0021411.1_230	ENSMUSG00000041852	15	82808629	82912134	-1	Tcf20	transcription factor 20 [Source:MGI Symbol;Acc:MGI:108399]	protein_coding	CGGTGAGGTGCCCCAAGCACAAGGTGAGACTGTGGAGATGAGAAGGTGGAGGACACACGTGACGGAATGG	0.0275936	0.743079	1.95403	9.50637	10.4728	9.72858	9.4668	9.32373	9.95733	10.7829	10.6782	ENSMUSE00001303547;ENSMUSE00001252409	82808629;82808629	82809787;82809787	TRUE
mMC010135	scl49312.6.1_7	ENSMUSG00000022875	16	23057865	23082068	1	Kng1	kininogen 1 [Source:MGI Symbol;Acc:MGI:1097705]	protein_coding	GTGAATGTAGAGGAAATCTCTTCATGGATATTAATAACAAAATTGCCAACTTCTCACAGAGCTGTACCCT	0.0276236	0.743079	0.0761955	8.15313	4.43898	7.09334	7.03616	10.3299	4.67193	4.43986	4.20514	ENSMUSE00001022660	23073358	23073442	TRUE
mMC020281	scl017354.18_45	ENSMUSG00000026743	2	18055237	18212388	1	Mllt10	myeloid/lymphoid or mixed-lineage leukemia (trithorax homolog, Drosophila); translocated to, 10 [Source:MGI Symbol;Acc:MGI:1329038]	protein_coding	ACCATCCCAGCTGTGTCCGCAGTGGGTGGAATAATTGGAGCTCTGCCAGGTAACCAACTGGCAATTAACG	0.0277091	0.743079	1.23177	7.2594	7.56013	7.20172	7.28519	7.29131	7.4391	7.51958	7.72172	ENSMUSE00000162342	18206780	18207144	TRUE
mMR030457	scl0053607.2_231	ENSMUSG00000061479	7	27187005	27196271	-1	Snrpa	small nuclear ribonucleoprotein polypeptide A [Source:MGI Symbol;Acc:MGI:1855690]	protein_coding	TTCCCCCCCTCCCTTGGCTCAGTCCCTGAAGGTAAGTCCCCCTTAGGGACCTTCTCAGAGCCGTGTGTGT	0.0277267	0.743079	1.30417	12.0109	12.3941	12.1999	11.9941	11.8388	12.337	12.3657	12.4795	ENSMUSE00000783632;ENSMUSE00000510347	27187005;27187007	27187364;27187364	TRUE
mMA035114	scl0001070.1_15	ENSMUSG00000068699	6	29433256	29461883	1	Flnc	filamin C, gamma [Source:MGI Symbol;Acc:MGI:95557]	protein_coding	CCTCACGTGGAGGAGCCCGCGGAAATGCTGCAGATGCGCCAGCCCTATGCCCCTCTTCGGCCTGGCACCT	0.0278395	0.743079	2.20033	7.63723	8.77495	8.05182	7.66235	7.19752	8.3552	8.82592	9.14374	ENSMUSE00000564280	29452799	29452897	TRUE
mMR029913	scl0064009.1_89	ENSMUSG00000096054	10	5020203	5550692	-1	Syne1	spectrin repeat containing, nuclear envelope 1 [Source:MGI Symbol;Acc:MGI:1927152]	protein_coding	TTTGCCCGATCCTTCCATCCGATGCTCAGATATACCAACGGTCCTCCTCCACTCTGAAGCAAGCAGACAT	0.0278508	0.743079	1.29689	7.34319	7.71825	7.23919	7.33703	7.45336	7.65799	7.89929	7.59746	ENSMUSE00000577434	5020203	5022247	TRUE
mMC023951	scl069598.1_26	ENSMUSG00000032788	10	78436744	78464975	-1	Pdxk	pyridoxal (pyridoxine, vitamin B6) kinase [Source:MGI Symbol;Acc:MGI:1351869]	protein_coding	CCTAGCTTCATAGCTGCCCATTCCTGACACACAGCCTGTCAGAACTTCAGCCGTGTGTTGAGAACCTGGA	0.0278643	0.743079	1.7604	8.9141	9.73	9.22759	8.63844	8.87627	9.59171	10.0692	9.52907	ENSMUSE00000411399	78436744	78440913	TRUE
mMC007095	scl33562.10.1_132	ENSMUSG00000008167	8	85060055	85067124	1	Fbxw9	F-box and WD-40 domain protein 9 [Source:MGI Symbol;Acc:MGI:1915878]	protein_coding	ACTGTGCCTGCAGGGGTGACATTCTAGTTTTCCTACCAAGAGGGTTCTTCCCTACCTTCCACTCGTGGGC	0.0279197	0.743079	1.47689	9.67659	10.2392	9.74169	9.74302	9.54506	10.1276	10.0479	10.542	ENSMUSE00000736010;ENSMUSE00000839774;ENSMUSE00000815057;ENSMUSE00000734942;ENSMUSE00000804739	85066590;85066590;85066590;85066590;85066590	85067117;85066881;85067124;85066898;85067121	TRUE
mMC019884	scl0192786.10_13	ENSMUSG00000037533	11	54522847	54699285	1	Rapgef6	Rap guanine nucleotide exchange factor (GEF) 6 [Source:MGI Symbol;Acc:MGI:2384761]	protein_coding	CTGGGTTCCCTCGAAGATTGGATCCCAGCCTCAAAGGCATAGCCATCCCAAGCTAGCAGATGTGGCTGAT	0.0279796	0.743079	0.816257	6.8597	6.56679	6.88453	6.90492	6.78965	6.41444	6.68087	6.60507	ENSMUSE00000653469	54694270	54694572	TRUE
mMC012382	scl45206.9.1_30	ENSMUSG00000072294	14	99874486	100149764	-1	Klf12	Kruppel-like factor 12 [Source:MGI Symbol;Acc:MGI:1333796]	protein_coding	CTCTGTGCTAGATAGCGCTCATACCTTGTCCTCATGCCATCCCCCAAAAGAACCAACATTGAGTCTTTTC	0.0280429	0.743079	0.712435	5.82015	5.33098	5.97616	5.709	5.77529	5.52608	5.10971	5.35715	ENSMUSE00001026884	99874486	99875314	TRUE
mMC022285	scl0226980.4_11	ENSMUSG00000026083	1	37998010	38055579	1	Eif5b	eukaryotic translation initiation factor 5B [Source:MGI Symbol;Acc:MGI:2441772]	protein_coding	ATCAGAAGAACAAGTCCGTTCCTACCGTAGACAGTGGGAATGAGGACGATGACTCTTCCTTCAAAATTAA	0.0280849	0.743079	1.17624	13.7406	13.9748	13.7197	13.8353	13.6668	13.9322	14.0717	13.9204	ENSMUSE00001337656;ENSMUSE00000340970	38018865;38018865	38019534;38019534	TRUE
mMC008032	scl50429.12.1_51	ENSMUSG00000061130	17	84956741	85023991	1	Ppm1b	protein phosphatase 1B, magnesium dependent, beta isoform [Source:MGI Symbol;Acc:MGI:101841]	protein_coding	CAAAGCAGAGGCCGACCGACCTACCAAGAGCCCGGAAGTACATAGAAGAACAAAAGTTTTGTTTTGTTTT	0.0281347	0.743079	0.441025	7.47995	6.29888	7.38842	7.97749	7.07395	6.71296	6.26583	5.91786	ENSMUSE00001304740;ENSMUSE00001276039	85023696;85023696	85023991;85023991	TRUE
mMR028342	scl00243780.2_330									ACTCTGAATCCTGTTTTATGTATGCTCTTCCTCCAGACACCCCTCCCAAATAGAGCAAACACGAAGTGGG	0.0281621	0.743079	1.32173	7.52429	7.92672	7.53122	7.45902	7.58264	8.11615	7.72189	7.94211				TRUE
mMR026969	scl0018573.1_106	ENSMUSG00000059173	2	79834453	80129458	-1	Pde1a	phosphodiesterase 1A, calmodulin-dependent [Source:MGI Symbol;Acc:MGI:1201792]	protein_coding	TGTGTGATGGGAGCTATGCCCCAGACTACTCGCTCTCAGCTGTGGATCTGAAGAGTTTCAAAAACAACCT	0.0282331	0.743079	0.21127	11.7868	9.54397	11.8667	11.5533	11.9404	10.7113	9.48027	8.44036	ENSMUSE00000809289;ENSMUSE00001255157	79865036;79865038	79865183;79865225	TRUE
mMC014064	scl21210.14.1_186	ENSMUSG00000026781	2	23068168	23114510	1	Acbd5	acyl-Coenzyme A binding domain containing 5 [Source:MGI Symbol;Acc:MGI:1921409]	protein_coding	CTAGCCATTAAAACAGAGAGAAGATCAATTTAGATCCCGGAACACTGTATTTGAAAAATAATCTTCCTGT	0.0283069	0.743079	0.472058	7.25008	6.16712	7.42952	7.25856	7.06217	6.67193	6.20924	5.62018	ENSMUSE00000699656;ENSMUSE00000699660	23112505;23112505	23114510;23114508	TRUE
mMC015629	scl44527.2.272_210	ENSMUSG00000007617	13	93303757	93404129	1	Homer1	homer scaffolding protein 1 [Source:MGI Symbol;Acc:MGI:1347345]	protein_coding	GATAATACATTCTCAGGTGCTGCTGGACTTTGTGCACTTTGGAGGTACTGCATGTATCTTCCACTGTTTG	0.0283078	0.743079	1.81136	7.7007	8.55777	7.88453	7.70243	7.51514	8.24762	9.01109	8.4146	ENSMUSE00000662496	93355940	93360462	TRUE
mMR026738	scl0016370.1_129	ENSMUSG00000054667	X	141710998	141725263	-1	Irs4	insulin receptor substrate 4 [Source:MGI Symbol;Acc:MGI:1338009]	protein_coding	TGACTCCGCCTCCGCTCGCGGGTTCCAACCTGTTGCGGGTGCCCAGGCTGTAAGAGAATTCCAGGACCTT	0.0283238	0.743079	1.67534	5.82337	6.56782	5.83643	5.85838	5.77529	6.16132	6.62428	6.91786	ENSMUSE00000435692	141721531	141725263	TRUE
mMR001211	scl0018186.1_241	ENSMUSG00000025810	8	128359073	128505462	1	Nrp1	neuropilin 1 [Source:MGI Symbol;Acc:MGI:106206]	protein_coding	ACTGCAAAATCCAAGATGCTGGCACTAGGCGTTATTCAGTGGGCCCTTTTGATGGACATGTGACCTGTAG	0.0283436	0.743079	0.406267	13.3712	12.0717	13.4644	12.8154	13.8338	12.4872	12.0961	11.6319	ENSMUSE00000477445	128502525	128505462	TRUE
mMC009443	scl30524.22.332_4	ENSMUSG00000025473	7	139978932	139992562	-1	Adam8	a disintegrin and metallopeptidase domain 8 [Source:MGI Symbol;Acc:MGI:107825]	protein_coding	TCAAGCCAACCTTTGCACCCCCGACACCACCAGTCAAGCCCGGGACTGGAGGGACGGTGCCTGGAGCAAC	0.0284404	0.743079	0.37302	7.86223	6.43956	8.10861	7.5201	7.95798	7.01589	6.59514	5.70764	ENSMUSE00001309227;ENSMUSE00000755771;ENSMUSE00001209693	139979960;139979960;139979960	139980034;139980368;139980034	TRUE
mMC006979	scl27232.7_27	ENSMUSG00000023106	5	123907175	123928835	1	Denr	density-regulated protein [Source:MGI Symbol;Acc:MGI:1915434]	protein_coding	GACAGATGCTCAGCAGAGCCAGGAACTCTTACTCTGCCTATTTACCGTGGGGTAAAATTCTAACCAGTTA	0.0284801	0.743079	1.63472	8.24663	8.95567	8.19696	8.27193	8.27099	8.57882	9.30461	8.98359	ENSMUSE00000133518	123927250	123928835	TRUE
mMC002187	scl54589.14_235									TGTTGTGTCAAACTGGACCAGTGCATTATGCCTTTTACCTTAAATGTTATAACATGACTTTGTCTTTATA	0.0285562	0.743079	0.585521	10.2476	9.47543	10.6057	10.307	9.83014	9.56021	9.40249	9.46358				TRUE
mMR026975	scl0021418.2_239	ENSMUSG00000021359	13	40715675	40733823	-1	Tfap2a	transcription factor AP-2, alpha [Source:MGI Symbol;Acc:MGI:104671]	protein_coding	ACACCCCCTTTACCCTCGTGTGGAGCCTAAGAGAACAGAACAGGTCGTGAAGCCAGCAAAGAAAAGTTCT	0.0285582	0.743079	3.0707	5.10593	6.7245	5.27572	5.38707	4.655	5.90223	7.32915	6.94211	ENSMUSE00000464990	40715675	40717403	TRUE
mMR030881	scl00234736.1_63	ENSMUSG00000033596	8	111270944	111300222	-1	Rfwd3	ring finger and WD repeat domain 3 [Source:MGI Symbol;Acc:MGI:2384584]	protein_coding	TCCTTGGAGCCAGGGGGCTTTGTAGACTTTCAGACAGAGAGCAGCACCCGACACTGTCTTGTGACTTACA	0.028577	0.743079	1.41567	8.5987	9.10018	8.73515	8.64874	8.4122	8.87236	9.23309	9.19509	ENSMUSE00000579991	111276220	111276434	TRUE
mMR001195	scl0069612.1_6	ENSMUSG00000022992	15	98518821	98534244	-1	Kansl2	KAT8 regulatory NSL complex subunit 2 [Source:MGI Symbol;Acc:MGI:1916862]	protein_coding	GAAGAAATGCCCTAGCACTTCATGCTCAAATGAAGAAGAGCAACCCAGGCCCTATGGGTGAAACCCTCTT	0.0286052	0.743079	1.8667	8.73446	9.63495	8.40087	8.77626	9.02625	9.39985	10.0289	9.47609	ENSMUSE00000551497	98531720	98531898	TRUE
mMR026208	scl0012503.1_183									CACCCTCCCCTGGCTTATAGCAGCAGTATTATGACCTGACCTGGCTGAGCTTTCCCCCCCTCCAACTTTG	0.0286115	0.743079	1.37962	7.43912	7.9034	7.64728	7.4512	7.2189	8.01041	7.79421	7.90558				TRUE
mMA032498	scl0003978.1_11	ENSMUSG00000029283	5	106964322	106984432	1	Cdc7	cell division cycle 7 (S. cerevisiae) [Source:MGI Symbol;Acc:MGI:1309511]	protein_coding	AGGCCTTTCTGTCCAGCGCTCTGTTTTTGGAGAGAGAAATTTCAATATACACAGCTCCATTTCACATGAG	0.0286261	0.743079	2.40114	5.47642	6.74014	5.65423	5.78562	4.98941	6.43092	7.31134	6.47816	ENSMUSE00001347033;ENSMUSE00000187692;ENSMUSE00000765127	106974546;106974601;106974601	106975192;106974696;106975660	TRUE
mMC015932	scl17758.3.1_30	ENSMUSG00000026248	1	79776018	79781445	1	Mrpl44	mitochondrial ribosomal protein L44 [Source:MGI Symbol;Acc:MGI:1916413]	protein_coding	CTGAGTCTCGACTCACCAGGCAGTCTGGAAGCACAACTGCTCTGCCTTTATATTTTGTTGGCTTATACTG	0.0286378	0.743079	2.19055	8.3898	9.52109	8.21589	8.7188	8.23472	9.72638	9.8978	8.9391	ENSMUSE00000157295	79779488	79779666	TRUE
mMC009015	scl39390.10.1_10	ENSMUSG00000020614	11	109669749	109722279	-1	Fam20a	family with sequence similarity 20, member A [Source:MGI Symbol;Acc:MGI:2388266]	protein_coding	CCGACACCATTATGAGATGTTCACCAAATTTGGGGATGATGGATACCTTATTCATCTTGACAATGCCAGA	0.0286464	0.743079	0.462705	9.86759	8.75576	9.74658	9.52755	10.3287	8.37237	8.72526	9.16964	ENSMUSE00001256063;ENSMUSE00001207169	109675106;109675106	109675187;109675187	TRUE
mMC009541	scl20277.23.1_59	ENSMUSG00000027303	2	130450278	130554026	1	Ptpra	protein tyrosine phosphatase, receptor type, A [Source:MGI Symbol;Acc:MGI:97808]	protein_coding	GGCTTCTATTACCTGTTAGGTGGAGATTTTGTATGTAAATGTGTTAGCACTGATAGTCCTTTTCCAGTGT	0.0287431	0.743079	0.734922	12.4691	12.0248	12.4042	12.377	12.626	11.8314	12.0421	12.2008	ENSMUSE00000817893;ENSMUSE00000558863	130553394;130553394	130554023;130554026	TRUE
mMC023938	scl018503.6_182	ENSMUSG00000037034	2	147361925	147393295	1	Pax1	paired box 1 [Source:MGI Symbol;Acc:MGI:97485]	protein_coding	GGTGGGCAAAAACCCAGGAACCCAGAAGGCTTCTTCTGGAGCTAGGCAAGAGGGCTATTAAATGATTTCA	0.0288137	0.743079	0.0963285	7.87222	4.49632	7.25757	7.27637	9.08272	5.82947	4.62428	3.03522	ENSMUSE00000770980	147373714	147375053	TRUE
mMC017284	scl52641.7_306	ENSMUSG00000059363	19	24261453	24280605	-1	Fxn	frataxin [Source:MGI Symbol;Acc:MGI:1096879]	protein_coding	CCGGACCTGGCTCTTCATTTCTACAGACATTTGTTAGGATTATGTCATTTGCTCCCCAACCTGAGACCTC	0.0288679	0.743079	1.99775	7.03372	8.03209	6.97616	7.37885	6.74614	7.56395	8.30235	8.22998	ENSMUSE00000833744;ENSMUSE00000726461	24261501;24261453	24262053;24262053	TRUE
mMC010102	scl32407.22.1_1	ENSMUSG00000030616	7	90302252	90410719	1	Sytl2	synaptotagmin-like 2 [Source:MGI Symbol;Acc:MGI:1933366]	protein_coding	CAGAATATAAATTGCTCAACTGTATTGGACTTCCTATGTATAATTTTCATAAGGTCTTTTGTAAAAACCC	0.0289211	0.743079	0.304117	8.07666	6.35936	7.90799	8.15164	8.17035	6.39776	7.21883	5.46148	ENSMUSE00001376162;ENSMUSE00001333489;ENSMUSE00001381692;ENSMUSE00001318005	90409402;90409402;90409402;90409402	90410438;90410439;90410719;90410439	TRUE
mMC002270	scl19766.3.1_93	ENSMUSG00000085028	2	181384250	181387586	1	Slc2a4rg-ps	Slc2a4 regulator, pseudogene [Source:MGI Symbol;Acc:MGI:3651388]	unitary_pseudogene	GGAGGGGTGACTGAATACTCAAGTGCCTTGGAAGAAACCAGAAACCAAACTGCTTGTTGTCCTTTGACTT	0.0290289	0.743079	2.34601	5.45268	6.68289	5.59765	5.13709	5.62329	6.05896	7.19959	6.79011	ENSMUSE00000807091	181386385	181387586	TRUE
mMA034093	scl00024.1_6	ENSMUSG00000003184	7	44997648	45002848	1	Irf3	interferon regulatory factor 3 [Source:MGI Symbol;Acc:MGI:1859179]	protein_coding	TTGCCTTCATGGAAGGAAGTGGACACTCCCCACGCTACACTCTGTGGTTCTGCATGGGGGAAATGTGGCC	0.0290458	0.743079	0.879595	10.9446	10.7595	11.0185	10.8398	10.9754	10.7861	10.7411	10.7512	ENSMUSE00001376610;ENSMUSE00001242223;ENSMUSE00001376217;ENSMUSE00001381078	45001673;45001673;45001387;45001673	45001788;45001788;45001788;45001788	TRUE
mMC014106	scl7207.1.1_139									CATGCTGACCACAGGAACCTCACTTTTAGGAAAGGGCTAAGTTTTCAAGATGGTAGATAAAGTAGCTGCC	0.0290877	0.743079	1.73133	6.89658	7.68846	7.05182	6.4512	7.18672	7.83568	7.61705	7.61265				TRUE
mMC021077	scl014462.3_30	ENSMUSG00000015619	2	9857078	9890034	-1	Gata3	GATA binding protein 3 [Source:MGI Symbol;Acc:MGI:95663]	protein_coding	GGCCTACATGCTCTGTGAATCAGTCCCTGTAATTGTTGTTTGTATGTATAATTCAGAAGCACCAAAATAA	0.0291216	0.743079	NA	5.31462	5.86845	5.08307	5.60006	5.26072	5.75285	5.86307	5.98941	ENSMUSE00000660912	9857078	9858654	TRUE
mMC005557	scl40010.11.1_28	ENSMUSG00000018566	11	69942539	69948188	-1	Slc2a4	solute carrier family 2 (facilitated glucose transporter), member 4 [Source:MGI Symbol;Acc:MGI:95758]	protein_coding	TGAAGGGAGGGGTGGTCCATGTACCCCTCATTCCCCCTGTGTGATTCTTTTGGATTATTTATGTGTGTGG	0.0291445	0.743079	0.90543	6.80454	6.66121	6.76115	6.83453	6.81793	6.71296	6.68087	6.58981	ENSMUSE00000985009;ENSMUSE00000472172	69942539;69942543	69943572;69943572	TRUE
mMC020190	scl0140792.13_120	ENSMUSG00000036103	18	9707648	9877995	1	Colec12	collectin sub-family member 12 [Source:MGI Symbol;Acc:MGI:2152907]	protein_coding	GTACACTGGCTCTGTGTAAACAGTGTGTTTCTAAAATCCCAAATGTAGGAAAAATATGCAGATGCACACA	0.0291543	0.743079	0.289282	10.872	9.08254	10.8055	10.4726	11.3378	10.0322	8.58776	8.62768	ENSMUSE00000704446	9876988	9877995	TRUE
mMC020153	scl069753.1_71	ENSMUSG00000019295	5	33653216	33658416	-1	Tmem129	transmembrane protein 129 [Source:MGI Symbol;Acc:MGI:1915616]	protein_coding	CCATCTCTGACACAAAGTGTAGCTGCTAGAGGGATGACCTCTCCTTCAACTTGTCCTGAAGCACTTACAT	0.0291766	0.743079	0.443355	11.291	10.1175	11.6455	10.8398	11.3876	10.4533	9.60431	10.295	ENSMUSE00000756797;ENSMUSE00000746779	33653216;33653219	33654614;33654614	TRUE
mMC022933	scl054670.1_2	ENSMUSG00000039529	18	64528979	64661000	-1	Atp8b1	ATPase, class I, type 8B, member 1 [Source:MGI Symbol;Acc:MGI:1859665]	protein_coding	GAGTATCTTCCAGGCGCTCAGCCTATGCCTTTTCGCATCAGAGAGGCTACGCAGACCTCATCTCCTCTGG	0.0292158	0.743079	0.294361	7.1117	5.34736	6.70868	7.56426	7.06217	6.18095	5.30235	4.55878	ENSMUSE00000498870	64528979	64531564	TRUE
mMC023729	scl070479.3_193	ENSMUSG00000050373	2	164785823	164793816	1	Snx21	sorting nexin family member 21 [Source:MGI Symbol;Acc:MGI:1917729]	protein_coding	TTCCCCAATCTGAAATGCTTGAAAATCTGAAGCATTTGAGTGTCCACGTGAGGCCGCAAGTGGAAAATTC	0.0292503	0.743079	1.78667	7.60038	8.43765	7.65423	7.37885	7.76806	7.9994	8.73531	8.57825	ENSMUSE00000724880	164786698	164787632	TRUE
mMC016022	scl46687.14_32	ENSMUSG00000001288	15	102234938	102257517	-1	Rarg	retinoic acid receptor, gamma [Source:MGI Symbol;Acc:MGI:97858]	protein_coding	GAAGCCCCGCCTTCCCATAGCCTTTTCCTCTGCCAGGTGCTTGGGCCTCTGGGAGCAAACAGGAACACTA	0.0293492	0.743079	1.42057	9.49965	10.0061	9.5685	9.41749	9.51298	9.71464	10.1665	10.1372	ENSMUSE00000510110;ENSMUSE00000747535	102234940;102234938	102236223;102236223	TRUE
mMC025099	scl027801.1_9	ENSMUSG00000108733	CHR_MG3833_PATCH	18220754	18235136	-1	AC084822.2		protein_coding	TCCCCTGGCGTCAGGGGCCTGAGTAAGCACATGGCAGCGTCCGCTTGCATCGTGTCTGTTCTATGTTTTT	0.0294806	0.743079	0.801035	12.6187	12.2987	12.582	12.7899	12.4843	12.263	12.2653	12.3678				TRUE
mMR028819	scl00108151.2_158	ENSMUSG00000040254	5	12383385	12588948	1	Sema3d	sema domain, immunoglobulin domain (Ig), short basic domain, secreted, (semaphorin) 3D [Source:MGI Symbol;Acc:MGI:1860118]	protein_coding	GCAGCTTTTTAGAAAACCAACAGACCTTGTTTGTTTCTCATGCATTCTACATGTTTTGAAAGATTCTGTG	0.0294818	0.743079	0.148111	8.58258	5.82733	9.40087	7.74782	8.59904	7.18095	5.26583	5.03522	ENSMUSE00000380772;ENSMUSE00001352144	12584877;12584877	12588948;12588752	TRUE
mMR029684	scl0026466.2_245	ENSMUSG00000049421	7	30094777	30107622	1	Zfp260	zinc finger protein 260 [Source:MGI Symbol;Acc:MGI:1347071]	protein_coding	CATGTACCAGTTGATCTCTTCATCACAGCGTAAATTATAGTAGCAAAAAATGGGTTCAGATGTTTGTTGC	0.029523	0.743079	0.544016	9.52458	8.6463	9.41936	9.38091	9.77349	9.1136	8.41505	8.41026	ENSMUSE00000675912;ENSMUSE00000351981	30104233;30104230	30107614;30107622	TRUE
mMC011094	scl18127.10.1_92	ENSMUSG00000025934	1	21240589	21265661	1	Gsta3	glutathione S-transferase, alpha 3 [Source:MGI Symbol;Acc:MGI:95856]	protein_coding	GCGTCTGTGTCAATTCAGGTAGACATGACTGACGAGGAACGGCCGGATGCTCTCTAGTTGTAGTTAAAAT	0.0297063	0.743079	3.08108	9.59133	11.2148	9.0439	9.9693	9.76079	10.8985	10.7311	12.0146	ENSMUSE00000154300	21264843	21265661	TRUE
mMC011561	scl46215.1.1_293	ENSMUSG00000043157	14	61309753	61311936	1	Arl11	ADP-ribosylation factor-like 11 [Source:MGI Symbol;Acc:MGI:2444054]	protein_coding	GCAGGAATCCTCCCAGAATTCCCCCTGCTTTCCAACTCCAACTAACTTTTCTCTGCCCTACATCATATGT	0.0297576	0.743079	0.386095	6.97026	5.59729	7.28471	6.28519	7.34089	5.69941	5.15035	5.94211	ENSMUSE00000359522	61310640	61311936	TRUE
mMC024641	scl022327.6_246	ENSMUSG00000031197	X	75514299	75534942	1	Vbp1	von Hippel-Lindau binding protein 1 [Source:MGI Symbol;Acc:MGI:1333804]	protein_coding	CTCTGGAAAGCCATTGGTACTGACTGTGGTAAAAGTACTTGGTGATACAGATTCTGGTAAAAACACATGC	0.0297842	0.743079	0.779646	12.5291	12.17	12.6028	12.3473	12.6372	12.0546	12.2092	12.2462	ENSMUSE00000207188	75533908	75534942	TRUE
mMC006062	scl31352.29.1_249	ENSMUSG00000030838	7	46195350	46238503	-1	Ush1c	Usher syndrome 1C [Source:MGI Symbol;Acc:MGI:1919338]	protein_coding	GCATCTCTCTATTGCCCCACTTCCTGCTATAATCCCTGATGAAAACCTGACGGTGAACTCACTAATAAAC	0.0298283	0.743079	1.69804	5.66073	6.4246	6.04125	5.60006	5.34089	6.60085	6.22835	6.44461	ENSMUSE00001279070;ENSMUSE00000767060;ENSMUSE00001217925	46195357;46195350;46195357	46195734;46195734;46195734	TRUE
mMC016218	scl38861.1.1_24									TTCCCAGCCAGAGCAGGAGAATGACGGCCGCTCCCTCCCGCGCCGGAAAGGAGGCATCACCCTGCACGTT	0.0298295	0.743079	1.74126	9.57798	10.3781	9.50069	9.3221	9.91115	10.0443	10.5108	10.5792				TRUE
mMC007484	scl9765.1.1_12									ATTCGTGGTTAAAAACCTAGGTCCGATTAAAAAGCGACCGAGTGCACCCGCCCCTGCTGATGACGTACTG	0.0299045	0.743079	1.52267	6.48802	7.09462	6.69526	6.37058	6.39822	6.79167	7.23781	7.25439				TRUE
mMC016641	scl22670.21_1	ENSMUSG00000039831	3	121952541	122016753	1	Arhgap29	Rho GTPase activating protein 29 [Source:MGI Symbol;Acc:MGI:2443818]	protein_coding	GGGGTCAGCTCTTAGGGTCATGCATCCCTTAACTATTGCATGGAGTGTTTTATGACAAGTTGTGTCGGAG	0.0299074	0.743079	0.586104	8.00759	7.23682	7.65423	8.06719	8.30136	7.33781	7.40669	6.96596	ENSMUSE00001347313	122014101	122016753	TRUE
mMC026137	scl0110351.13_329	ENSMUSG00000041351	4	137664726	137729861	1	Rap1gap	Rap1 GTPase-activating protein [Source:MGI Symbol;Acc:MGI:109338]	protein_coding	CTTTGGAAGCCCTGTGGCCACATGTATGTCAGTAAGGGTTGTACAAAATAAATTCTATTTATCGCTATTG	0.0300266	0.743079	1.78928	5.55297	6.39235	5.68171	5.41949	5.5577	6.47929	5.93462	6.76314	ENSMUSE00000630878;ENSMUSE00000705519	137728875;137728875	137729861;137729860	TRUE
mMA034253	scl0002946.1_2	ENSMUSG00000067377	X	133891068	133898429	-1	Tspan6	tetraspanin 6 [Source:MGI Symbol;Acc:MGI:1926264]	protein_coding	GCATTGTTGCGGTGTCACCAATTACGGAGATTGGAAAGGTACGAACTATTACTCAGAAACAGGATTTCCC	0.0300803	0.743079	0.209595	11.8178	9.56347	11.0232	11.5787	12.8515	10.3756	8.98043	9.33443	ENSMUSE00000546491	133894928	133895062	TRUE
mMR029888	scl0074167.1_70	ENSMUSG00000029310	5	104046306	104065379	1	Nudt9	nudix (nucleoside diphosphate linked moiety X)-type motif 9 [Source:MGI Symbol;Acc:MGI:1921417]	protein_coding	AAGAGCATCTCGTGATATATAAGGGGTATGTTGACGACCCTCGGAACACTGACAATGCGTGGATGGAGAC	0.0300813	0.743079	1.37013	10.5085	10.9628	10.5312	10.3932	10.6011	10.7172	11.0612	11.11	ENSMUSE00000422198	104061674	104061758	TRUE
mMA031651	scl0001293.1_51	ENSMUSG00000007850	11	50376990	50386528	1	Hnrnph1	heterogeneous nuclear ribonucleoprotein H1 [Source:MGI Symbol;Acc:MGI:1891925]	protein_coding	GGAGTACGGGGGAGGCCTTCGTGCAGTTTGCTTCACAGGAAATAGCTGAAAAGGCTCTAAAGAAACACAA	0.030135	0.743079	1.39034	11.6986	12.174	11.7981	11.7696	11.528	12.1666	11.9765	12.379	ENSMUSE00001209448;ENSMUSE00000769097;ENSMUSE00001233982;ENSMUSE00000817837	50381459;50381459;50381459;50379821	50381597;50382137;50381597;50382715	TRUE
mMC011228	scl25801.8_88	ENSMUSG00000001847	5	143503634	143528036	-1	Rac1	RAS-related C3 botulinum substrate 1 [Source:MGI Symbol;Acc:MGI:97845]	protein_coding	ATCCCTTCGCGCCCCCCACCCTCCACTGCCGTCCCTCCCCAGATGGGGCGTTGAGTCCATATTTAAACTG	0.0301744	0.743079	1.16675	13.7878	14.0103	13.7725	13.8373	13.7536	13.8961	14.1121	14.0227	ENSMUSE00000737944;ENSMUSE00000796422	143503634;143505482	143507105;143507105	TRUE
mMC022561	scl020361.14_18	ENSMUSG00000038264	9	57940113	57962864	1	Sema7a	sema domain, immunoglobulin domain (Ig), and GPI membrane anchor, (semaphorin) 7A [Source:MGI Symbol;Acc:MGI:1306826]	protein_coding	TCTGTACCTCCCTCACAGCCTGGGTCCCACCGGACAGCGCCTTGCATGTTTATTGAAGGATGTTTGCTTT	0.0303064	0.743079	0.485292	10.2098	9.16675	10.2936	10.1051	10.2308	9.66324	9.24721	8.58981	ENSMUSE00000336347	57961240	57962864	TRUE
mMR026950	scl0013548.2_260	ENSMUSG00000022897	16	94570010	94695517	1	Dyrk1a	dual-specificity tyrosine-(Y)-phosphorylation regulated kinase 1a [Source:MGI Symbol;Acc:MGI:1330299]	protein_coding	GTGCAAAGCTGCTTGAATCAGAAGGAGATTAACACACTGAACCGCTACAAGAGGGCAAAGCTGACTTTTT	0.0303634	0.743079	0.493741	7.50674	6.48856	7.78034	6.99373	7.74614	6.80438	6.45616	6.20514	ENSMUSE00000710218;ENSMUSE00000434351	94691581;94691581	94695067;94695517	TRUE
mMC021068	scl068114.7_83	ENSMUSG00000020156	10	80226434	80243903	1	Mum1	melanoma associated antigen (mutated) 1 [Source:MGI Symbol;Acc:MGI:1915364]	protein_coding	TGAGAACTTTGACCTGTGCGTGGGTTCTACGTCTTCAGCCTAAGTCTGGGAGATCAGATGCCATCAGATG	0.0303756	0.743079	1.6935	12.0442	12.8042	12.2082	11.9944	11.9299	12.4688	13.2065	12.7372	ENSMUSE00000763504;ENSMUSE00000784326;ENSMUSE00000829651;ENSMUSE00000807229;ENSMUSE00000665964	80243586;80236111;80243586;80243586;80243586	80243898;80243903;80243900;80243901;80243903	TRUE
mMA035319	scl000506.1_4	ENSMUSG00000025220	19	45750261	45783520	-1	Mgea5	meningioma expressed antigen 5 (hyaluronidase) [Source:MGI Symbol;Acc:MGI:1932139]	protein_coding	TCGTAGTCACTCTTCAGCACAGTTCTTAATTGGAGACCAGGAGCCCTGGGCCTTTAGAGGTGGTCTAGCA	0.0304083	0.743079	1.60115	9.3494	10.0285	9.22992	9.50695	9.31134	9.80438	9.87524	10.4059	ENSMUSE00000315082	45762185	45762270	TRUE
mMC017239	scl517.1.1_243									TCTGTGTGTGCCGGTCCTTGGTTGCCACAGGGATCTTCCTGAAAGTGAAGTCCTAGTGATTTCTGAATCT	0.0304302	0.743079	0.188941	11.0021	8.5981	11.2444	9.73338	12.0285	8.53374	8.13524	9.12533				TRUE
mMC007862	scl18541.10_428	ENSMUSG00000027438	2	148693985	148732467	-1	Napb	N-ethylmaleimide sensitive fusion protein attachment protein beta [Source:MGI Symbol;Acc:MGI:104562]	protein_coding	TGTTCCCTCTGGTATTGTGCACTTAAAATGTCCAAATTCAAACCTCTGTAACTGTGGAGAATCTGGCAGC	0.0305113	0.743079	1.62644	6.53117	7.23289	6.41322	6.26749	6.91279	7.39776	7.19959	7.10131	ENSMUSE00001254061;ENSMUSE00001261851	148693985;148693985	148697506;148697506	TRUE
mMR028336	scl0011733.2_121	ENSMUSG00000031543	8	22974844	23150497	1	Ank1	ankyrin 1, erythroid [Source:MGI Symbol;Acc:MGI:88024]	protein_coding	TGCGTGCGCGCTCCCGTTGCTAGTAGGAGCTGTTTTAGGAGGAGTTTGGGGTCTCCACTTGATGCCTAGA	0.0305151	0.743079	NA	5.47074	6.12637	5.5685	5.54235	5.30136	5.94877	6.48822	5.94211	ENSMUSE00000720840;ENSMUSE00000934291	23148281;23148281	23150497;23150494	TRUE
mMR029724	scl0069993.1_33	ENSMUSG00000004633	6	54039554	54301810	1	Chn2	chimerin 2 [Source:MGI Symbol;Acc:MGI:1917243]	protein_coding	TTGATTGTCTGAGATGACCCACACACTGACAAGTCTTGCTTAGAGTGCCCAGAAGAAAACTGCCCTGTTA	0.030626	0.743079	4.0985	5.23871	7.2738	5.23919	5.17557	5.30136	6.03758	7.98043	7.8034	ENSMUSE00000764433	54300073	54301810	TRUE
mMC020077	scl067230.1_1	ENSMUSG00000057894	7	12804977	12818858	-1	Zfp329	zinc finger protein 329 [Source:MGI Symbol;Acc:MGI:1921283]	protein_coding	GGGCCATGCTGTCCTTGAGTGAACAAAGGATTTGTTTTCAGATGTGACTTCCCTTGCTCGCAGAAAAGAA	0.0306399	0.743079	1.16315	7.41013	7.62817	7.37164	7.4512	7.40756	7.75285	7.57288	7.55878	ENSMUSE00000720643;ENSMUSE00000496727	12809697;12804982	12811666;12811666	TRUE
mMC023415	scl0328962.1_196	ENSMUSG00000043079	18	60593973	60660142	-1	Synpo	synaptopodin [Source:MGI Symbol;Acc:MGI:1099446]	protein_coding	ACCGGGAGCTGTACAGCCTTGGGTCTGTCAGGAATCTCTGAACGTCTTCACACAGGTTTTCTTGTCTGCA	0.0306574	0.743079	2.88924	8.66486	10.1956	8.92533	8.47839	8.59087	9.31134	10.5147	10.7606	ENSMUSE00000762253	60605883	60607024	TRUE
mMR029121	scl0068190.1_26									GTCAAAGGATTCCAAATGCTTGCAATGTAAGAAGCAGAATCCCCAATGGCTAATGAGTTGGAAAATTGAA	0.0308702	0.743079	0.470537	5.97941	4.8918	5.90799	5.709	6.32126	5.01589	5.30235	4.35715				TRUE
mMC002229	scl31073.10_61	ENSMUSG00000030629	7	84613766	84689959	-1	Zfand6	zinc finger, AN1-type domain 6 [Source:MGI Symbol;Acc:MGI:1929510]	protein_coding	AGCTTTTCTCTGCAGCACGATTCCCTTTTGATAAGGCCCTTCTGGGTACAACTAGTTATCAGTAACTGAA	0.0309133	0.743079	0.718854	12.5446	12.0684	12.5956	12.3016	12.7367	12.2003	12.0408	11.9641	ENSMUSE00001377196;ENSMUSE00000201416	84613766;84615054	84615968;84615968	TRUE
mMC014776	scl53110.6_474	ENSMUSG00000025184	19	42518759	42592343	1	R3hcc1l	R3H domain and coiled-coil containing 1 like [Source:MGI Symbol;Acc:MGI:1196316]	protein_coding	ATTAGCTTTGTCTAGAACGTGGTAGAATGGGGCTCTTCAAATATCCCTCGATGACCCTGGCCTTGGCTCT	0.030941	0.743079	1.50279	6.14005	6.7277	6.29364	6.13709	5.98941	6.41444	6.86307	6.90558	ENSMUSE00000853171	42590605	42592343	TRUE
mMA035280	scl0001355.1_30	ENSMUSG00000018841	11	82876434	82890614	-1	Rad51d	RAD51 homolog D [Source:MGI Symbol;Acc:MGI:1261809]	protein_coding	CATAGCCTGCAGCAGAATGTACTGTATGTGGATTCCAATGGAGGAATGACGGCGTCCCGCCTCCTCCAGC	0.030981	0.743079	1.51013	7.95875	8.55342	8.12872	8.09255	7.655	8.3552	8.67739	8.62768	ENSMUSE00001311027;ENSMUSE00001257655	82883493;82883493	82883627;82883627	TRUE
mMC024950	scl014728.9_301	ENSMUSG00000062593	10	51480640	51496613	1	Lilrb4a	leukocyte immunoglobulin-like receptor, subfamily B, member 4A [Source:MGI Symbol;Acc:MGI:102701]	protein_coding	ATATTGTGAATTGAAAGACAATGTAACCAGGGCACACTAATCAATGAAACTTGAATTTTTAGAACCATGA	0.0310013	0.743079	0.0921777	6.83504	3.3956	7.22992	5.85838	7.41684	4.77885	3.78778	1.62018	ENSMUSE00000407897;ENSMUSE00000474521	51496167;51496167	51496597;51496613	TRUE
mMC015209	scl54186.10_25	ENSMUSG00000035847	X	70343069	70365084	-1	Ids	iduronate 2-sulfatase [Source:MGI Symbol;Acc:MGI:96417]	protein_coding	TCATTACTGTCACCAGACAGAAGTCCTTCCTCTAACATTGTGAAAACTGTTCAATTACCAGGAGTCAACA	0.0310263	0.743079	0.39975	9.47452	8.15169	9.27797	9.20841	9.93718	8.52224	7.48822	8.44461	ENSMUSE00000655476	70343069	70346673	TRUE
mMC013413	scl34316.11.1_12	ENSMUSG00000012519	8	111311797	111338177	-1	Mlkl	mixed lineage kinase domain-like [Source:MGI Symbol;Acc:MGI:1921818]	protein_coding	GACTGTCTGCGGTTGAAGAATCCACGGACAAGAAGGTGTAAGAGGACAAAGTGGACATTTGTCCTTCATA	0.031055	0.743079	1.88937	7.93944	8.85735	7.73515	8.33703	7.74614	8.61174	8.70835	9.25196	ENSMUSE00000434929;ENSMUSE00000743655;ENSMUSE00000840754	111311800;111311802;111311797	111312077;111312077;111312077	TRUE
mMC011721	scl30675.13.1_1	ENSMUSG00000030707	7	126699773	126707787	-1	Coro1a	coronin, actin binding protein 1A [Source:MGI Symbol;Acc:MGI:1345961]	protein_coding	ATACCGTGTCAAGGCTGGAGGAGGACGTGAGGAATCTGAACGCCATAGTGCAAAAGCTACAAGAGCGCCT	0.0310604	0.743079	0.403539	7.64895	6.33973	7.84253	7.23142	7.8729	6.03758	5.95771	7.0239	ENSMUSE00000942707;ENSMUSE00000375258	126699881;126699773	126699985;126699985	TRUE
mMC014603	scl50506.5_366	ENSMUSG00000024065	17	73804841	73832093	1	Ehd3	EH-domain containing 3 [Source:MGI Symbol;Acc:MGI:1928900]	protein_coding	CTCCCGTTCATTAGCCTAAAGCATCCCAGCTCAAATTCAGCCCCAGGCTTTTACAAAGCAGGACTTCATG	0.0310627	0.743079	0.281746	7.50747	5.67993	7.78034	7.02567	7.7164	6.54135	5.70835	4.79011	ENSMUSE00000498906	73829918	73832093	TRUE
mMC016423	scl41088.24_278	ENSMUSG00000018548	11	87127077	87220683	1	Trim37	tripartite motif-containing 37 [Source:MGI Symbol;Acc:MGI:2153072]	protein_coding	CTTGATTGTATTCTTCAGTAATCTTTGAGATGGACAAGTTGTGTATTGTTCCCACTTGGCAAATTTGGGG	0.0311019	0.743079	1.71268	7.6065	8.38276	7.37164	7.75419	7.69368	8.02678	8.74198	8.37951	ENSMUSE00000739629	87218252	87220683	TRUE
mMC016431	scl29002.2.1_9	ENSMUSG00000038227	6	52223100	52231089	-1	Hoxa9	homeobox A9 [Source:MGI Symbol;Acc:MGI:96180]	protein_coding	ATCAACAAGGACCGAGCAAAAGACGAGTGAGCCTTTTAGGGGCTCATTTAAAAAGAGAGCAAGCTAGAAA	0.0311455	0.743079	NA	5.55509	3.32716	5.81177	4.5126	6.34089	4.05896	3.30235	2.62018	ENSMUSE00000699286;ENSMUSE00000275542;ENSMUSE00000755820	52224121;52223963;52223100	52224482;52224482;52224482	TRUE
mMC004577	scl31973.3.1_108	ENSMUSG00000050100	7	131548773	131558014	1	Hmx2	H6 homeobox 2 [Source:MGI Symbol;Acc:MGI:107159]	protein_coding	TGCCGCGCTCTCTGGCCTTCCCGGCTCCGCTTTATTACCCGAGCAGCAATCTCTCGGCCTTACCGCTCTA	0.0312097	0.743079	1.75597	6.47446	7.28673	6.16324	6.93887	6.32126	7.13136	7.38982	7.339	ENSMUSE00001381202;ENSMUSE00001325841	131555427;131555427	131558014;131556589	TRUE
mMC005919	scl53577.7_510	ENSMUSG00000025742	X	167346322	167382749	-1	Prps2	phosphoribosyl pyrophosphate synthetase 2 [Source:MGI Symbol;Acc:MGI:97776]	protein_coding	CTCTGTCCAACTCTATGTAAGGAGAGCATGTTAGTCATATCTACCCAAAAAGGGGAGCCAGGAAATAGTG	0.0312281	0.743079	2.19004	8.89949	10.0304	9.4275	8.80416	8.46682	10.0035	10.3962	9.69164	ENSMUSE00000512149	167346322	167348998	TRUE
mMC002155	scl41118.1.1_194									CCTGGAACTAACCATCTCCTGTGCCCACTCCAGAAGTGATGTTCCGAATCTACCCACCTTCCTAGCTACC	0.0312443	0.743079	2.05399	6.54004	7.57847	6.77397	6.76053	6.08563	7.23828	7.49613	8.001				TRUE
mMC012557	scl47919.3_631	ENSMUSG00000022313	15	51877429	51884614	1	Utp23	UTP23, small subunit (SSU) processome component, homolog (yeast) [Source:MGI Symbol;Acc:MGI:1925831]	protein_coding	CAACTAACTGTTGAATACAATGCTACCGTCTGCTCTCAATAGCCTGGAAAGGATGGCTATAGCACCTTAC	0.0312785	0.743079	0.754555	9.34656	8.94025	9.331	9.42748	9.28118	8.82636	8.81963	9.17477	ENSMUSE00000831406	51882151	51884614	TRUE
mMC025634	scl067471.2_4	ENSMUSG00000063808	7	35276536	35318440	-1	Gpatch1	G patch domain containing 1 [Source:MGI Symbol;Acc:MGI:1914721]	protein_coding	CTGATGAAAAGTCCTCATCTTCGGAGGAGGAGCAAGATGATAGTGAGGACAGTCAAGAGCACACTGAGGA	0.0313053	0.743079	1.30576	6.78773	7.17262	6.77397	6.95001	6.63923	7.2099	7.02482	7.28315	ENSMUSE00001275599;ENSMUSE00001208882	35287123;35287123	35287336;35287336	TRUE
mMR028897	scl00225895.1_99	ENSMUSG00000003680	19	8772522	8786417	-1	Taf6l	TAF6-like RNA polymerase II, p300/CBP-associated factor (PCAF)-associated factor [Source:MGI Symbol;Acc:MGI:2444957]	protein_coding	AACGCGAGACGTCTTCCAGAAGAGCCGCTTCGCGCCCCGTGGCGCCCCACACTTCCGGTTTATAATCGCA	0.0314629	0.743079	1.40319	8.2027	8.69141	8.40912	8.10755	8.09144	8.48719	8.72526	8.86177	ENSMUSE00000956482;ENSMUSE00000233870;ENSMUSE00000949271;ENSMUSE00000875832;ENSMUSE00000956600;ENSMUSE00000950983	8774496;8774494;8774354;8774529;8774492;8774487	8775290;8775290;8775290;8775290;8775290;8776962	TRUE
mMC010123	scl46968.20.1_19	ENSMUSG00000042632	15	79286228	79328390	-1	Pla2g6	phospholipase A2, group VI [Source:MGI Symbol;Acc:MGI:1859152]	protein_coding	AACGCCCTCTGGGAGACCGAGGTCTACATCTATGAGCACCGAGAGGAGTTCCAGAAGCTTGTCCAGCTGC	0.0315298	0.743079	1.87437	8.42887	9.33527	8.84557	8.1803	8.26072	9.1364	9.1653	9.7041	ENSMUSE00000904498;ENSMUSE00000932655	79286228;79286232	79286895;79286895	TRUE
mMR030357	scl0093898.1_186	ENSMUSG00000087408	8	70315775	70331592	1	Cers1	ceramide synthase 1 [Source:MGI Symbol;Acc:MGI:2136690]	protein_coding	CAGAGCGTCTATCACCCATCTCCGTGCTCTTCTTCGACAATAGTGACAACGTGGTCCTGCGACACTACGA	0.031569	0.743079	0.451158	8.0941	6.9458	7.91379	8.25407	8.11443	7.62254	6.55028	6.66457	ENSMUSE00001296318;ENSMUSE00001048116	70330699;70330699	70331587;70331592	TRUE
mMC008336	scl21084.1.6_101									AAGGAGAGGTGTATTACCCCCACCCTCCTAGGACAAGAAGAGCACAGGGGGCCTGGAAATCCAGGAACCA	0.0315912	0.743079	1.28629	6.24481	6.60802	6.34611	6.30268	6.08563	6.54135	6.51958	6.76314				TRUE
mMA031997	scl0001767.1_56	ENSMUSG00000022938	16	97471050	97504936	-1	Fam3b	family with sequence similarity 3, member B [Source:MGI Symbol;Acc:MGI:1270150]	protein_coding	TACCTGCTCGCGGAGCTCATTCCTGACGTGCCCCTGTCCAGCACTCTCTACAACATCCGAAGCATTGGAG	0.0316212	0.743079	0.463124	8.30906	7.19853	8.07273	8.80416	8.0503	7.67193	6.95771	6.96596	ENSMUSE00000470108	97500860	97501003	TRUE
mMR026539	scl0094216.2_256	ENSMUSG00000031273	X	141165403	141474076	-1	Col4a6	collagen, type IV, alpha 6 [Source:MGI Symbol;Acc:MGI:2152695]	protein_coding	GCAGAGTTTTGTTAAGCCCATGCCCCATCTTGAGTAGGAAAGGCTGAAAGGCCAGTATTTGGTCCTAGAC	0.0316972	0.743079	1.46591	9.45858	10.0104	9.33965	9.28079	9.75532	9.84647	10.0942	10.0905	ENSMUSE00000653428	141165403	141166978	TRUE
mMC003704	scl39672.4.1_141									TAAAAATTTCATGTGGATCGCCCATGCCAATTTAGAATGAAATAGATTTAAATACATAAAGTAAAAATAA	0.0317261	0.743079	0.173887	7.65187	5.12809	7.5685	7.22226	8.16486	6.51065	4.83841	4.03522				TRUE
mMC010996	scl18923.17.1_58	ENSMUSG00000027177	2	104426481	104494446	-1	Hipk3	homeodomain interacting protein kinase 3 [Source:MGI Symbol;Acc:MGI:1314882]	protein_coding	TCCCAGTGGGCATAAACCCCCGCCTGTTACCATCCCCAACCATTCATCAGACTCAGTACAAACCAATCTT	0.0317394	0.743079	0.431704	9.80865	8.59677	9.68001	10.2417	9.5043	8.20031	8.40249	9.1875	ENSMUSE00000446880;ENSMUSE00000686741;ENSMUSE00000824335	104429855;104429781;104426481	104430331;104430331;104430331	TRUE
mMC023485	scl017110.1_293	ENSMUSG00000069515	10	117287796	117292868	-1	Lyz1	lysozyme 1 [Source:MGI Symbol;Acc:MGI:96902]	protein_coding	CATTCATACTAACTCTGAGACAGAAGAGCTTGTACCAGCCAATAACCACAGGAGCAAATCTAATCTCACA	0.0317655	0.743079	0.170426	7.7892	5.23642	7.4214	7.04658	8.89962	6.25689	4.37274	5.07961	ENSMUSE00000573810	117287796	117288649	TRUE
mMA032113	scl0003693.1_84	ENSMUSG00000021710	13	104023439	104109614	-1	Nln	neurolysin (metallopeptidase M3 family) [Source:MGI Symbol;Acc:MGI:1923055]	protein_coding	CGCAGGCAGGAATGTTCTCAGATGGGACCTTTCTCCAGAGCAGATCAGGACGAGGACAGAGGAGCTCATA	0.0317889	0.743079	1.86727	6.66405	7.56498	6.5537	7.09756	6.34089	7.23828	7.74198	7.7147	ENSMUSE00000679888	104072763	104073022	TRUE
mMC015306	scl32431.24_246	ENSMUSG00000030562	7	87246096	87398710	1	Nox4	NADPH oxidase 4 [Source:MGI Symbol;Acc:MGI:1354184]	protein_coding	CTTGGAACACTTTCCTATCCCTCCTATGGGCAATGTGCAATGCTCATGTAGACTGAACTGTGGAGACATA	0.0318291	0.743079	0.215432	10.843	8.62831	10.7368	10.3633	11.4289	9.75613	8.46424	7.66457	ENSMUSE00001286585;ENSMUSE00001282203;ENSMUSE00000784641	87396771;87396771;87396771	87398710;87398710;87398340	TRUE
mMC020523	scl097501.1_18	ENSMUSG00000040028	8	4285382	4325413	-1	Elavl1	ELAV (embryonic lethal, abnormal vision)-like 1 (Hu antigen R) [Source:MGI Symbol;Acc:MGI:1100851]	protein_coding	AATATCTTTGCACACTTTGCCAGCTTTACTATTTGTCCCTCAGCATGATTTATCTTTGCTCCTTATTTTA	0.0318308	0.743079	1.54337	7.54518	8.17126	7.18261	7.61414	7.83879	8.18095	8.19959	8.13325	ENSMUSE00001382062	4310688	4315495	TRUE
mMC017860	scl28808.5.1_108	ENSMUSG00000068329	6	83051266	83055273	-1	Htra2	HtrA serine peptidase 2 [Source:MGI Symbol;Acc:MGI:1928676]	protein_coding	TTATATGTGACCCCCGAGGTCACAGAATGAATGACTGGACCGGCAAGAGTGTGAAGCTCTTGCCCTGATC	0.031868	0.743079	1.68263	10.7915	11.5423	10.4406	10.9768	10.9572	11.2394	11.6717	11.7156	ENSMUSE00000839460;ENSMUSE00000697578;ENSMUSE00000755930;ENSMUSE00000780207;ENSMUSE00000846017;ENSMUSE00000559282	83051387;83051266;83051280;83051486;83051477;83051284	83051634;83051634;83051634;83051634;83051634;83051634	TRUE
mMC009748	scl51153.16_156	ENSMUSG00000069135	17	8165501	8196804	1	Fgfr1op	Fgfr1 oncogene partner [Source:MGI Symbol;Acc:MGI:1922546]	protein_coding	AGTCTGGATCAGATGTGTGCCTTAATATTTGGTAGGCACTCCAGTTAGTGAACTGGCCTGCAAGCATGGC	0.0320031	0.743079	1.87566	8.27186	9.17926	8.59042	8.50129	7.72389	9.07478	9.27044	9.19257	ENSMUSE00000658354;ENSMUSE00000856890	8194521;8194521	8196475;8196804	TRUE
mMC004507	scl51175.1.1_77	ENSMUSG00000056153	18	88665224	88927481	-1	Socs6	suppressor of cytokine signaling 6 [Source:MGI Symbol;Acc:MGI:1924885]	protein_coding	ACCAGAAAGGATGAGATGGAGTCTTAGAATCTCCTAACAGTATATTGTCATGTTGGGGTAAGGAAGTCTC	0.0320247	0.743079	1.34311	9.25603	9.68161	9.18501	9.20609	9.37699	9.46134	9.86001	9.72347	ENSMUSE00000459692	88865169	88870918	TRUE
mMC009253	scl30588.15_277	ENSMUSG00000030862	7	132032687	132154739	-1	Cpxm2	carboxypeptidase X 2 (M14 family) [Source:MGI Symbol;Acc:MGI:1926006]	protein_coding	TTTTCCAACAAAGCTTGTCTTCCTAAGAGCAGACAGAAGTGGAGAGCACCCAAGAATGAGTGCTGGGCAG	0.0320309	0.743079	0.104716	8.43082	5.17537	7.66115	7.64188	9.98941	5.49505	6.08895	3.94211	ENSMUSE00000300781	132042816	132044146	TRUE
mMC014766	scl9312.2.1_99									ATACATGGCCTCTCACCACCCCTGGAGTCTTGGACAGCTTCTTATCTTCTGGAGAGCTCTTCAACTGAGT	0.032082	0.743079	1.52357	5.89744	6.50489	6.04125	5.90492	5.74614	6.21942	6.8006	6.49465				TRUE
mMC002290	scl19843.3_57	ENSMUSG00000027495	2	172345565	172355749	1	Fam210b	family with sequence similarity 210, member B [Source:MGI Symbol;Acc:MGI:1914267]	protein_coding	TTGAGGTGAAGCAACTAAAGCACCGTATAAGCCAGCAAGGCGCACAGAGCTGCTCCTGCCTATGTGATCT	0.0320967	0.743079	0.55711	8.48261	7.63865	8.84253	8.10755	8.49776	7.86631	7.70153	7.3481	ENSMUSE00000407814	172352586	172355749	TRUE
mMR026466	scl0015018.1_288	ENSMUSG00000060550	17	35439155	35443773	1	H2-Q7	histocompatibility 2, Q region locus 7 [Source:MGI Symbol;Acc:MGI:95936]	protein_coding	CATTGGAGCTGTGGTGGCTTTTGTGATGAATAGGAGGTGAAACACAGGTGGACAAGGAGGGGACTGTGCT	0.0321186	0.743079	0.465833	9.1631	8.06099	8.72198	9.02304	9.7443	7.98272	8.36413	7.83612	ENSMUSE00000942830;ENSMUSE00000936375;ENSMUSE00001217548;ENSMUSE00001250679	35439909;35442188;35442967;35442967	35443769;35442999;35442999;35442999	TRUE
mMA034901	scl0001725.1_703	ENSMUSG00000005371	17	87990859	88065291	-1	Fbxo11	F-box protein 11 [Source:MGI Symbol;Acc:MGI:2147134]	protein_coding	GTACTCATGTCCCAGTATGTACCTTCTTTCTATGAAAGAGAAAAACACTAACCTTAAGTTATATCCAGCA	0.032146	0.743079	0.565486	10.7801	9.95769	10.4214	10.8103	11.1087	9.75449	9.84616	10.2724	ENSMUSE00000729379;ENSMUSE00000361358	87991418;87990859	87992175;87992175	TRUE
mMC005371	scl49311.6_124	ENSMUSG00000022884	16	23107444	23114136	1	Eif4a2	eukaryotic translation initiation factor 4A2 [Source:MGI Symbol;Acc:MGI:106906]	protein_coding	CCTGATAAGTAAACAGCAGCTGATGGTTAACAAGTGGATCGTCATATTCAGTAGCTTTAAATAGTACTAA	0.0321939	0.743079	1.71903	10.3956	11.1772	10.5931	10.4315	10.1621	10.9736	11.5919	10.966	ENSMUSE00000343494	23112351	23113946	TRUE
mMC020974	scl071916.1_187	ENSMUSG00000020648	12	31640055	31654826	-1	Dus4l	dihydrouridine synthase 4-like (S. cerevisiae) [Source:MGI Symbol;Acc:MGI:1919166]	protein_coding	AAAATCCGCCCGGTACTCCGTCCTCATGGATTCAGTAGATTGTGAGCAGACCCAGAAGTTGTAAAGAACT	0.0322004	0.743079	1.8712	7.96876	8.87272	8.50069	7.73499	7.67059	8.87236	8.72189	9.0239	ENSMUSE00000107393	31640055	31640944	TRUE
mMC012617	scl44062.11_414	ENSMUSG00000021359	13	40715675	40733823	-1	Tfap2a	transcription factor AP-2, alpha [Source:MGI Symbol;Acc:MGI:104671]	protein_coding	TTTGTTCATCTTTAAACATTTGGGACCACCTGGGCTTCCTTGTCTTCGCTGGCCACATTGGAAGCAGTCC	0.0322581	0.743079	2.57985	6.09645	7.46374	6.27572	5.90492	6.10871	6.71296	7.55028	8.12798	ENSMUSE00000464990	40715675	40717403	TRUE
mMR029091	scl0013527.1_266	ENSMUSG00000024302	18	23415415	23659714	1	Dtna	dystrobrevin alpha [Source:MGI Symbol;Acc:MGI:106039]	protein_coding	ATCCTTACACGCAACCCGAGGATGGCAATTATGAGAACGAGTCTGTGCGGCAGCTGGAGAATGAGCTGCA	0.0323288	0.743079	2.99271	5.79679	7.37824	6.23919	5.81028	5.34089	6.80438	7.1403	8.19004	ENSMUSE00000392540	23651516	23651648	TRUE
mMC005635	scl53420.6.1_113	ENSMUSG00000024907	19	3409919	3414472	-1	Gal	galanin [Source:MGI Symbol;Acc:MGI:95637]	protein_coding	AGTCATTCTAGGCTAAGAAGAATCTTCTGCCAACTCCTCAAGCCAATCGTCTGTTCTCTGCTTTGAAGCT	0.0323554	0.743079	0.231057	6.64977	4.53609	6.65423	7.57869	5.7164	5.14142	4.62428	3.84257	ENSMUSE00000644714	3409919	3410165	TRUE
mMC020565	scl0387609.5_9	ENSMUSG00000071757	15	57694665	57839832	1	Zhx2	zinc fingers and homeoboxes 2 [Source:MGI Symbol;Acc:MGI:2683087]	protein_coding	CTCACCACCTTTTCTTGGTGTGGCTTTTGGCAAGATTTCAGCTCAAAGCCTCACTAATGGATTGATTTGT	0.0324117	0.743079	0.495745	7.43637	6.42404	7.48517	7.10755	7.7164	6.86631	6.43986	5.96596	ENSMUSE00000649262	57838591	57839832	TRUE
mMC025328	scl099003.2_10	ENSMUSG00000074994	2	104754795	104816696	-1	Qser1	glutamine and serine rich 1 [Source:MGI Symbol;Acc:MGI:2138986]	protein_coding	TTCAAATGAGTGGTTGAAGAAAGGGTCTCCTTCCCGTTTCCTCACAGTCCCCTCTCTATATACCGCAGCT	0.0325062	0.743079	1.53565	9.45337	10.0722	9.27346	9.82851	9.25814	10.0722	10.1478	9.99667	ENSMUSE00000722112	104754795	104758605	TRUE
mMC023595	scl074270.26_30	ENSMUSG00000026854	2	30982279	31023586	1	Usp20	ubiquitin specific peptidase 20 [Source:MGI Symbol;Acc:MGI:1921520]	protein_coding	GCTCATTGCACTACTGTGACGCAGTCTGGTTTGTGTTCAGAATGTCACAATAAATACTTGTTCCTCTCCT	0.0325245	0.743079	1.52854	10.1316	10.7437	9.84861	10.1979	10.3482	10.7172	10.5503	10.9637	ENSMUSE00000662801;ENSMUSE00000913823	31021324;31021324	31023586;31023582	TRUE
mMC020647	scl0193237.1_51	ENSMUSG00000052921	11	68943155	68957480	-1	Arhgef15	Rho guanine nucleotide exchange factor (GEF) 15 [Source:MGI Symbol;Acc:MGI:3045246]	protein_coding	AGAGACCCCCTTCTAAATGTGCCACACCTCTATAACCCCCGTGACAAATGTGCAAGGGCAGGAACCATCA	0.0325344	0.743079	0.613067	5.81516	5.10927	5.65423	5.68253	6.10871	5.21942	4.78778	5.32062	ENSMUSE00000677581	68948232	68950100	TRUE
mMC021663	scl012819.42_11	ENSMUSG00000028339	4	47208161	47313167	1	Col15a1	collagen, type XV, alpha 1 [Source:MGI Symbol;Acc:MGI:88449]	protein_coding	GGAAAGGGATCCGCTCAGACGATCCCGCTCATGTTTCCTCCGGCTTTGGTGTGGTCCCCACTAAAATAGT	0.0325522	0.743079	0.160889	9.64165	7.00578	9.49295	10.6036	8.8284	7.94304	7.28421	5.79011	ENSMUSE00000810649;ENSMUSE00000757080;ENSMUSE00000832372	47312077;47312077;47312077	47313167;47313163;47313162	TRUE
mMC024582	scl0320296.1_26									CTAGTTTTTTCCAGTACTAGCTTTAGAAAACAATTTGAGTTGATTGCCCTGATCTCACATGATATGTCTT	0.0325726	0.743079	1.68278	6.80936	7.5602	6.89631	6.78562	6.74614	7.9994	7.45616	7.22504				TRUE
mMR028926	scl0076695.1_73	ENSMUSG00000052707	7	123123885	123195296	1	Tnrc6a	trinucleotide repeat containing 6a [Source:MGI Symbol;Acc:MGI:2385292]	protein_coding	GGCTTGAGGCTCGCGAGCCTCGTTCCCCGCGCCTCACGCGCTAGTGCACTTTACACACATGAGAGAATTG	0.0325923	0.743079	1.1815	9.85848	10.0991	9.81952	9.98968	9.76624	10.0891	10.1603	10.0478	ENSMUSE00001024648;ENSMUSE00001373922	123124668;123124668	123124715;123124715	TRUE
mMC020482	scl0225256.19_24	ENSMUSG00000061928	18	20376729	20410196	1	Dsg1b	desmoglein 1 beta [Source:MGI Symbol;Acc:MGI:2664357]	protein_coding	TCATGGTCCCAGAGTATTGTTCACTACCATCTCAGTGACTTACATCCAACTCCTCCCCACCCTCAATCTA	0.0326875	0.743079	1.55659	6.12347	6.76186	6.31134	5.92764	6.13143	6.6297	6.56539	7.0905	ENSMUSE00000473789	20408601	20410196	TRUE
mMC010358	scl21244.1.24_190	ENSMUSG00000026736	2	18998343	18999801	1	4930426L09Rik	RIKEN cDNA 4930426L09 gene [Source:MGI Symbol;Acc:MGI:1921879]	protein_coding	CATAAACTGTCGCCTGACCTCAGAAAAGAGTCTATCTAAACCAATTTTCATAGCTTGCCCACAGGCATCC	0.0329355	0.743079	0.228132	6.90212	4.77006	6.31134	7.48223	6.91279	5.90223	4.37274	4.03522	ENSMUSE00000162290	18998343	18999801	TRUE
mMC006006	scl22027.14_14	ENSMUSG00000028005	3	82032006	82074689	-1	Gucy1b3	guanylate cyclase 1, soluble, beta 3 [Source:MGI Symbol;Acc:MGI:1860604]	protein_coding	TCACACTGAAGGGTTACATTTGCTTTAGCAAGTGTTTGGGGTCAAACTATGTCCAGGAACAAGGCTGGGA	0.0329397	0.743079	0.111743	9.51865	6.3569	9.59945	8.63154	10.325	7.9883	6.00279	5.07961	ENSMUSE00000638696;ENSMUSE00001340407	82032006;82032045	82033281;82033281	TRUE
mMC010893	scl52037.1.1_329									CATGGTCTCATTATGTATATAAATAATAGTCCTACTGTGGACTGTTGGGGCATTCTAAATGCTAAGAAGC	0.0329518	0.743079	NA	5.49493	6.16435	5.47735	5.17557	5.83187	6.27527	6.22835	5.98941				TRUE
mMC022317	scl059013.8_10	ENSMUSG00000007850	11	50376990	50386528	1	Hnrnph1	heterogeneous nuclear ribonucleoprotein H1 [Source:MGI Symbol;Acc:MGI:1891925]	protein_coding	GACGGTGGCTCTACTTTCCAGAGTACAACCGGACACTGTGTACACATGCGGGGATTACCATACAGAGCTA	0.0329859	0.743079	1.38339	13.668	14.1362	13.8273	13.4864	13.6902	13.9532	14.1287	14.3267	ENSMUSE00001271820;ENSMUSE00001266182;ENSMUSE00000815240	50382928;50382928;50382947	50383061;50383061;50383061	TRUE
mMC012760	scl49983.22_274	ENSMUSG00000003534	17	35681567	35704621	-1	Ddr1	discoidin domain receptor family, member 1 [Source:MGI Symbol;Acc:MGI:99216]	protein_coding	TCTCACCTGCCATGCTGCAGCTAGAACTTCGCAAAGCCTCTATGTTTCTGTGGAGTAAATATTAGGATGG	0.033009	0.743079	1.4911	9.94209	10.5185	9.84253	9.80108	10.1826	10.7255	10.2681	10.5617	ENSMUSE00000716121;ENSMUSE00000544329	35681567;35681570	35682518;35682518	TRUE
mMA034175	scl0002282.1_8	ENSMUSG00000002997	12	31958476	32061296	-1	Prkar2b	protein kinase, cAMP dependent regulatory, type II beta [Source:MGI Symbol;Acc:MGI:97760]	protein_coding	AGAAGTTGAAGAGAACGGAGCTGTGGAAATCGCTCGGTGCTTTCGGGGCCAGTACTTTGGAGAGCTTGCC	0.0330954	0.743079	1.98829	9.39726	10.3888	9.36742	9.80722	9.01713	10.0536	10.3369	10.7758	ENSMUSE00000107336	31962999	31963137	TRUE
mMA034482	scl0002338.1_382	ENSMUSG00000021281	12	111442469	111455018	1	Tnfaip2	tumor necrosis factor, alpha-induced protein 2 [Source:MGI Symbol;Acc:MGI:104960]	protein_coding	CACAGCGCCCGAGGGCCGCTCGGAGGCGGAGAGCAGGTTCCTGCACATGGGTCGCACCATGAAGGAGGAC	0.0331152	0.743079	0.330706	6.92593	5.32954	6.79928	6.91632	7.06217	5.43092	6.13017	4.42754	ENSMUSE00001295639;ENSMUSE00001258775	111445507;111445507	111446137;111446137	TRUE
mMC024546	scl0102866.1_231	ENSMUSG00000016382	X	75785654	75875182	-1	Pls3	plastin 3 (T-isoform) [Source:MGI Symbol;Acc:MGI:104807]	protein_coding	ACAAGGAGATGTGGTCTCAGAAATGGGAAAGTATGTATGTCGGACTTGATGTACTCTTGCTCTGTCAAGC	0.0331324	0.743079	0.427281	14.9657	13.739	14.7905	14.9914	15.1153	14.0778	12.9951	14.144	ENSMUSE00000697971;ENSMUSE00000728299;ENSMUSE00000333723	75785668;75785654;75785663	75786899;75786899;75786899	TRUE
mMC005282	scl28291.1_56	ENSMUSG00000082691	6	135349408	135349749	-1	Dynlt1-ps1	dynein light chain Tctex-type 1, pseuodogene 1 [Source:MGI Symbol;Acc:MGI:3642625]	processed_pseudogene	CTCCGAGGAGACTGCATTTGTTGTTGATGAAGTGAGCAGCATTGTAAAGGAGGCTATAGAAAGCGCCATC	0.033169	0.743079	1.94599	11.2911	12.2516	10.8749	11.4517	11.5466	12.0979	11.9794	12.6775	ENSMUSE00000719809	135349408	135349749	TRUE
mMA031771	scl0003260.1_9	ENSMUSG00000027544	2	168476410	168601657	-1	Nfatc2	nuclear factor of activated T cells, cytoplasmic, calcineurin dependent 2 [Source:MGI Symbol;Acc:MGI:102463]	protein_coding	TCATCAGGAAGGAGTTTTCAGGACCTCCCTCCCGAAATCAGACCTAGAAACAAACATAATCTCGCGACGC	0.0332283	0.743079	2.01049	11.1077	12.1153	11.0439	11.5131	10.7662	11.8541	11.9207	12.571	ENSMUSE00000840857;ENSMUSE00001293871;ENSMUSE00001244847	168476413;168476410;168476410	168480249;168480249;168480249	TRUE
mMA033220	scl000156.1_69	ENSMUSG00000054715	7	12897815	12909083	1	Zscan22	zinc finger and SCAN domain containing 22 [Source:MGI Symbol;Acc:MGI:2443312]	protein_coding	ATTCTTCTGCCCAATGGCCATCCCCAAGAGCCCTCTGAGCCCAGTACTCTGGGAACAGGATAGCTTCCTT	0.0332283	0.743079	NA	5.44967	5.99356	5.65423	5.3539	5.34089	5.75285	6.00279	6.22504	ENSMUSE00000387698	12903601	12904085	TRUE
mMA032701	scl000944.1_3	ENSMUSG00000004880	1	181815335	181843046	-1	Lbr	lamin B receptor [Source:MGI Symbol;Acc:MGI:2138281]	protein_coding	GCGCGCGGAGTCGCCGCTGGCTGCTGGTGACTGTCCTGGAGTGGCTGGAGTTCCCGCCGGAGCGCGGCCA	0.0333019	0.743079	1.70171	7.23635	8.00334	7.22058	7.54969	6.93879	7.82324	7.85694	8.32984	ENSMUSE00001337960;ENSMUSE00000305282;ENSMUSE00001342554	181842288;181842288;181842288	181842361;181842379;181842326	TRUE
mMC017591	scl47168.7.1_3	ENSMUSG00000022353	15	58941244	59082026	-1	Mtss1	metastasis suppressor 1 [Source:MGI Symbol;Acc:MGI:2384818]	protein_coding	ATAAGAAAGCTCGACAAGAGATAAAAAAGAAGTCCTCTGACACGCTGAAGCTGCAGAAGAAGGCAAAAAA	0.0333597	0.743079	0.434844	6.35163	5.1502	6.12372	5.90492	7.02625	5.32904	4.83841	5.28315	ENSMUSE00000560926	58968839	58968913	TRUE
mMA031933	scl0002342.1_0	ENSMUSG00000021256	12	86678700	86692091	1	Vash1	vasohibin 1 [Source:MGI Symbol;Acc:MGI:2442543]	protein_coding	ATTGGCAAGGGGACAGGCCCTCCTTCTCCCACCAAGGACCGGAAGAAGGATGTTTCCTCCCCACAGAGGG	0.0333931	0.743079	1.61327	5.60131	6.29129	5.59765	5.68253	5.52375	6.01589	6.15035	6.70764	ENSMUSE00000294312	86690858	86690970	TRUE
mMC011419	scl27585.1_40									ACTCTGACAGTTCCGGAGTCTCCCTCCACCTGCATGTTATTCAGCTGAGCTTTTCCTGGTTATTTGGCGG	0.0334521	0.743079	2.26731	6.70312	7.88411	6.41322	7.05692	6.63923	7.54892	7.58034	8.52306				TRUE
mMR028749	scl0019091.2_209	ENSMUSG00000052920	19	30567551	31765033	-1	Prkg1	protein kinase, cGMP-dependent, type I [Source:MGI Symbol;Acc:MGI:108174]	protein_coding	CTGTGGGTCGCAGAGTTCATGTCAAACCAGTGCTAGATGTTTCTGAGTTTCTTTCCGAGCTGATGACAAG	0.0334525	0.743079	0.113702	9.00889	5.87222	9.53122	7.5201	9.97535	7.12124	5.06789	5.42754	ENSMUSE00001303387;ENSMUSE00001295963	30568547;30567551	30569336;30569336	TRUE
mMR029114	scl0016688.1_300	ENSMUSG00000023041	15	101676034	101680289	-1	Krt6b	keratin 6B [Source:MGI Symbol;Acc:MGI:1333768]	protein_coding	AGCCATCGGAGGTGGCCTCAGCTCTTCTGGTGGCCTCAGCTCTTCCACCATCAAATACACCACCAGCGCC	0.0334561	0.743079	1.48754	5.75248	6.32541	5.76115	5.48223	6.01408	6.31134	6.17025	6.49465	ENSMUSE00000462837	101676034	101676767	TRUE
mMC007596	scl32843.5.1_71	ENSMUSG00000037166	7	29289308	29293801	1	Ppp1r14a	protein phosphatase 1, regulatory (inhibitor) subunit 14A [Source:MGI Symbol;Acc:MGI:1931139]	protein_coding	CTCAGATGACCCCAGCCTGAGCCCCCGCCAGGACCGGGCCCACACTGCCCCACCCTGACTGCGCCCGCCT	0.0334826	0.743079	0.385943	9.99586	8.62232	10.3632	9.74142	9.88298	9.35087	8.49218	8.0239	ENSMUSE00000248059	29293190	29293801	TRUE
mMA031516	scl000394.1_10	ENSMUSG00000025544	14	122107038	122159604	1	Tm9sf2	transmembrane 9 superfamily member 2 [Source:MGI Symbol;Acc:MGI:1915309]	protein_coding	TGCCAAGCGTCAGAAGGAAAACGCCCATCTGAAAATCTTGGTCAGGTATTATTCGGGGAAAGAATTGAAC	0.0334992	0.743079	0.545963	10.9911	10.118	11.1349	11.0768	10.7617	10.5318	10.1504	9.67184	ENSMUSE00001221739;ENSMUSE00001289038	122126106;122126106	122126199;122126199	TRUE
mMC019812	scl011819.1_60	ENSMUSG00000030551	7	70351944	70366735	-1	Nr2f2	nuclear receptor subfamily 2, group F, member 2 [Source:MGI Symbol;Acc:MGI:1352452]	protein_coding	GGTCGAGTCTTTGTGTGTTATATTCCAAGGAAATTGAAAGTATTCAGAAATTAAAATATTATTTGATATC	0.0335059	0.743079	0.600033	8.02539	7.2885	7.89043	7.74142	8.44432	7.3552	7.39828	7.11203	ENSMUSE00000390254;ENSMUSE00001378584	70351944;70353074	70354931;70355237	TRUE
mMA032826	scl0001712.1_14	ENSMUSG00000024397	17	35170991	35176068	-1	Aif1	allograft inflammatory factor 1 [Source:MGI Symbol;Acc:MGI:1343098]	protein_coding	CAGCGGACAGACTGCCAGCCTAAGACAACCAGCGTCTGAGGAGCCATGAGCCAAAGCAGGGATTTGCAGG	0.033519	0.743079	0.211996	6.90957	4.67168	7.56112	5.5126	7.655	4.82947	4.56539	4.62018	ENSMUSE00000141961;ENSMUSE00000939606;ENSMUSE00000933848;ENSMUSE00000938584	35172515;35172530;35172515;35172515	35172689;35173275;35172631;35172819	TRUE
mMR027780	scl0017957.2_29	ENSMUSG00000027438	2	148693985	148732467	-1	Napb	N-ethylmaleimide sensitive fusion protein attachment protein beta [Source:MGI Symbol;Acc:MGI:104562]	protein_coding	CTGTTCTCTGCCTCCCAGTTCAGTCTTCTGATGCGACCATTTAAAGTGAGACCCACCATGGTTGTCTTAC	0.0335793	0.743079	1.3523	7.30057	7.73599	7.44564	7.25856	7.19752	7.51065	7.88732	7.81001	ENSMUSE00001254061;ENSMUSE00001261851	148693985;148693985	148697506;148697506	TRUE
mMC020766	scl067781.14_22	ENSMUSG00000001016	3	90476126	90488379	1	Ilf2	interleukin enhancer binding factor 2 [Source:MGI Symbol;Acc:MGI:1915031]	protein_coding	TGCCCTCTGTCCGTCTGTGAGGAAGCAGAATGCCACACATTCCCAATATTTAAACCTAACCACTCCCAAC	0.0335829	0.743079	1.37673	12.1364	12.5977	12.1781	12.3328	11.8984	12.7299	12.5712	12.4918	ENSMUSE00001352485;ENSMUSE00000476714	90487459;90487459	90487963;90488379	TRUE
mMC001934	scl54493.1.1_8									GGGTCCAGAATGGTGTTTATGTTGAATTGACTGTATATCCTTTGCATATGAGACGGGGAGAGTCTTGGTC	0.0335921	0.743079	1.66534	6.29282	7.02864	5.90799	6.66911	6.30136	7.1514	6.89929	7.03522				TRUE
mMC012522	scl25024.15.1_7	ENSMUSG00000032998	4	119537004	119629119	1	Foxj3	forkhead box J3 [Source:MGI Symbol;Acc:MGI:2443432]	protein_coding	AGACTGGCCTTATCCACTCGCAGAGTAATGTTCCGCAGAATGTCTGTCACGGTGCCATGCACCCAGCAAA	0.0336537	0.743079	1.2813	7.57667	7.93427	7.43761	7.66911	7.62329	7.7594	8.01385	8.02957	ENSMUSE00001224524;ENSMUSE00001240785	119623221;119623221	119623412;119623412	TRUE
mMC015044	scl39227.8.1_2	ENSMUSG00000025140	11	120635712	120643769	-1	Pycr1	pyrroline-5-carboxylate reductase 1 [Source:MGI Symbol;Acc:MGI:2384795]	protein_coding	TCTGACCATGTCAAGCCACTGCCCTGAAACCTGGTCCCAGCAGGCAAGGAATGATTTGTCTGCCAGCCTT	0.0336668	0.743079	0.515723	7.31863	6.36329	7.46949	7.26749	7.2189	6.34653	6.87524	5.86811	ENSMUSE00000895376;ENSMUSE00000375257	120640200;120639416	120640348;120640348	TRUE
mMC026091	scl021665.1_179	ENSMUSG00000034674	10	82629828	82650799	1	Tdg	thymine DNA glycosylase [Source:MGI Symbol;Acc:MGI:108247]	protein_coding	GAATTCTTTTTCATGGGACTATGTAAAGCATGTAGTATTGCCTTGGTATGTAACTATTGTAGTTTTACCA	0.0338483	0.743079	1.78801	9.31896	10.1573	9.74983	9.1991	9.00795	10.4217	9.93025	10.12	ENSMUSE00000797439;ENSMUSE00000574472	82648578;82648578	82650799;82650324	TRUE
mMA031792	scl0003538.1_0	ENSMUSG00000032582	9	107773559	107873237	-1	Rbm6	RNA binding motif protein 6 [Source:MGI Symbol;Acc:MGI:1338037]	protein_coding	ATTCTTAATGCCTTTCGAACTTCTGATGGCATACCTGTAAAGGACTTGCAGTTGAAGGAGTATAACACAG	0.0338558	0.743079	0.826783	8.80049	8.52607	8.73515	8.85542	8.81091	8.41028	8.67739	8.49055	ENSMUSE00001340093;ENSMUSE00001247285;ENSMUSE00001305293;ENSMUSE00001212101	107847268;107847268;107847268;107847212	107847326;107847337;107847337;107847337	TRUE
mMC014053	scl44054.10_313	ENSMUSG00000021365	13	41309916	41487320	-1	Nedd9	neural precursor cell expressed, developmentally down-regulated gene 9 [Source:MGI Symbol;Acc:MGI:97302]	protein_coding	CTGAGCTATTGGAGAGCAATTCACTGTGTCTGGCGTGTGGAAGAAGAGGGTCCTGAAGCATCAGTACCAT	0.0339226	0.743079	0.272216	13.4523	11.5751	12.8048	13.3978	14.1544	12.4498	10.9896	11.2861	ENSMUSE00000642365	41309916	41312170	TRUE
mMC005778	scl52854.18.29_13	ENSMUSG00000024940	19	5740904	5758532	1	Ltbp3	latent transforming growth factor beta binding protein 3 [Source:MGI Symbol;Acc:MGI:1101355]	protein_coding	ATCTGCACGAACACACCAGGCTCTTTCCAGTGTCAGTGCCTCTCCGGCTATCATCTGTCAAGGGATCGGA	0.0339922	0.743079	0.717143	10.1125	9.63286	9.94389	10.1577	10.236	9.48127	9.87827	9.53904	ENSMUSE00000447522	5753633	5753755	TRUE
mMC002781	scl42345.1.5_1	ENSMUSG00000034435	12	73543114	73546395	-1	Tmem30b	transmembrane protein 30B [Source:MGI Symbol;Acc:MGI:2442082]	protein_coding	AACTTTTATGTGAGACCATGAAACTTAAAATCCTGTCATTAAATTGTAGTTCCAGGCCTTGTTTTCAAGG	0.0339923	0.743079	0.0383685	6.8896	2.18566	5.97616	6.07739	8.61525	4.21942	2.30235	0.0352184	ENSMUSE00000298206	73543114	73546395	TRUE
mMC007124	scl41527.1.1_4									GTGACAGTTGGGCGCCATGCGCCGTGCCAGGACTGTTCGCAGCGCTCGCCGGCCGGAGCTGCGCGCGGGG	0.0340172	0.743079	NA	5.53495	5.92632	5.53875	5.31996	5.74614	5.90223	5.93462	5.94211				TRUE
mMR028445	scl00319480.2_263	ENSMUSG00000032243	9	62677826	62783982	1	Itga11	integrin alpha 11 [Source:MGI Symbol;Acc:MGI:2442114]	protein_coding	GTCCCCTGTCATCTGTTTCATCTGAACAATGTCATCTGTTCCCCTATGCGGTACGACCTTTACTGTCAGA	0.034045	0.743079	0.0752726	15.035	11.3033	15.1229	14.4378	15.5443	13.1414	11.536	9.23244	ENSMUSE00000413826	62782628	62783982	TRUE
mMC019222	scl0329252.1_122	ENSMUSG00000042793	1	134983301	135105276	-1	Lgr6	leucine-rich repeat-containing G protein-coupled receptor 6 [Source:MGI Symbol;Acc:MGI:2441805]	protein_coding	TTCCAAGTCTTGCTTTGTCTTGGCCTTCAGCTTCACTTTCACCCTGGGCCTTCTCTGTCCAATCCAATAC	0.0341396	0.743079	0.613628	7.30816	6.6036	7.612	7.20376	7.10871	6.65799	6.85079	6.302	ENSMUSE00000730521;ENSMUSE00000736915	134983301;134986355	134988191;134988191	TRUE
mMC007026	scl30718.8_25	ENSMUSG00000030871	7	122037213	122067263	-1	Ears2	glutamyl-tRNA synthetase 2 (mitochondrial)(putative) [Source:MGI Symbol;Acc:MGI:1914667]	protein_coding	TAGCCTCCGTCTCCTTTCGATGAAGGGTGTCTGTTTTCTTCCAATTCCTGAGATCTGATACTTTGAGTTA	0.0341647	0.743079	1.24374	5.90715	6.22184	6.08307	5.83453	5.80386	6.21942	6.30235	6.14374	ENSMUSE00000779155	122037213	122039158	TRUE
mMC015567	scl23510.49_38	ENSMUSG00000063077	4	149176319	149307693	-1	Kif1b	kinesin family member 1B [Source:MGI Symbol;Acc:MGI:108426]	protein_coding	TAAGGAGACCTCATTAGAAAGCCAGGGAAAGTAAGGTTGGAGCTTGGGCACCTGTGCCTCTCCCTGCTGT	0.0341973	0.743079	0.588891	9.04126	8.27733	9.22058	8.76053	9.14266	8.66846	8.07846	8.08507	ENSMUSE00000822641;ENSMUSE00000838167	149176319;149178018	149180810;149180810	TRUE
mMA033163	scl0002883.1_98	ENSMUSG00000016534	X	38401357	38456454	-1	Lamp2	lysosomal-associated membrane protein 2 [Source:MGI Symbol;Acc:MGI:96748]	protein_coding	ATTGGTCTCAAGCGCCATCATACTGGATATGAGCAATTTTAGTAACTGCAATCTGATTGATTATATTACA	0.0342148	0.743079	0.514666	12.5897	11.6314	12.1635	12.5435	13.0622	11.9286	11.5626	11.4032	ENSMUSE00000406898	38405062	38405571	TRUE
mMC017459	scl17217.5.1_10	ENSMUSG00000038147	1	171839697	171890718	1	Cd84	CD84 antigen [Source:MGI Symbol;Acc:MGI:1336885]	protein_coding	TGGCCGTGCTCTTTCTGCTTATTCTCATTCCGATGTTGGCATTTCTGTTCCGTTTGTATAAGAGAAGGCG	0.0342222	0.743079	0.194645	6.68541	4.32433	6.76115	6.09756	7.19752	5.67193	3.56539	3.73566	ENSMUSE00000297609	171873305	171873439	TRUE
mMC004589	scl16530.10_431	ENSMUSG00000052760	1	85717083	85778643	-1	A630001G21Rik	RIKEN cDNA A630001G21 gene [Source:MGI Symbol;Acc:MGI:2443131]	protein_coding	AAGTATAGGATAGATACACTACAAGGGAGCATTGGACCCGGAGCAAGCGTGTCTTCCACAACATCTGACC	0.0342562	0.743079	2.04378	5.34908	6.38032	5.50838	5.31996	5.2189	5.75285	6.63864	6.74946	ENSMUSE00001252591;ENSMUSE00001228327	85717083;85717083	85718368;85718368	TRUE
mMA031998	scl0001752.1_9									CCAGCACTCCCCTGATCCATCCGGCCTGACTCACCAGAGAGCAGCCCTCTAATGACCCAGCGGTAGCTCA	0.0343233	0.743079	NA	5.55996	6.05086	5.70868	5.48223	5.48899	5.77885	6.20924	6.1645				TRUE
mMC005543	scl37876.12_7	ENSMUSG00000020063	10	63319005	63381704	-1	Sirt1	sirtuin 1 [Source:MGI Symbol;Acc:MGI:2135607]	protein_coding	AAGTACACTGTTGCCTGTTGAGGATTTGGTGTAATGTATCCCAAGGTGTTAGCCTTGTATTATGGAGATG	0.0343414	0.743079	0.659736	8.64701	8.04697	8.51603	8.4512	8.97378	7.90813	8.00279	8.22998	ENSMUSE00000721451;ENSMUSE00000801978;ENSMUSE00001305750;ENSMUSE00001214498	63319005;63319058;63319007;63319007	63320964;63320964;63320964;63320964	TRUE
mMC021949	scl077976.1_221	ENSMUSG00000020032	10	84370905	84440597	-1	Nuak1	NUAK family, SNF1-like kinase, 1 [Source:MGI Symbol;Acc:MGI:1925226]	protein_coding	TGGGCTCCAGTCAAAGTTAGTTTTTAACTTATTTGATTGGTTTGAGAACAGCCTACAGGGAGAGGAAGAG	0.0343554	0.743079	0.459191	10.521	9.39815	10.3947	10.534	10.6343	9.86479	8.71514	9.61453	ENSMUSE00000506302	84370905	84375387	TRUE
mMC006993	scl19952.5.1_24	ENSMUSG00000027656	2	163820861	163833146	1	Wisp2	WNT1 inducible signaling pathway protein 2 [Source:MGI Symbol;Acc:MGI:1328326]	protein_coding	TATGTGCTTGTCCCAAAGATTATGGGTGACCTTGTAAGTGTGCCTTTCCTGATCTGAGAACACCCTGCCC	0.0343554	0.743079	0.429676	14.6266	13.4079	14.8113	13.8879	15.1805	13.3427	13.4753	13.4056	ENSMUSE00000335810	163832217	163833146	TRUE
mMC021487	scl021357.5_2	ENSMUSG00000023051	15	102518192	102523676	1	Tarbp2	TAR (HIV) RNA binding protein 2 [Source:MGI Symbol;Acc:MGI:103027]	protein_coding	GCCCTCCCATGGAGATGCAGCCCCCTGTCTCTCCTCAGCAGTCTGAGTGCAACCCCGTCGGTGCTCTGCA	0.0344129	0.743079	1.73581	7.62607	8.42167	7.74821	7.14681	7.98318	8.38088	8.38131	8.50282	ENSMUSE00001295645;ENSMUSE00000822462;ENSMUSE00000756576;ENSMUSE00001277293	102521724;102521121;102521724;102521724	102521796;102523676;102521749;102521796	TRUE
mMC026049	scl0217340.2_1	ENSMUSG00000052949	11	116336353	116413032	-1	Rnf157	ring finger protein 157 [Source:MGI Symbol;Acc:MGI:2442484]	protein_coding	GCGATACTTTGATCCTGCCCTGCCGGCACCTCTGCCTCTGCAACACCTGCGCAGACACCCTGCGCTACCA	0.0344465	0.743079	0.550279	7.70912	6.84735	7.81798	7.73499	7.57438	6.67193	6.50399	7.36614	ENSMUSE00001270223;ENSMUSE00001310567	116354636;116354636	116354795;116354795	TRUE
mMA033474	scl0003049.1_54	ENSMUSG00000039826	2	29761224	29788502	-1	Trub2	TruB pseudouridine (psi) synthase homolog 2 (E. coli) [Source:MGI Symbol;Acc:MGI:2442186]	protein_coding	GCCCTGTGGAAGGCAGTGAAGAGAAGAAGTTGACTCTCAGAGCCACCAATGTACCCTCCCTCACCACCCA	0.0344823	0.743079	1.73138	8.35687	9.14879	8.49682	8.17557	8.39822	8.86934	8.96627	9.61076	ENSMUSE00001243354;ENSMUSE00001241219	29786476;29786476	29786607;29786607	TRUE
mMA035312	scl0001518.1_3	ENSMUSG00000017176	11	100422321	100441808	-1	Nt5c3b	5'-nucleotidase, cytosolic IIIB [Source:MGI Symbol;Acc:MGI:1915356]	protein_coding	GAGCAAAGCCCACAGTCTCCTGTGCCAGCAGAGGATCCAGAAAGTCCAGATCGCTCAGGTGGTTGGAGAG	0.0345209	0.743079	2.23311	9.4866	10.6457	9.38006	10.0505	9.02928	10.2673	11.0069	10.6628	ENSMUSE00001261618;ENSMUSE00001276598	100434695;100434695	100434784;100434784	TRUE
mMC008273	scl42868.20.1_273	ENSMUSG00000021185	12	100779057	100896981	1	9030617O03Rik	RIKEN cDNA 9030617O03 gene [Source:MGI Symbol;Acc:MGI:2444813]	protein_coding	GGGCCATCTGTCTGATTCACAAGCAGAGAGCACCCATGGCTCTAAACTAAGCCCTTCCTAACAGTCTTTT	0.0345364	0.743079	1.71396	7.33169	8.10902	7.51603	7.02567	7.45336	7.8107	8.04652	8.46985	ENSMUSE00000682637	100896608	100896981	TRUE
mMA033973	scl000290.1_4	ENSMUSG00000022130	14	118111911	118132765	-1	Tgds	TDP-glucose 4,6-dehydratase [Source:MGI Symbol;Acc:MGI:1923605]	protein_coding	ACATTTGTGATTCTCACTTTGTGAAGTTGCTGTTTGAAGTGGAGAAAATAGATATAGTACTGCACTTTGC	0.0345574	0.743079	0.442505	7.75816	6.58193	8.01988	7.81028	7.44432	7.23828	6.15035	6.35715	ENSMUSE00000123791	118127495	118127585	TRUE
mMC006256	scl42857.13.1_22	ENSMUSG00000021192	12	102469134	102497902	1	Golga5	golgi autoantigen, golgin subfamily a, 5 [Source:MGI Symbol;Acc:MGI:1351475]	protein_coding	TGATCGTACTGCTGACTTACTCACCAGAAATGCACCATGACCAACCGTACGGCAAGTGAACAGAGCCACT	0.0346961	0.743079	0.777561	11.4784	11.1154	11.5895	11.4295	11.4163	11.3052	11.0811	10.96	ENSMUSE00000336893	102497447	102497902	TRUE
mMC016976	scl22910.4.1_66	ENSMUSG00000041959	3	93555080	93564643	1	S100a10	S100 calcium binding protein A10 (calpactin) [Source:MGI Symbol;Acc:MGI:1339468]	protein_coding	GCAGATCAGGACCCTTAGGAAATGTGCAAATGAGATCCAACTCCAATTCAACAATCTGAGAGAGAAAACT	0.0347167	0.743079	2.36132	12.6547	13.8943	12.8092	13.0424	12.1126	14.4013	13.4418	13.84	ENSMUSE00000300830	93564243	93564643	TRUE
mMA032073	scl0001876.1_15	ENSMUSG00000022684	16	13671858	13703612	1	Bfar	bifunctional apoptosis regulator [Source:MGI Symbol;Acc:MGI:1914368]	protein_coding	GTTATTTCCTGATGCCATTAGAATGCGAGTTGAAGACATTCAGCAGAATAATGATGTAGTCCAAAGTCTT	0.0347388	0.743079	0.542973	8.26995	7.3889	8.48127	8.5751	7.75349	7.5862	7.35547	7.22504	ENSMUSE00000129481;ENSMUSE00000774678;ENSMUSE00000819581	13687391;13687391;13687391	13687595;13687972;13687541	TRUE
mMR028483	scl0065973.1_101	ENSMUSG00000028207	4	9448069	9669344	-1	Asph	aspartate-beta-hydroxylase [Source:MGI Symbol;Acc:MGI:1914186]	protein_coding	GACAGTCCATACTGGTGATGCTTGCTACTCACCTGAATCAGAGCATGTGAAATAGCTACTTAGTGCTTCC	0.0347453	0.743079	0.300786	8.40114	6.66795	8.17296	7.64874	9.38173	6.38088	6.56539	7.05759	ENSMUSE00000633526	9449079	9453445	TRUE
mMR029220	scl0069129.2_72	ENSMUSG00000069633	8	3457105	3467680	-1	Pex11g	peroxisomal biogenesis factor 11 gamma [Source:MGI Symbol;Acc:MGI:1920905]	protein_coding	CCAGAGTGGGAATCACTGGCCACTGGTGCATCCATAAGTGTGTACTCCGGTGCTGGCCCCTGGGCAGGGT	0.0347643	0.743079	0.635622	8.64876	7.995	8.46949	8.88183	8.59496	7.89036	8.32472	7.76993	ENSMUSE00000209916	3457105	3459434	TRUE
mMC004719	scl22162.7.1_2	ENSMUSG00000042997	3	53448583	53463332	-1	Nhlrc3	NHL repeat containing 3 [Source:MGI Symbol;Acc:MGI:2444520]	protein_coding	CACCCCTGCCTTCGGCGCTTAGTGCTTCCGGCTGGGAGGAGCTTCGGGTAGCACTTCAGAGCCACAGGGT	0.0348945	0.743079	0.729172	7.65476	7.19909	7.72858	7.54969	7.68602	6.99386	7.15035	7.45307	ENSMUSE00001245552;ENSMUSE00001300775	53448583;53448588	53452649;53452649	TRUE
mMC018345	scl38544.10.1_5	ENSMUSG00000020019	10	93640681	93747207	1	Ntn4	netrin 4 [Source:MGI Symbol;Acc:MGI:1888978]	protein_coding	GAGTACCTGGTCGCTGGCCACGAGGACGTAAGAACAGGCAAATTAATTGTGAATATGAAAAGCTTTGTCC	0.0349356	0.743079	0.176328	10.0547	7.55104	9.89337	9.97067	10.3001	8.51839	8.14533	5.98941	ENSMUSE00000099879	93745717	93747207	TRUE
mMC016363	scl47744.5.43_8	ENSMUSG00000010830	15	79516408	79527739	1	Kdelr3	KDEL (Lys-Asp-Glu-Leu) endoplasmic reticulum protein retention receptor 3 [Source:MGI Symbol;Acc:MGI:2145953]	protein_coding	GAAGCAGTAGATACCTCCGTGAGTGGCTCAACTCCTTGCTTCCTTAGGACTATACAACTCATGCCCAGGG	0.0349429	0.743079	0.434871	12.8807	11.6794	13.4626	12.2493	12.9303	11.5663	11.9818	11.49	ENSMUSE00000387721	79527072	79527739	TRUE
mMC018525	scl18428.12.1_1	ENSMUSG00000027635	2	156995265	157007154	-1	Dsn1	DSN1 homolog, MIS12 kinetochore complex component [Source:MGI Symbol;Acc:MGI:1914184]	protein_coding	TCTATGTCGTAAGGACACTGTGAGGATTTGTTTAAAGAGTAAAAGCCTAGAACAATGTTATAGTTTGTTG	0.0349578	0.743079	1.60261	7.00724	7.68767	6.66804	7.22226	7.13143	7.77239	7.86307	7.42754	ENSMUSE00000639505;ENSMUSE00000661348	156995265;156995277	156996281;156996281	TRUE
mMR030035	scl0020230.2_317	ENSMUSG00000023927	17	51736187	51833290	-1	Satb1	special AT-rich sequence binding protein 1 [Source:MGI Symbol;Acc:MGI:105084]	protein_coding	GTGGTTATGATTGCCTTTTCTTTAGTAATTCTTCTGTAACCCGCCACACTAGTCTTTGGAAACTGGCCCC	0.0350767	0.743079	0.131126	9.30485	6.37387	9.05708	10.1187	8.73876	7.63683	6.69467	4.79011	ENSMUSE00000910849;ENSMUSE00000745751;ENSMUSE00000728902;ENSMUSE00000840965;ENSMUSE00000954457;ENSMUSE00000837128;ENSMUSE00000742564	51736188;51738894;51739455;51739471;51739452;51736187;51739476	51740413;51740413;51740413;51740413;51740413;51740413;51740410	TRUE
mMA032047	scl0004054.1_5	ENSMUSG00000037936	5	125277087	125341094	-1	Scarb1	scavenger receptor class B, member 1 [Source:MGI Symbol;Acc:MGI:893578]	protein_coding	ATGCTTTTTGTTTTGGAGTGGTAGTAAAAAGGGCTCCCAGGATAAGGAGGCCATTCAGGCCTACTCTGAG	0.0351663	0.743079	1.8535	7.02897	7.91923	7.1922	7.33703	6.5577	7.91986	7.65285	8.18497	ENSMUSE00001311029;ENSMUSE00001218169	125281105;125281105	125281233;125281233	TRUE
mMC005337	scl45348.2.1_32	ENSMUSG00000022098	14	70474557	70520260	-1	Bmp1	bone morphogenetic protein 1 [Source:MGI Symbol;Acc:MGI:88176]	protein_coding	AGCCTTCCATTGGCCAAAGGACCCGACTCAGCAAGGGGGACATCGCTCAGGCCCGGAAGCTCTACAAATG	0.0352395	0.743079	0.512543	9.90879	8.94453	9.65076	9.74941	10.3262	9.15884	9.1801	8.49465	ENSMUSE00000339463	70505332	70505456	TRUE
mMC001101	scl26323.5.1_40	ENSMUSG00000029322	5	100553725	100572245	-1	Plac8	placenta-specific 8 [Source:MGI Symbol;Acc:MGI:2445289]	protein_coding	CCTTCAGCCTGAGATTTTTCAAATCTTTGGCAACTGAGATGGGATGGATCCATTTAATTAGAGAACGGTG	0.0352449	0.743079	0.44099	12.7904	11.6092	12.6736	12.4207	13.2767	12.1675	11.3069	11.3532	ENSMUSE00000693604;ENSMUSE00000693597;ENSMUSE00000187960	100553726;100553727;100553725	100553988;100553988;100553988	TRUE
mMC008346	scl42815.3_432	ENSMUSG00000021070	12	105563172	105593071	1	Bdkrb2	bradykinin receptor, beta 2 [Source:MGI Symbol;Acc:MGI:102845]	protein_coding	CTGTGGCTACATGCACAGTAGGCATGGCCGCCTCATTTCCCAGTTTCAAGGGTATAAGATTTATTGGTCT	0.0352849	0.743079	1.31346	5.67207	6.06544	5.47735	5.73499	5.80386	6.14142	5.91116	6.14374	ENSMUSE00000652399	105591573	105593071	TRUE
mMC001972	scl22859.6.1_13	ENSMUSG00000049288	3	96601149	96626171	1	Lix1l	Lix1-like [Source:MGI Symbol;Acc:MGI:3036267]	protein_coding	ATTATTCACATCGGGCCCTGGATGATGATATTCGCCACCAAATGGCTTTGGACTGGGTGAGCCGGGAGCA	0.0353028	0.743079	0.635626	10.9417	10.2879	11.063	11.1732	10.5888	10.3638	10.4244	10.0755	ENSMUSE00000396035	96623664	96626171	TRUE
mMR030159	scl0020610.2_127	ENSMUSG00000020265	10	77606097	77641543	1	Sumo3	small ubiquitin-like modifier 3 [Source:MGI Symbol;Acc:MGI:1336201]	protein_coding	GCAGCTTTCCAAGTGTGTATTAAAGTGACGCATCAGTGGGTAGCTTGGGTTCCGCATTGTGGGGTCAGTT	0.0353326	0.743079	1.50544	13.4733	14.0635	13.2696	13.5546	13.5957	13.7506	14.2645	14.1754	ENSMUSE00000415463;ENSMUSE00000942299	77616148;77616148	77618331;77617422	TRUE
mMC016220	scl27525.13.1_50	ENSMUSG00000057315	5	102481391	102897937	1	Arhgap24	Rho GTPase activating protein 24 [Source:MGI Symbol;Acc:MGI:1922647]	protein_coding	GCAAACAGTGTTGGGGAACAGGTGTGGGATCAGGTGGTTGGTCTGTGTAGAGCTTCATCTGGTGCAGGAA	0.0353819	0.743079	0.766472	11.3294	10.9457	11.3858	11.3307	11.2716	10.7205	11.1213	10.9952	ENSMUSE00000651679;ENSMUSE00000511288	102897084;102897084	102897937;102897936	TRUE
mMC002768	scl38714.10.10_60	ENSMUSG00000020331	10	79716634	79736108	1	Hcn2	hyperpolarization-activated, cyclic nucleotide-gated K+ 2 [Source:MGI Symbol;Acc:MGI:1298210]	protein_coding	CGAGGCAGCAGTGGCCCCCACGCCCCATTAACCCACAACCCCATTCCGCGCAATAAACGACAGCATTGGC	0.0354779	0.743079	1.88584	7.92579	8.841	8.15346	8.25407	7.36984	8.74957	8.75521	9.01821	ENSMUSE00000346812;ENSMUSE00000642019	79735979;79734858	79736108;79736108	TRUE
mMC018255	scl28477.9_86	ENSMUSG00000030170	6	119432531	119544347	-1	Wnt5b	wingless-type MMTV integration site family, member 5B [Source:MGI Symbol;Acc:MGI:98959]	protein_coding	ATGGAGCCAGCTTTGGGAAGGGGCTCTGTACTTCCTTCTTTTCTCATCTGAGTACACACTGCAGGAAAGT	0.0354804	0.743079	0.358142	7.23968	5.75828	6.86068	7.557	7.30136	6.61535	5.30235	5.35715	ENSMUSE00000373284;ENSMUSE00000712340;ENSMUSE00000719102	119432534;119432533;119432531	119433856;119433856;119433856	TRUE
mMC009886	scl23251.2_50	ENSMUSG00000037211	3	37639947	37644598	1	Spry1	sprouty homolog 1 (Drosophila) [Source:MGI Symbol;Acc:MGI:1345139]	protein_coding	CATATCACTACTTCAAGAAAAGCAAGGTGACTCGAAGAAAGTATATAAAAAACATCTATGTTAACTACAA	0.03549	0.743079	0.555924	6.20701	5.35996	6.01988	6.07739	6.52375	5.77885	5.26583	5.03522	ENSMUSE00000333283	37642555	37644598	TRUE
mMC004766	scl11702.1.1_1	ENSMUSG00000074238	3	127807007	127837523	-1	Ap1ar	adaptor-related protein complex 1 associated regulatory protein [Source:MGI Symbol;Acc:MGI:2384822]	protein_coding	GAAATAGTAGAGTTCTTGCTGTCCGTGAAAACTTATGTGGGTGGCCCTTTCGATATCTGAACTGCTATAC	0.0356325	0.743079	1.69202	11.5385	12.2972	11.7401	11.6846	11.1908	12.1056	12.6355	12.1506	ENSMUSE00000398526;ENSMUSE00001356709;ENSMUSE00001346819	127807267;127807007;127807012	127808864;127808753;127808753	TRUE
mMR027468	scl0027423.1_73									TGTGGGAAGAGATTGGACAAATTCCCTCATTGACTCTCTGACAAGTGTTAAAGGTAAAAAAATGAATTTT	0.035638	0.743079	53.0294	1.06093	6.78965	-0.0462092	1.5126	1.7164	3.29342	8.73197	8.34356				TRUE
mMC018764	scl52435.3.1_22	ENSMUSG00000025208	19	45005014	45006442	-1	Mrpl43	mitochondrial ribosomal protein L43 [Source:MGI Symbol;Acc:MGI:2137229]	protein_coding	CTTCGATGCAAGCACAGTAAAGAACCAGGCGCTTTGGACCGTGAGAGGGATAGGATTGGTTCCTCTTTTG	0.0356862	0.743079	2.11647	12.1482	13.2298	11.5434	12.6133	12.2878	12.9621	13.2792	13.4482	ENSMUSE00000402275	45005014	45005940	TRUE
mMC007197	scl48103.12.1_4	ENSMUSG00000039801	15	8169106	8271158	1	2410089E03Rik	RIKEN cDNA 2410089E03 gene [Source:MGI Symbol;Acc:MGI:1920942]	protein_coding	CAGGCAGCATCCTGAGCAAACTTGATTGGAAAGCTGTTGAAGACATGGTGGCCAGCGTGGAGGATAAGAA	0.035691	0.743079	1.39793	9.62356	10.1069	9.58497	9.40944	9.87627	10.051	10.2542	10.0154	ENSMUSE00000684613	8270679	8271158	TRUE
mMC008761	scl21271.30_25	ENSMUSG00000026712	2	14229392	14332057	1	Mrc1	mannose receptor, C type 1 [Source:MGI Symbol;Acc:MGI:97142]	protein_coding	ACAGCACTAGCGTCTTAACACTGCTACACTGGTGGTAGGTCTCATGTCAACCCTGCAGATTTCAAGAGTT	0.0357041	0.743079	0.0722945	8.39327	4.6033	8.42547	7.82851	8.92585	6.68574	4.50399	2.62018	ENSMUSE00000383536;ENSMUSE00000773635	14330922;14329883	14332057;14331927	TRUE
mMC011101	scl14189.1.1_324									GTTAAATCTTGATTGTCTGTCTGCCCCAGTGTGTGGTTTTAGGATATAAATGAGAATATAAACTGGACCC	0.0357622	0.743079	NA	5.62517	6.02431	5.76115	5.73499	5.37936	6.08002	5.95771	6.03522				TRUE
mMR027303	scl00170938.1_81	ENSMUSG00000066880	8	71908635	71934629	1	Zfp617	zinc finger protein 617 [Source:MGI Symbol;Acc:MGI:2684459]	protein_coding	TTGGGAGAACAGAACACTGAAAATGCATACAAAAATCCTGGGGGAAATCTAAGATACCAAGTGGTAGAGA	0.0357654	0.743079	1.11649	5.89974	6.05872	5.93107	5.88183	5.88632	6.08002	6.13017	5.96596	ENSMUSE00000581817;ENSMUSE00000734573	71932019;71932019	71934629;71932495	TRUE
mMC021858	scl016998.1_51	ENSMUSG00000024940	19	5740904	5758532	1	Ltbp3	latent transforming growth factor beta binding protein 3 [Source:MGI Symbol;Acc:MGI:1101355]	protein_coding	CTGCTTTATCCCCAAGGGTGATTCCTAGAAACTTCGACATCAGATCTGCCCCTTTAATTTACTCTTGGCT	0.0358928	0.743079	0.722062	13.1861	12.7163	13.016	13.1236	13.4187	12.5508	12.8659	12.7322	ENSMUSE00000696312	5757941	5758532	TRUE
mMR026374	scl0072333.1_312	ENSMUSG00000058056	8	61513246	61902690	-1	Palld	palladin, cytoskeletal associated protein [Source:MGI Symbol;Acc:MGI:1919583]	protein_coding	CTGAAAACTGAACGCCAGCGCTTCCACCAGCCTACTCCTCTGTCGCATTATGGGAAAGGCAGAAGTATAC	0.0359088	0.743079	0.391376	13.5049	12.1516	14.0665	12.7504	13.698	12.4255	11.7882	12.241	ENSMUSE00000711434;ENSMUSE00000449318;ENSMUSE00000720318	61513246;61513252;61513248	61513524;61513524;61513524	TRUE
mMA033786	scl0001663.1_8	ENSMUSG00000032842	17	46303221	46328352	-1	Abcc10	ATP-binding cassette, sub-family C (CFTR/MRP), member 10 [Source:MGI Symbol;Acc:MGI:2386976]	protein_coding	GATTCAGCGGGGGACTCAGTCCCCGAGCCTTGTCACTCTTGGCTTCCGCCCGGGTGAGGTGTCTATGGAG	0.0359418	0.743079	1.55064	5.62678	6.25965	5.53875	5.48223	5.85935	6.05896	6.13017	6.58981	ENSMUSE00000908227;ENSMUSE00000904471;ENSMUSE00000905593;ENSMUSE00000387110	46327772;46327772;46327772;46327772	46327976;46327979;46327997;46328023	TRUE
mMC006220	scl46503.3.1_8	ENSMUSG00000042485	14	30879257	30881608	1	Mustn1	musculoskeletal, embryonic nuclear protein 1 [Source:MGI Symbol;Acc:MGI:1913425]	protein_coding	AGAGGGACCAGCCAAGAGCGTGTTTGGCTGAGACATGCACATTGCACCATCCACCCGGACACAGGAGCCT	0.0360125	0.743079	0.291122	12.3592	10.5789	12.7319	11.9181	12.4278	11.4753	10.5933	9.66821	ENSMUSE00000240879	30880924	30881608	TRUE
mMC012623	scl41898.2_350	ENSMUSG00000047205	11	3895240	3901296	1	Dusp18	dual specificity phosphatase 18 [Source:MGI Symbol;Acc:MGI:1922469]	protein_coding	TGGTGGAGTGGGGAGAGACTTAACCATGACTCTGAGATGCCCAGCCACATGTGTTGGAAAGAGTTTGCTT	0.0360767	0.743079	1.76939	6.98838	7.81163	7.20172	7.07739	6.68602	7.66498	7.53501	8.23489	ENSMUSE00000375087	3896943	3901296	TRUE
mMC022790	scl0328601.1_103	ENSMUSG00000011960	15	98538689	98570923	-1	Ccnt1	cyclin T1 [Source:MGI Symbol;Acc:MGI:1328363]	protein_coding	TTTGTACTGCTCAGCATATTATTCTGCTGTCGCCTCTGTCCTCCGTGGGGCACCTCAGTTTTGGGTGCTA	0.0361011	0.743079	1.45096	10.4509	10.9879	10.4968	10.4861	10.3698	10.6536	11.1874	11.1227	ENSMUSE00000911168;ENSMUSE00000905399	98538699;98538689	98539115;98544608	TRUE
mMC020676	scl068552.1_11	ENSMUSG00000037822	5	65446844	65537184	-1	Smim14	small integral membrane protein 14 [Source:MGI Symbol;Acc:MGI:1915802]	protein_coding	TGGGACAGTGAGCATTTTCCTCACAACCTCCAGCTGGCTTTATGGCTAGAATACGGAAAGCGAACTGGTT	0.0361171	0.743079	0.783432	13.8347	13.4826	13.7393	13.7935	13.9712	13.4741	13.3323	13.6413	ENSMUSE00000786028;ENSMUSE00000518461;ENSMUSE00000713469;ENSMUSE00000736799	65449804;65449927;65449803;65446844	65450437;65450437;65450437;65450437	TRUE
mMC015672	scl30581.11_408	ENSMUSG00000030934	7	132557475	132576398	-1	Oat	ornithine aminotransferase [Source:MGI Symbol;Acc:MGI:97394]	protein_coding	CGCCAACAGAGTATTTTGTATTTCCATTTTGGTAATAATCAGTGTATTATTTCATCCTGATGACTGGCAT	0.0361365	0.743079	0.537273	12.9765	12.0803	12.8332	13.2531	12.8433	12.404	12.2566	11.5802	ENSMUSE00000526592	132557475	132558330	TRUE
mMC018508	scl27336.3.1_223									CACCCCTTAAAATTCTCCACCACTTCTCCCAAATAGTATATTCAGTCAGACTACCCAGATGAAGTTTGAT	0.0361995	0.743079	2.87775	6.13915	7.66409	5.62622	6.31996	6.47128	6.82947	8.09417	8.06864				TRUE
mMC024428	scl075956.6_20	ENSMUSG00000039218	17	23790662	23824741	1	Srrm2	serine/arginine repetitive matrix 2 [Source:MGI Symbol;Acc:MGI:1923206]	protein_coding	AATCATGGAAGGAGTCTTTGTATGCCTTCCCTTGAACCTTGGCAGCATCTTGAGGGGAGAGCGTCCTCTC	0.0362097	0.743079	2.15781	8.54077	9.65034	8.03594	8.78251	8.80386	10.1576	9.39405	9.39935	ENSMUSE00001334306;ENSMUSE00001321996;ENSMUSE00001050607	23824216;23824216;23824216	23824327;23824736;23824741	TRUE
mMC002865	scl55052.1.2_48	ENSMUSG00000045797	X	9104562	9106342	1	4930402K13Rik	RIKEN cDNA 4930402K13 gene [Source:MGI Symbol;Acc:MGI:1923025]	protein_coding	CATGATTTAATTCTCAGTGAGCTTCTGCCTCGCCTCCACATAATACATTACTGTATCAACCGTAGGATGA	0.0362189	0.743079	1.66917	6.52667	7.2658	6.46159	6.52755	6.59087	7.05896	7.00279	7.73566	ENSMUSE00000410788	9104562	9106342	TRUE
mMR027301	scl00234023.2_117	ENSMUSG00000040459	8	8665075	8690521	-1	Arglu1	arginine and glutamate rich 1 [Source:MGI Symbol;Acc:MGI:2442985]	protein_coding	GTAATTGCATTGCAAAATTCCCAGGGTTTGACTGGACCTGCGGTGTTGTTAGAGCAGTGTCCTTGGGATG	0.0362935	0.743079	1.8504	11.502	12.3898	11.9931	11.2841	11.2288	12.2655	12.6826	12.2213	ENSMUSE00001376575;ENSMUSE00000355986	8665075;8666576	8667416;8667416	TRUE
mMR028279	scl00108907.2_230	ENSMUSG00000027306	2	119618298	119651244	1	Nusap1	nucleolar and spindle associated protein 1 [Source:MGI Symbol;Acc:MGI:2675669]	protein_coding	CATTGGCAGACTTTTTTCTTACAAGTAGTAAAGAGAGGAAAGCTGCAAGGGGTGACCTTCTGATCTTTGC	0.0363536	0.743079	2.03304	8.79321	9.81685	8.64379	8.65896	9.07688	10.3224	9.28876	9.83935	ENSMUSE00000435812;ENSMUSE00000780578	119648893;119648893	119650160;119651244	TRUE
mMC019885	scl018573.1_0	ENSMUSG00000059173	2	79834453	80129458	-1	Pde1a	phosphodiesterase 1A, calmodulin-dependent [Source:MGI Symbol;Acc:MGI:1201792]	protein_coding	GACTACTCGCTCTCAGCTGTGGATCTGAAGAGTTTCAAAAACAACCTGGTGGACATCATTCAGCAGAACA	0.0364576	0.743079	0.180639	11.5473	9.07847	11.5556	11.3237	11.7626	10.3883	9.18255	7.66457	ENSMUSE00000809289;ENSMUSE00001255157	79865036;79865038	79865183;79865225	TRUE
mMC018265	scl20295.1.1_330									ACACAGCTCTGACTATATCATCATGTCACACCCCAGCTCAAAACTAGTGATGCCTTGGACCAAGTTTCCT	0.0364944	0.743079	1.72685	5.474	6.26214	5.5685	5.13709	5.7164	5.97149	6.60978	6.20514				TRUE
mMR028269	scl00268354.2_83	ENSMUSG00000044071	10	123264076	123741204	1	Fam19a2	family with sequence similarity 19, member A2 [Source:MGI Symbol;Acc:MGI:2143691]	protein_coding	TGATGGCTGGGTTCATGGAGACACAAGAATAGAAACTGGACTCCTGCCGTGACCTTGAAGATTTTTATAC	0.0364945	0.743079	0.256876	6.43664	4.47579	7.41322	5.83453	6.06217	5.25689	4.22835	3.94211	ENSMUSE00000665489	123738904	123741204	TRUE
mMA032916	scl0003026.1_20	ENSMUSG00000034903	2	65088339	65239403	-1	Cobll1	Cobl-like 1 [Source:MGI Symbol;Acc:MGI:2442894]	protein_coding	TTCCTAAGCCAGGAGCAGTGTGCTGTGCCCAAGCCGCCGGATGAAATCTCTGAGGGCCCTGGAACTCCAG	0.0365028	0.743079	1.57865	6.53328	7.19197	6.14362	6.78562	6.67059	7.32022	7.20924	7.04645	ENSMUSE00000760951;ENSMUSE00000245533	65105715;65105715	65105859;65105828	TRUE
mMA032650	scl0001959.1_79	ENSMUSG00000005625	3	95032694	95042614	-1	Psmd4	proteasome (prosome, macropain) 26S subunit, non-ATPase, 4 [Source:MGI Symbol;Acc:MGI:1201670]	protein_coding	TGGGCTTGGGGAGCAGTGTGGCCAGCCCTGTGGAATATCTACTAGGTCTACCCTGGCCTTCTGTCCTTGC	0.0365325	0.743079	1.26322	5.69398	6.03108	5.59765	5.709	5.77529	6.20031	6.02482	5.86811	ENSMUSE00000836552;ENSMUSE00000799702	95033633;95033633	95033916;95034026	TRUE
mMC012260	scl27002.4_683	ENSMUSG00000038970	5	144100436	144188204	1	Lmtk2	lemur tyrosine kinase 2 [Source:MGI Symbol;Acc:MGI:3036247]	protein_coding	GCCTGGGATAGAGTTACTGACATTTGAGGGCTGGCCATCTTTCACCATGCTGAGGGGATTTTAACAATAC	0.036536	0.743079	1.51999	7.34391	7.94797	7.47735	7.20376	7.3506	7.59354	8.1653	8.08507	ENSMUSE00000355018	144184716	144188204	TRUE
mMC018772	scl28954.1.1_54	ENSMUSG00000045441	6	59347226	59426294	-1	Gprin3	GPRIN family member 3 [Source:MGI Symbol;Acc:MGI:1924785]	protein_coding	GGATCCCAAAGTCTTGTGGTTTTGCTGTTCCCAGTTTGTACTGTTTTGCTTCATCATTCTGGCCATTGTG	0.036603	0.743079	0.393589	8.28978	6.94454	8.15346	8.17081	8.54506	6.98272	7.64576	6.20514	ENSMUSE00000394580	59347226	59355429	TRUE
mMC019414	scl074347.1_329	ENSMUSG00000034105	8	119760587	119778416	-1	Tldc1	TBC/LysM associated domain containing 1 [Source:MGI Symbol;Acc:MGI:1921597]	protein_coding	TTTTGCTGTAAACTTCAACCTTTACGGATCTGCTACAAGTTTTACTCTTGCATATACAGTTTGCCCATGG	0.0367335	0.743079	1.31908	6.55636	6.95589	6.69526	6.557	6.41684	6.75285	7.05724	7.05759	ENSMUSE00000634047	119760587	119761830	TRUE
mMR027929	scl0097159.2_2	ENSMUSG00000047613	4	153957237	153961925	1	A430005L14Rik	RIKEN cDNA A430005L14 gene [Source:MGI Symbol;Acc:MGI:2140680]	protein_coding	ACGCCGCGCGCGCGCTCAGAGCCGCGCGATTGAGACTTGGCGGAGGAGCGTTAGGCCGGGGCGCTCACTC	0.0367445	0.743079	0.868256	7.94019	7.73638	7.86668	7.92764	8.02625	7.78527	7.78133	7.64255	ENSMUSE00000815631;ENSMUSE00000449409;ENSMUSE00000787364	153957266;153957237;153957255	153957322;153957322;153957322	TRUE
mMC001897	scl42231.7.1_24	ENSMUSG00000004791	12	85166639	85177296	-1	Pgf	placental growth factor [Source:MGI Symbol;Acc:MGI:105095]	protein_coding	AGGCCCTGGCTCTCCAGGGAACTGGAGAAGAGAAGAGGAGGCCTAGAACCTGCCCTGATTCCCAGCTCCA	0.0368052	0.743079	0.201724	8.53063	6.22108	8.39258	7.99373	9.20558	7.45531	6.00279	5.20514	ENSMUSE00000683172	85166639	85167414	TRUE
mMC014413	scl18196.2_265	ENSMUSG00000046470	2	181669836	181671640	-1	Sox18	SRY (sex determining region Y)-box 18 [Source:MGI Symbol;Acc:MGI:103559]	protein_coding	TGCCTGCTCCCTTCCTTTCGCATATGTATGTTAGGGTATGCAACAGCCTTTAGAGCTGGTGGCCTAAAGA	0.0368709	0.743079	0.317372	9.1685	7.51274	8.14855	9.54602	9.81091	7.77885	7.25655	7.50282	ENSMUSE00000358090	181669836	181670996	TRUE
mMC010437	scl33873.6.1_262	ENSMUSG00000031595	8	40926212	40990785	1	Pdgfrl	platelet-derived growth factor receptor-like [Source:MGI Symbol;Acc:MGI:1916047]	protein_coding	AAACTTTCCTAACTAAAGTATGTATTTTGACTCAGCCATGTTTCTACTTTTTATACTGAGAAAACATGTC	0.0368799	0.743079	0.298859	7.84404	6.10157	7.05182	7.66235	8.81793	6.49505	5.70835	6.10131	ENSMUSE00000349151	40990315	40990785	TRUE
mMR029982	scl0056292.1_41	ENSMUSG00000031389	X	73891442	73921870	-1	Arhgap4	Rho GTPase activating protein 4 [Source:MGI Symbol;Acc:MGI:2159577]	protein_coding	CAGGATCCTGGCCCCAGTCCAAGCTCCTATCGTCCTTTCCCTGCTTCTAAGTGGCCGCCGAGTGCACGCG	0.0369048	0.743079	1.56175	9.62427	10.2674	9.74006	9.709	9.42376	9.92132	10.338	10.543	ENSMUSE00000833079	73921756	73921870	TRUE
mMC011319	scl49657.3_384									GGTGTCACCCACCCTCTTGGACTGAATATCTCAGGTCATCTTAGGGTTTCCTCCCGGAATTACTTAGTTT	0.0370201	0.743079	2.06878	6.20106	7.24984	5.97616	6.4512	6.17583	6.68574	7.76179	7.302				TRUE
mMR028324	scl00235040.2_157	ENSMUSG00000002820	9	21265299	21274368	1	Atg4d	autophagy related 4D, cysteine peptidase [Source:MGI Symbol;Acc:MGI:2444308]	protein_coding	TCCTTGGATACTAAGGTCTCAGCCTGGGGTGTCTTCTGGTCAGCTCCATTGGGTGTGAACAACTGTACTT	0.0370285	0.743079	NA	5.55779	5.94954	5.50838	5.78562	5.37936	5.90223	5.91116	6.03522	ENSMUSE00000439220	21273254	21274368	TRUE
mMC023351	scl0240028.12_15	ENSMUSG00000023845	17	17527723	17624489	-1	Lnpep	leucyl/cystinyl aminopeptidase [Source:MGI Symbol;Acc:MGI:2387123]	protein_coding	GTGGAATGACCTGTGGCTAAATGAAGGCTTTGCCACTTTCATGGAGTATTTCTCTGTGGAAAAAATATTC	0.0371225	0.743079	0.716455	5.71952	5.23847	5.59765	5.78562	5.77529	5.52608	5.10971	5.07961	ENSMUSE00000555204	17568321	17568434	TRUE
mMC021906	scl077616.1_186	ENSMUSG00000057367	9	7818227	7837064	-1	Birc2	baculoviral IAP repeat-containing 2 [Source:MGI Symbol;Acc:MGI:1197009]	protein_coding	CCTTACAGACTACCTTTCCACTATTTATGGTGCCTTTTGTCTCCAGTGAAGTGCATATCAAAATATCTTT	0.0371247	0.743079	2.17652	6.30456	7.42659	6.64029	5.68253	6.59087	7.09043	7.43986	7.74946	ENSMUSE00001333989	7835748	7837063	TRUE
mMC018033	scl52843.9.1_76	ENSMUSG00000024909	19	5473973	5481853	1	Efemp2	epidermal growth factor-containing fibulin-like extracellular matrix protein 2 [Source:MGI Symbol;Acc:MGI:1891209]	protein_coding	AGCCCCGGGGGCCTAGGGATGACCGTTCTGCTTAAAGGAACTATGATGTGAAGGACAATAAAGGGAGAAA	0.0371361	0.743079	0.7231	13.7635	13.2958	13.6706	13.6512	13.9687	13.2501	13.5089	13.1283	ENSMUSE00000394143	5481561	5481853	TRUE
mMC017532	scl52460.11.1_30	ENSMUSG00000025190	19	43499752	43524605	-1	Got1	glutamic-oxaloacetic transaminase 1, soluble [Source:MGI Symbol;Acc:MGI:95791]	protein_coding	GAGGGGAAGCAGCTGCTGTTTAGCTGACCCCCCACATGAGAAGACGTTTCTTGAAATGAGCCCCGGGGGC	0.0371614	0.743079	1.89954	9.43629	10.3619	9.76436	9.635	8.90951	10.1452	10.627	10.3137	ENSMUSE00000341843;ENSMUSE00000752706	43499752;43500021	43500557;43500557	TRUE
mMC011418	scl37263.11_71	ENSMUSG00000043885	9	15709738	15742384	1	Slc36a4	solute carrier family 36 (proton/amino acid symporter), member 4 [Source:MGI Symbol;Acc:MGI:2442595]	protein_coding	ATTGTTCTGCTCTACAGAGCATAGAGGAGCACTGGGAAGCACTGACAAGGTTCTGACTTCCTCTTTCAGC	0.0373177	0.743079	0.693165	6.81827	6.28954	6.70868	6.8465	6.89962	6.47929	6.42337	5.96596	ENSMUSE00000408624	15738074	15742384	TRUE
mMC009994	scl41609.24.1_99	ENSMUSG00000036545	11	50602084	50807573	1	Adamts2	a disintegrin-like and metallopeptidase (reprolysin type) with thrombospondin type 1 motif, 2 [Source:MGI Symbol;Acc:MGI:1347356]	protein_coding	GGCCTCCTTTGGAGGCTCCCCTCAATGTCTCTAGCACCAATGCCACTGAAGATCACCCAGAAACCAATGC	0.0373227	0.743079	0.560566	14.2877	13.4527	13.8898	14.3194	14.6539	13.3058	13.7693	13.2828	ENSMUSE00000349744	50803569	50807573	TRUE
mMR028839	scl0011975.2_216	ENSMUSG00000019302	11	101009452	101063719	1	Atp6v0a1	ATPase, H+ transporting, lysosomal V0 subunit A1 [Source:MGI Symbol;Acc:MGI:103286]	protein_coding	CATGGTGACCTTGTTTGAACCCCTCTGTCCTTTTGTGCCCGGTTACGTGATCTTTGCTCTGTTTGCAGAG	0.0373436	0.743079	0.477452	9.69423	8.62766	10.297	9.67415	9.11157	8.69601	8.5079	8.67907	ENSMUSE00000913916;ENSMUSE00000661292	101062312;101062312	101063713;101063719	TRUE
mMC017374	scl15995.6_195	ENSMUSG00000026564	1	166098148	166127922	-1	Dusp27	dual specificity phosphatase 27 (putative) [Source:MGI Symbol;Acc:MGI:2685055]	protein_coding	CCGCAGCATGGGTAACGAGATGGATAGCAATATTAATACGTGGCTCAGTGGCCTCAGGATGGAAGAAAAA	0.0373716	0.743079	NA	5.61234	4.14128	4.95379	5.54235	6.34089	4.36381	4.43986	3.62018	ENSMUSE00001343038;ENSMUSE00000536048	166098148;166098153	166101386;166101386	TRUE
mMR030455	scl0078592.1_67									GTCAGAAGACTGTCAGATTACCTGGACTGGGTGTGTTGGGAAGTGAACTGTGCAAGAGTGGAAATGCATT	0.0374591	0.743079	NA	5.27434	6.10622	5.12372	5.31996	5.37936	6.01589	6.59514	5.70764				TRUE
mMA035113	scl000176.1_12	ENSMUSG00000030751	7	114264606	114276118	-1	Psma1	proteasome (prosome, macropain) subunit, alpha type 1 [Source:MGI Symbol;Acc:MGI:1347005]	protein_coding	CACCGAACCCTAGTTGGGGCCGTGTTCCTGTGTCCGCTGCTGGGTCAGGTTGTCGCTGCGCCGGAGCTAT	0.0374631	0.743079	1.2371	12.7047	13.0117	12.7255	12.8149	12.5739	12.8691	13.0821	13.0839	ENSMUSE00000739511;ENSMUSE00000670683;ENSMUSE00000730028;ENSMUSE00000839027	114276001;114276001;114275961;114276001	114276118;114276054;114276026;114276043	TRUE
mMC013769	scl42235.24_353	ENSMUSG00000042350	12	84918148	84970900	-1	Arel1	apoptosis resistant E3 ubiquitin protein ligase 1 [Source:MGI Symbol;Acc:MGI:1915747]	protein_coding	TTTGTAACATAGGTACTTGGGAGACCAGCTGCCCTCCTGGCTTTTGGCTTTTTGGTGTCCTTGAAGGAGA	0.0375336	0.743079	0.610727	10.3742	9.66275	10.3801	10.2348	10.5076	9.28438	10.0411	9.66275	ENSMUSE00000880071;ENSMUSE00000898894	84918148;84918150	84920580;84920580	TRUE
mMC023571	scl0223773.9_321	ENSMUSG00000034333	15	88751660	88784516	1	Zbed4	zinc finger, BED type containing 4 [Source:MGI Symbol;Acc:MGI:2682302]	protein_coding	TTTGCCTGGACTGTGCTTTAGTGTATTTATAAATGACGAACCTGGATTCTGAAATTAAACTTTTTATTTG	0.0376113	0.743079	1.56082	8.00094	8.64324	7.72858	8.25407	8.02018	8.36381	8.8477	8.71821	ENSMUSE00000468228	88779409	88784516	TRUE
mMC008341	scl50956.10.1_115	ENSMUSG00000024188	17	26252910	26285504	1	Luc7l	Luc7 homolog (S. cerevisiae)-like [Source:MGI Symbol;Acc:MGI:1914228]	protein_coding	CTGGCGAGATCTGAATCTGGCTCAGGCGCTGTAAATAGTCTGACAAATGTTCGGCACCGCCTAAATTACC	0.0376503	0.743079	1.62433	8.7521	9.45194	9.04919	8.43543	8.77168	9.68402	9.18744	9.48437	ENSMUSE00000738207;ENSMUSE00000714029;ENSMUSE00000495450;ENSMUSE00000766631	26281625;26281625;26281625;26281625	26281968;26281990;26285504;26281992	TRUE
mMC025819	scl013010.2_9	ENSMUSG00000027447	2	148871722	148875692	-1	Cst3	cystatin C [Source:MGI Symbol;Acc:MGI:102519]	protein_coding	TTTGGATGTGGAGATGGGCCGAACTACATGTACCAAGTCCCAGACAAATTTGACTGACTGTCCTTTCCAT	0.037651	0.743079	0.498044	15.2485	14.2428	14.7074	15.4778	15.5603	14.2114	13.9393	14.5779	ENSMUSE00000746303;ENSMUSE00000169651;ENSMUSE00000747615	148872472;148872817;148872848	148872930;148872930;148872930	TRUE
mMA035389	scl00043.1_4	ENSMUSG00000025473	7	139978932	139992562	-1	Adam8	a disintegrin and metallopeptidase domain 8 [Source:MGI Symbol;Acc:MGI:107825]	protein_coding	AGCCAACCTTTGCACCCCCGACACCACCAGTCAAGCCCGGGACTGGAGGGACGGTGCCTGGAGCAACTCA	0.0377134	0.743079	0.355238	7.58356	6.09041	7.14362	7.59297	8.01408	6.68574	6.30235	5.28315	ENSMUSE00001309227;ENSMUSE00000755771;ENSMUSE00001209693	139979960;139979960;139979960	139980034;139980368;139980034	TRUE
mMC010423	scl47982.21.1_30	ENSMUSG00000037617	15	36179368	36235610	1	Spag1	sperm associated antigen 1 [Source:MGI Symbol;Acc:MGI:1349387]	protein_coding	TCTGTCAGACACACAGTCCGACGGTTTGACGGCAGAGGATGTACAGGCCCTAAGAAGGCAGTATGAGCTT	0.037782	0.743079	1.94967	6.9223	7.88553	7.35467	6.5126	6.89962	7.59354	7.79421	8.26884	ENSMUSE00000406379;ENSMUSE00000906337	36234767;36234767	36235610;36235161	TRUE
mMR027761	scl0020712.1_8									AGGCTGACTTCTCTGGGATGACAAGTAAGAAGAATGTGCGTGTGTCCAAGGTTGCCCACAAGTGCTTTGT	0.0379286	0.743079	2.78757	8.09812	9.57713	8.6783	8.4512	7.16486	9.5972	9.37274	9.76144				TRUE
mMC013358	scl26052.6_321	ENSMUSG00000029433	5	123509765	123525488	-1	Diablo	diablo, IAP-binding mitochondrial protein [Source:MGI Symbol;Acc:MGI:1913843]	protein_coding	AGTTACTCAGGGCGTGAACAGCTCACCTGGTGCTCCCCACAGGCCCTTCTCTAACACGTACTTCTTGTTT	0.0379819	0.743079	1.89064	10.5096	11.4284	10.8249	10.1492	10.5545	11.1276	11.2814	11.8764	ENSMUSE00000837938;ENSMUSE00001229707;ENSMUSE00001234034	123511316;123511705;123511705	123512707;123512707;123512707	TRUE
mMC003453	scl49860.21_42	ENSMUSG00000023972	17	46564451	46629504	-1	Ptk7	PTK7 protein tyrosine kinase 7 [Source:MGI Symbol;Acc:MGI:1918711]	protein_coding	GAGCGTTTGGGAGCTTTTGACACTTATATGACCCGCCCCTTTTGTACGCACCATGGGCGGCCTTTGTATT	0.0379822	0.743079	0.714048	9.3284	8.84249	9.36953	9.22685	9.38882	8.94016	8.54648	9.04084	ENSMUSE00000657269	46564451	46565495	TRUE
mMR030274	scl0083814.1_187	ENSMUSG00000024589	18	64887756	65217826	1	Nedd4l	neural precursor cell expressed, developmentally down-regulated gene 4-like [Source:MGI Symbol;Acc:MGI:1933754]	protein_coding	GCCGTGTACACTGATTACATTTCAGGAGGACGTGTTCTATTTATGTTGTGCCTCTGCAGGCAAAGCCCTT	0.0380098	0.743079	1.33625	10.1345	10.5527	10.2496	10.2314	9.9226	10.5126	10.4265	10.7191	ENSMUSE00000625268	65212784	65217826	TRUE
mMC018137	scl23656.3.1_6	ENSMUSG00000036896	4	136889804	136893065	-1	C1qc	complement component 1, q subcomponent, C chain [Source:MGI Symbol;Acc:MGI:88225]	protein_coding	TACTACTTCGTCTACTACACATCGCATACGGCCAACCTGTGCGTGCACCTGAACCTCAACCTTGCCAGGG	0.0380227	0.743079	0.0582668	10.0249	5.92367	10.7875	8.97203	10.3151	8.17606	5.65285	3.94211	ENSMUSE00000259813	136889804	136890599	TRUE
mMC014156	scl50792.22.1_75	ENSMUSG00000007036	17	35089263	35102987	1	Abhd16a	abhydrolase domain containing 16A [Source:MGI Symbol;Acc:MGI:99476]	protein_coding	AGGAGACACGAGGGGATACTTTTGTGACTCTCTTCATGTTGCTGTTTATAGTCTGGCCCGTGGGGACATC	0.0380626	0.743079	0.681022	11.3834	10.8292	11.3884	11.1933	11.5687	11.0543	10.8775	10.5558	ENSMUSE00000607985;ENSMUSE00000943968	35102670;35102670	35102987;35102956	TRUE
mMC024227	scl0224226.1_58	ENSMUSG00000035258	16	56477846	56690128	1	Abi3bp	ABI gene family, member 3 (NESH) binding protein [Source:MGI Symbol;Acc:MGI:2444583]	protein_coding	GACTGAGTGTGATGTCAGCATGAAAAGATAATGCATGGTGAGAAGCTATTGTTTTATAGGATATATGATA	0.0381054	0.743079	0.065354	9.89537	5.95979	8.00364	9.46291	12.2196	6.57141	6.02482	5.28315	ENSMUSE00000914134	56688934	56690128	TRUE
mMA034183	scl0001840.1_53	ENSMUSG00000022844	16	35397313	35490873	-1	Pdia5	protein disulfide isomerase associated 5 [Source:MGI Symbol;Acc:MGI:1919849]	protein_coding	GCTCCGTTTATCACCTGACCGATGAAGACTTTGACCAGTTTGTGAAGGAGCACTCCTCTGTCCTCGTCAT	0.0381726	0.743079	0.503567	9.82863	8.83888	9.58315	9.84352	10.0592	8.4391	9.41297	8.66457	ENSMUSE00000408738	35422866	35423002	TRUE
mMR001483	scl00211480.1_90	ENSMUSG00000058743	7	45816461	45824756	-1	Kcnj14	potassium inwardly-rectifying channel, subfamily J, member 14 [Source:MGI Symbol;Acc:MGI:2384820]	protein_coding	CTGCCCCCCGCTAGGACAGATCTAGAGGGGGTCTCCCCACCCAATGGGCCTGGCTAGGGCCCTGCGCCGC	0.0382041	0.743079	1.29187	5.74848	6.11793	5.76115	5.709	5.77529	5.99386	6.00279	6.35715	ENSMUSE00000511960	45819372	45820133	TRUE
mMR028846	scl00233900.2_139	ENSMUSG00000030816	7	127588767	127604799	1	Rnf40	ring finger protein 40 [Source:MGI Symbol;Acc:MGI:2142048]	protein_coding	AAGAAACAATCTAGCACTTGCAGGCATTCCAGGTAGAAGAGCTTTGCCCGTGCTCCAGCTAGCCTACACT	0.0382428	0.743079	0.702538	9.72098	9.21163	9.84709	9.60888	9.70697	9.21467	8.94621	9.47401	ENSMUSE00000378602;ENSMUSE00001371568;ENSMUSE00001370943	127602467;127602467;127602467	127603585;127604799;127603594	TRUE
mMC019169	scl55020.28_14	ENSMUSG00000001924	X	20658326	20683179	1	Uba1	ubiquitin-like modifier activating enzyme 1 [Source:MGI Symbol;Acc:MGI:98890]	protein_coding	CACAAATTGGAGATCACCATGCTGTCCCAGGGCGTGTCCATGCTCTATTCTTTCTTCATGCCAGCTGCTA	0.0382873	0.743079	0.7975	12.7589	12.4325	12.8689	12.8032	12.6046	12.5765	12.366	12.3549	ENSMUSE00000557001;ENSMUSE00000739948	20682109;20682109	20682209;20682205	TRUE
mMR028777	scl00330361.2_7									CCACTTGGGGTGTGGGCCAGGCCTCCTGATGCTTCGTAGCTGAGGGAAGTAATGCACAGCAGCAGCCGAG	0.0382979	0.743079	1.58223	7.89453	8.55649	8.03594	7.70243	7.94521	8.21467	8.88431	8.57049				TRUE
mMC002510	scl28243.11.6_30	ENSMUSG00000030243	6	142350342	142387087	-1	Recql	RecQ protein-like [Source:MGI Symbol;Acc:MGI:103021]	protein_coding	GTGAGGTTTGTCATCCATCATTCAATGAGCAAATCCATGGAGAATTACTATCAAGAGAGCGGGCGTGCCG	0.0383366	0.743079	1.71314	7.86708	8.64372	7.56112	8.05692	7.98318	8.46735	9.0492	8.4146	ENSMUSE00001215832;ENSMUSE00000825470;ENSMUSE00001300753	142367274;142367319;142367274	142367391;142367391;142367391	TRUE
mMA034529	scl0001474.1_150	ENSMUSG00000020695	11	105292643	105351139	1	Mrc2	mannose receptor, C type 2 [Source:MGI Symbol;Acc:MGI:107818]	protein_coding	ACGTGCCCGATCCCTACACACAAGCCTTCCTCACACAGGCTGCACGGGGGCTGCAAACACCACTGTGGAT	0.0384083	0.743079	0.719854	8.78051	8.30628	9.01449	8.61063	8.7164	8.45531	8.11998	8.34356	ENSMUSE00000108114	105347235	105347473	TRUE
mMR027765	scl0016562.2_207	ENSMUSG00000020821	11	70700548	70731964	1	Kif1c	kinesin family member 1C [Source:MGI Symbol;Acc:MGI:1098260]	protein_coding	ATCTCGGGGAGGGGGTTCTACACAGCCAGAACCCCAGCGCTTACGGCCCCAAAAGCACAACGGTTATCCC	0.0384126	0.743079	0.821747	9.45873	9.17549	9.62975	9.3135	9.43293	9.14891	9.185	9.19257	ENSMUSE00000651285;ENSMUSE00000520951;ENSMUSE00000661921	70728202;70728202;70728202	70730387;70730424;70731964	TRUE
mMC015363	scl32758.9.1_2	ENSMUSG00000030468	7	43408204	43418358	1	Siglecg	sialic acid binding Ig-like lectin G [Source:MGI Symbol;Acc:MGI:2443630]	protein_coding	TCCCAGTCTCTGAGAATAACCCGGAAGAACTCCACTATGCTGCTCTCAACTTCTCCCGCCTGAGACTGCA	0.0384288	0.743079	3.81686	7.68527	9.61765	8.253	8.13221	6.67059	8.89927	9.75357	10.2001	ENSMUSE00001260560;ENSMUSE00001274419	43417811;43417811	43418358;43418358	TRUE
mMA032958	scl0002259.1_36	ENSMUSG00000047989	18	24104757	24121953	-1	Ino80c	INO80 complex subunit C [Source:MGI Symbol;Acc:MGI:2443014]	protein_coding	AACAGAACCTGGAAGAACCTCAAACAGATCCTCGCTGCTGAAAGGGCGTTGCCATGGCAACTGAACGATC	0.0384575	0.743079	1.14468	8.91756	9.11251	8.98446	8.85542	8.91279	9.08263	9.21405	9.04084	ENSMUSE00000400066	24112661	24112772	TRUE
mMC017385	scl49801.15_217	ENSMUSG00000023927	17	51736187	51833290	-1	Satb1	special AT-rich sequence binding protein 1 [Source:MGI Symbol;Acc:MGI:105084]	protein_coding	TCCCAGCGTTTCGGCTGGGCATGACATAGTGCTTTGTGCTGTTAGAACCTTAGCAGAGTCAGGTAATTTC	0.0384931	0.743079	0.213249	5.77155	3.54216	5.62622	6.09756	5.59087	4.82947	3.43986	2.35715	ENSMUSE00000910849;ENSMUSE00000837128	51736188;51736187	51740413;51740413	TRUE
mMC020098	scl0319185.1_5	ENSMUSG00000094338	13	21715763	21716143	-1	Hist1h2bl	histone cluster 1, H2bl [Source:MGI Symbol;Acc:MGI:2448403]	protein_coding	TGAGCCCGCCAAGTCCGCTCCCGCCCCGAAGAAGGGCTCCAAGAAGGCCGTCACCAAGGCCCAGAAGAAG	0.0385121	0.743079	0.548426	13.0385	12.1719	13.1152	13.0438	12.9566	12.5588	12.333	11.6239	ENSMUSE00001060194	21715763	21716143	TRUE
mMC018549	scl39810.17.1_7	ENSMUSG00000018651	11	84078920	84129600	-1	Tada2a	transcriptional adaptor 2A [Source:MGI Symbol;Acc:MGI:2144471]	protein_coding	GCAATGTACACATTCCGGAGACTTGTGTTGGATTCTTGCTGTGAGAAGAAGGAGAGACACTGGGAGTCTA	0.0385759	0.743079	1.56821	9.45216	10.1013	9.44965	9.65386	9.25297	9.84801	10.449	10.0068	ENSMUSE00000724419;ENSMUSE00000414171	84079531;84078920	84079777;84079777	TRUE
mMR026795	scl0026377.2_87	ENSMUSG00000028159	3	137931007	137981545	-1	Dapp1	dual adaptor for phosphotyrosine and 3-phosphoinositides 1 [Source:MGI Symbol;Acc:MGI:1347063]	protein_coding	GAGTGCTCAGCTGTTCAATTTGATTACTCACAGGAACGAGTAAACTGTTTCTGCCTAGTGTTTCCATTCA	0.0386191	0.743079	0.777225	6.3207	5.9571	6.44564	6.17557	6.34089	6.10078	5.98043	5.79011	ENSMUSE00001270110;ENSMUSE00001310909	137935582;137935582	137935669;137935669	TRUE
mMR028755	scl0077777.1_114									ATATTGAGAAACGAAGTCAGACTCCAAGCATTAGTCTCTGCTATTATAAGTCTCATTTTTATAAGAGAAT	0.0386805	0.743079	2.63275	7.59152	8.9881	7.32883	8.22685	7.2189	9.43297	9.19231	8.339				TRUE
mMA035701	scl0002207.1_183	ENSMUSG00000024302	18	23415415	23659714	1	Dtna	dystrobrevin alpha [Source:MGI Symbol;Acc:MGI:106039]	protein_coding	TGTGGTTCTTATCACTGTCAAGACTGGGCTTTACTTTCTGTTTTTAGGGCGCTGCTCAATAAAGCTGTGT	0.0387879	0.743079	3.37938	5.76342	7.52018	5.65423	5.95001	5.68602	6.54135	7.49613	8.52306	ENSMUSE00000873196	23603965	23604230	TRUE
mMC011750	scl41544.8_269	ENSMUSG00000018339	11	54902453	54910377	1	Gpx3	glutathione peroxidase 3 [Source:MGI Symbol;Acc:MGI:105102]	protein_coding	AGGGGCCCGAAGCCCTTGTGGGCGGGCCTCCCCTGAGCCCGTCTGTGGTGCCAGCCCTTAGTGCATTCAG	0.0387886	0.743079	0.368892	12.4561	11.0174	12.1895	12.131	13.0479	11.6266	11.0798	10.3458	ENSMUSE00000660041	54909437	54910377	TRUE
mMR026958	scl0098733.2_280	ENSMUSG00000026211	1	75479310	75506452	-1	Obsl1	obscurin-like 1 [Source:MGI Symbol;Acc:MGI:2138628]	protein_coding	GCTCCTGCTCAAACCAAAATCCTCTTTTTCTAATGTTTTCTAGTCCCTCAGAAGTCCAAATGGACTCTGC	0.0388297	0.743079	0.459907	8.92673	7.80615	8.89337	9.1224	8.76443	8.48719	7.63864	7.29261	ENSMUSE00000827271	75490534	75491457	TRUE
mMR030196	scl00213464.2_6	ENSMUSG00000026439	1	132477365	132505659	1	Rbbp5	retinoblastoma binding protein 5 [Source:MGI Symbol;Acc:MGI:1918367]	protein_coding	AGAGGTTTACCTCTGGAAGGATCAACGAAGGGTAAAGTGCAGGCGGAACTCAGCCAGTCCTTGGCAGCAG	0.0388997	0.743079	1.81313	5.60617	6.46465	6.12372	5.3539	5.34089	6.51065	6.63864	6.24467	ENSMUSE00001331405;ENSMUSE00000659387;ENSMUSE00001330723	132503733;132503764;132503764	132505655;132505659;132504889	TRUE
mMC025051	scl0215160.4_168	ENSMUSG00000039917	5	135632618	135646448	1	Rhbdd2	rhomboid domain containing 2 [Source:MGI Symbol;Acc:MGI:1915612]	protein_coding	ACTGGTGACCTGCAGCAGCAGGCTGGTGATCCGCCCTGTGAGTCACCTCTGTATAAAAACCAGCCTCCAA	0.0389319	0.743079	2.14021	8.24733	9.34508	8.64379	7.95554	8.14266	8.76266	9.75357	9.51903	ENSMUSE00000408356;ENSMUSE00000811470;ENSMUSE00000733440	135643030;135643030;135643030	135646376;135644527;135646448	TRUE
mMR027554	scl00208431.1_195	ENSMUSG00000068270	X	6399854	6637448	1	Shroom4	shroom family member 4 [Source:MGI Symbol;Acc:MGI:2685570]	protein_coding	ACAACTGAACAAGAAGCTACTGTGACCCCAAAACAAGAGTTTCAGCACTTCTCACCTCCTAAGGGGGCCT	0.0390207	0.743079	NA	5.6153	5.89314	5.70868	5.48223	5.655	5.77885	5.91116	5.98941	ENSMUSE00000880820	6629101	6629281	TRUE
mMC023636	scl0110962.1_8	ENSMUSG00000025409	10	127281956	127289018	-1	Mbd6	methyl-CpG binding domain protein 6 [Source:MGI Symbol;Acc:MGI:106378]	protein_coding	TGCTCAAAGCACAGATCCCCTCTTATCCCTGTCCCCAGGACCGAAACACATAGCCTCATTTCAAAGCGTA	0.0391117	0.743079	1.34222	9.08335	9.50797	9.06493	9.02304	9.1621	9.37663	9.37059	9.77669	ENSMUSE00001258409;ENSMUSE00001308982	127281956;127281956	127282907;127282907	TRUE
mMC021230	scl054722.1_159	ENSMUSG00000029821	6	50188888	50263862	-1	Dfna5	deafness, autosomal dominant 5 (human) [Source:MGI Symbol;Acc:MGI:1889850]	protein_coding	CCATCCTTCAGACATGCTGTACACTACTGGGTGACTGGGAAACCAGAAATGCTACTTGAGTACATAAAAC	0.0391301	0.743079	1.82947	9.08008	9.95151	9.05708	8.99373	9.18943	9.42682	10.0316	10.3961	ENSMUSE00000887623;ENSMUSE00000891483	50207403;50207401	50208206;50208206	TRUE
mMC017205	scl39757.10_687	ENSMUSG00000007646	11	87376645	87404954	-1	Rad51c	RAD51 homolog C [Source:MGI Symbol;Acc:MGI:2150020]	protein_coding	TGAGTAATGTGGAAAGCTGACCTTATGTTACCTATCTGGATTTACCACCCAGAGTGGAAAATTTCTTTGT	0.0391494	0.743079	2.66961	7.41099	8.82762	7.80554	7.74142	6.68602	8.51065	9.4213	8.55092	ENSMUSE00000773087;ENSMUSE00000458179	87378591;87376645	87379487;87379487	TRUE
mMC011383	scl43911.4.1_38	ENSMUSG00000021508	13	56288647	56296551	-1	Cxcl14	chemokine (C-X-C motif) ligand 14 [Source:MGI Symbol;Acc:MGI:1888514]	protein_coding	AGCACTGCCTGCACCCTAAGCTGCAGAGCACCAAACGCTTCATCAAGTGGTACAATGCCTGGAACGAGAA	0.0391631	0.743079	0.193207	8.29526	5.92348	9.3905	8.0151	7.48016	7.00492	5.33798	5.42754	ENSMUSE00000245618	56292461	56292574	TRUE
mMA034702	scl0003761.1_20	ENSMUSG00000035351	10	88146992	88178388	1	Nup37	nucleoporin 37 [Source:MGI Symbol;Acc:MGI:1919964]	protein_coding	GGATCGCCAGCTTGTGCTGCTTCCCCAGGGGCGCTTCCCTGTTCTCCAGAGCTCTTCCTTGTGACCTCGC	0.0392176	0.743079	1.7289	6.68797	7.47783	7.01988	6.8465	6.19752	7.60085	7.33798	7.49465	ENSMUSE00000911915	88147071	88147169	TRUE
mMR026772	scl0066854.2_74	ENSMUSG00000022043	14	66297031	66311424	1	Trim35	tripartite motif-containing 35 [Source:MGI Symbol;Acc:MGI:1914104]	protein_coding	TATGACTCTGAGCGCCACTGCCATCTGTATACCTTCCATGCCCACTTTGGGGAGGTGAGGCCCTACTTCT	0.0392638	0.743079	0.702943	8.76928	8.26076	8.48127	8.96381	8.86275	8.38512	8.10455	8.29261	ENSMUSE00000730195	66308735	66311424	TRUE
mMC025977	scl066108.3_20	ENSMUSG00000000399	6	126821721	126849136	-1	Ndufa9	NADH dehydrogenase (ubiquinone) 1 alpha subcomplex, 9 [Source:MGI Symbol;Acc:MGI:1913358]	protein_coding	TCCACTTGGTGAAGTACATCTTTGGCATGACCCATCGGACCTTCATCCCTTACCCTTTGCCACTATTTGT	0.0392903	0.743079	1.70448	12.7877	13.557	12.8034	12.9647	12.595	13.2362	13.4283	14.0065	ENSMUSE00000197653	126827540	126827635	TRUE
mMA032125	scl0003787.1_7	ENSMUSG00000020212	10	118141787	118168997	1	Mdm1	transformed mouse 3T3 cell double minute 1 [Source:MGI Symbol;Acc:MGI:96951]	protein_coding	AGTCTTAGTGTCTCCATCTAAAGTGAAGCCACCAGGCCTCGAGCAGAGGAGGAGAGCGTCCTCCCAAGAT	0.0393161	0.743079	6.90657	4.35819	7.14616	4.59765	4.09756	4.37936	5.32904	7.89929	8.21014	ENSMUSE00000101879	118159660	118159769	TRUE
mMR028365	scl00238799.1_113	ENSMUSG00000009470	13	98839019	98926384	-1	Tnpo1	transportin 1 [Source:MGI Symbol;Acc:MGI:2681523]	protein_coding	ACATACTGTGAATGTGAAGACCCTAACTGGTACACTTGATCTTATGTCCATATGAAAGTGCAAATCTTTA	0.0393179	0.743079	1.51403	6.78928	7.38767	7.06232	6.74782	6.5577	7.27527	7.65285	7.23489	ENSMUSE00000640303	98839019	98844620	TRUE
mMA032521	scl0002809.1_7	ENSMUSG00000001089	4	136469761	136554780	1	Luzp1	leucine zipper protein 1 [Source:MGI Symbol;Acc:MGI:107629]	protein_coding	TCCTTGTCAAGAAAGGGGCCACGCACAGCAGGCAGCAATGAACATAGTCAACTTCCCCACTCCATGCTCA	0.0394088	0.743079	0.491027	9.40234	8.37621	9.62268	8.83453	9.74982	8.03758	8.41922	8.67184	ENSMUSE00000761694	136539125	136539216	TRUE
mMC012985	scl25929.1.331_4	ENSMUSG00000049551	5	135248938	135251230	-1	Fzd9	frizzled class receptor 9 [Source:MGI Symbol;Acc:MGI:1313278]	protein_coding	ACGGTGGTCTTGCACATGACTAAGACAGACCCCTCTCTGGAGAACCCCACACACCTCTAGAACATAGGCT	0.0394291	0.743079	0.55588	5.92906	5.0819	6.06232	5.76053	5.96432	5.5862	4.98043	4.67907	ENSMUSE00000346292	135248938	135251230	TRUE
mMA031546	scl0001971.1_69	ENSMUSG00000025762	3	40950354	41040234	1	Larp1b	La ribonucleoprotein domain family, member 1B [Source:MGI Symbol;Acc:MGI:1914604]	protein_coding	CCCGGAACAGCTCTAGATGTCAACCTGAAGCAAATAAACCAACGCACAGTAATAGGAAAAGTGATACACG	0.0394885	0.743079	0.370634	6.45906	5.02713	5.83643	6.87015	6.67059	5.69941	4.88732	4.49465	ENSMUSE00000370234	40967365	40967505	TRUE
mMC019983	scl014370.1_61	ENSMUSG00000036904	18	9212856	9216201	1	Fzd8	frizzled class receptor 8 [Source:MGI Symbol;Acc:MGI:108460]	protein_coding	ACGTCAGTACCGGCCTGACGTGGCGGTCTGGCACGGCCAGCTCTGTATCTTACCCTAAGCAAATGCCATT	0.0394919	0.743079	0.300741	7.99974	6.26633	7.37164	8.0204	8.60717	6.90223	6.50399	5.39277	ENSMUSE00000296390	9212856	9216201	TRUE
mMC022395	scl012367.6_5	ENSMUSG00000031628	8	46617449	46638706	1	Casp3	caspase 3 [Source:MGI Symbol;Acc:MGI:107739]	protein_coding	GACCTGATTTATGGAAGTGAAGAGTTGGACCACCATAGCATGCATTATAGCTACTGGTTTTGTGACAGTT	0.0395091	0.743079	2.06282	10.6277	11.6723	10.9325	10.5724	10.3782	11.0603	12.0104	11.9462	ENSMUSE00000636995	46637919	46638706	TRUE
mMC009481	scl26956.9.1_6	ENSMUSG00000029651	5	147957320	148316065	1	Mtus2	microtubule associated tumor suppressor candidate 2 [Source:MGI Symbol;Acc:MGI:1915388]	protein_coding	AAGAATATCATCCTGGAAGAAAGGATCCAGGTGCTGCAGCAGCAGAATGAAGACCTCAAAGCGAGGATCG	0.039539	0.743079	0.35742	7.00997	5.52566	6.23919	7.72854	7.06217	5.90223	5.59514	5.07961	ENSMUSE00001209063;ENSMUSE00001260854;ENSMUSE00001256099	148306630;148306630;148306630	148306727;148306727;148306727	TRUE
mMC025930	scl076748.10_21	ENSMUSG00000042323	14	31019138	31121592	1	Pbrm1	polybromo 1 [Source:MGI Symbol;Acc:MGI:1923998]	protein_coding	ACTTCAGCAGTTTTTTATTAGAATTCGTGATGAACTCTGCAAAAATGGAGAGATCCTTCTTTCTCCAGCA	0.0395411	0.743079	0.664969	10.842	10.2533	10.8577	10.9555	10.7126	10.6181	10.0719	10.07	ENSMUSE00000835093;ENSMUSE00000872430	31074776;31074771	31074982;31074982	TRUE
mMC011279	scl51099.14_176	ENSMUSG00000023886	17	14279506	14404790	1	Smoc2	SPARC related modular calcium binding 2 [Source:MGI Symbol;Acc:MGI:1929881]	protein_coding	GCTGAGAATGTCAATTTCATTTTGTGGAGGCATCGGGTTTGAGGGAATTCACCCAAGGCCACTATGGGAT	0.0395987	0.743079	0.093829	12.3573	8.94352	10.7579	12.5257	13.7884	9.80754	9.50399	7.51903	ENSMUSE00000703711	14403495	14404790	TRUE
mMA033127	scl0003814.1_106	ENSMUSG00000063428	10	40630011	40649931	1	Ddo	D-aspartate oxidase [Source:MGI Symbol;Acc:MGI:1925528]	protein_coding	TATGTGTTTGGCCAGGCTTTTACAACCCTGAAGTGCGAGACTTCTGCCTACCTCCCGTGGCTGGAGAGAA	0.03961	0.743079	1.66058	8.6552	9.38689	8.52365	8.69582	8.74614	9.11615	9.19231	9.8522	ENSMUSE00001042619	40637345	40637521	TRUE
mMC023930	scl0231807.1_240	ENSMUSG00000036948	5	138259656	138264033	-1	BC037034	cDNA sequence BC037034 [Source:MGI Symbol;Acc:MGI:2385896]	protein_coding	CAGGGGTTGGATGGCCTCTTTCTGCCCCTCATGTTTACGTTGGCAGCCTGAAGCACTTTAAGTTCTGTTT	0.0397001	0.743079	1.80024	9.28972	10.1379	9.56112	9.39524	8.91279	9.73138	10.3792	10.3032	ENSMUSE00000867779;ENSMUSE00001292245;ENSMUSE00001261638;ENSMUSE00001261700	138259656;138259658;138259659;138259660	138260394;138260394;138260394;138260394	TRUE
mMC004129	scl34649.4_549	ENSMUSG00000045248	8	72494558	72548310	-1	Med26	mediator complex subunit 26 [Source:MGI Symbol;Acc:MGI:1917875]	protein_coding	GCTAGGGAAGAGCCGTCTGTTGGCTGGAAACACTCATAACCATTCCTTTAGATTCGTTTGCCTTATGGTC	0.0397203	0.743079	1.22498	10.563	10.8558	10.4695	10.6884	10.5312	10.7113	10.92	10.9361	ENSMUSE00000391277	72494558	72497106	TRUE
mMC011702	scl46850.18.1_15	ENSMUSG00000022617	15	89416405	89429908	-1	Chkb	choline kinase beta [Source:MGI Symbol;Acc:MGI:1328313]	protein_coding	CCGGAGGAGGCAGTGCTCCCTGGGCAGATACTGCTCCTCTAGGGCCCCCGCTGGAGGTGGGATTGGAGCA	0.0397684	0.743079	2.06116	5.20138	6.24484	4.99818	5.0151	5.59087	5.67193	6.48822	6.57438	ENSMUSE00001235375	89416405	89416979	TRUE
mMA031638	scl0002200.1_1377	ENSMUSG00000033016	18	80606205	80713071	-1	Nfatc1	nuclear factor of activated T cells, cytoplasmic, calcineurin dependent 1 [Source:MGI Symbol;Acc:MGI:102469]	protein_coding	ATCGTGCCTTAGGAGTTAATGCCCCCTTATGGAACACGCCTGAATTGCACCTGTGGCTGGAAGTTTTAAG	0.0397982	0.743079	0.738227	8.95311	8.51525	8.69526	8.96656	9.19752	8.51452	8.49218	8.53904	ENSMUSE00001307498;ENSMUSE00001215982	80606205;80606205	80608025;80608025	TRUE
mMR030010	scl0080985.1_330	ENSMUSG00000027189	2	102300119	102407828	-1	Trim44	tripartite motif-containing 44 [Source:MGI Symbol;Acc:MGI:1931835]	protein_coding	GCTTCTGATATCTGTGAAAGCTGCCAGGCAACAAACTTCTTCTACTGGAAATGTCCCCAGATCCACAGCA	0.0398551	0.743079	0.290645	7.33531	5.55263	7.64728	6.69582	7.66282	6.49505	5.37274	4.79011	ENSMUSE00000661975	102300119	102304504	TRUE
mMA032051	scl0001450.1_42	ENSMUSG00000097487	11	101418812	101425333	-1	Ptges3l	prostaglandin E synthase 3 (cytosolic)-like [Source:MGI Symbol;Acc:MGI:1916146]	protein_coding	TTTCATGGAGTTTTGCGTTGAGGACAGCACCGACGTCAGTGTGCTCATTGAGGACCACCGCGTCGTGTTC	0.0398577	0.743079	0.536317	10.0855	9.18663	9.98859	10.4889	9.77889	9.2099	8.80697	9.54301	ENSMUSE00000718100;ENSMUSE00001216880	101424155;101424155	101424232;101424268	TRUE
mMC005185	scl33558.9.1_16	ENSMUSG00000031697	8	85299632	85308278	1	Orc6	origin recognition complex, subunit 6 [Source:MGI Symbol;Acc:MGI:1929285]	protein_coding	AGACAGCCACAGCAGAGTGATTTCCATCTCACTGCAGGCATGTGCAGTCTGTCTGGGAGATGAAGGGTGT	0.039885	0.743079	1.75328	12.4623	13.2724	12.4857	12.5173	12.3841	12.743	13.5959	13.4783	ENSMUSE00000400457	85307586	85308278	TRUE
mMR001163	scl00217869.1_91	ENSMUSG00000021282	12	111538101	111546753	1	Eif5	eukaryotic translation initiation factor 5 [Source:MGI Symbol;Acc:MGI:95309]	protein_coding	ATCTCCAAGATCCCACACATCCTGAAGGAGATGTATGATGCCGACCTGTTAGAGGAGGAGGTCATTATCA	0.0399109	0.743079	0.511063	12.9454	11.977	13.2484	13.2489	12.3391	12.0862	12.089	11.7559	ENSMUSE00000116378	111543100	111543264	TRUE
mMA032305	scl0003905.1_3	ENSMUSG00000061904	10	91116574	91124059	-1	Slc25a3	solute carrier family 25 (mitochondrial carrier, phosphate carrier), member 3 [Source:MGI Symbol;Acc:MGI:1353498]	protein_coding	TGTGTTGCATGCTGGACTAAAACGTTCTGTTGAAACGTGAGTTGTAAGATATAGACTGCTACTAACAAGC	0.0399326	0.743079	1.73736	6.40356	7.20045	6.32883	6.64188	6.23996	6.82947	7.63864	7.13325	ENSMUSE00000893702;ENSMUSE00000879879;ENSMUSE00000888466	91119775;91121922;91122108	91123706;91122223;91122331	TRUE
mMC025655	scl074102.1_47	ENSMUSG00000022664	16	45139573	45158706	-1	Slc35a5	solute carrier family 35, member A5 [Source:MGI Symbol;Acc:MGI:1921352]	protein_coding	TCCATGTATTTATATATAAGATATTACTATTATTATAATCCATCTGTCTACCCAGAATAATATAACTGTT	0.0399698	0.743079	0.328609	5.74684	4.14128	6.04125	5.13709	6.06217	5.01589	3.78778	3.62018	ENSMUSE00000373474	45139573	45142212	TRUE
mMC015148	scl52321.8_323	ENSMUSG00000057858	19	60198586	60226697	-1	Fam204a	family with sequence similarity 204, member A [Source:MGI Symbol;Acc:MGI:1289174]	protein_coding	CCATGTCATTCTCTATGATTATTTATGAAAAGGAAATGGTCTGATTGTGCTAGACAGACAGTTGTAACTC	0.0399977	0.743079	NA	5.38306	5.90718	5.08307	5.54235	5.52375	5.77885	5.86307	6.07961	ENSMUSE00000456528	60198586	60199487	TRUE
mMC013469	scl51954.4.1_71	ENSMUSG00000024532	18	52646209	52663733	1	1700034E13Rik	RIKEN cDNA 1700034E13 gene [Source:MGI Symbol;Acc:MGI:1925664]	protein_coding	TGTAACGTTTGTGGGCGGACCTTCCTGCCAGACAGACTAATTGTCCACCAGAGATCTTGTAAACCCAAAG	0.0400481	0.743079	0.430248	6.51326	5.2965	6.38006	7.09756	6.06217	5.82947	5.02482	5.03522	ENSMUSE00000572517	52663567	52663733	TRUE
mMR028711	scl00108138.1_7	ENSMUSG00000021615	13	89774027	90089608	-1	Xrcc4	X-ray repair complementing defective repair in Chinese hamster cells 4 [Source:MGI Symbol;Acc:MGI:1333799]	protein_coding	CTTTATCCAGTTCCTTTGGATGAGAAGACAGGCTTTCAACTTAGCAGCCATGGTTACTATGTCTTGCAAC	0.0401234	0.743079	0.713531	9.51584	9.02888	9.48517	9.3497	9.71263	8.82947	9.00279	9.25439	ENSMUSE00000449285	89848921	89849463	TRUE
mMC002903	scl46272.20.1_37	ENSMUSG00000002324	14	55618037	55625395	1	Rec8	REC8 meiotic recombination protein [Source:MGI Symbol;Acc:MGI:1929645]	protein_coding	GAAGCCATATGGGCCCCTCCTGATTCGTCCTGGACCCAAATTCCCCTGAGCAAGTTCATTAAACCATATC	0.0402991	0.743079	0.611784	6.13337	5.42447	6.25757	6.05692	6.08563	5.87838	5.15035	5.24467	ENSMUSE00001296713;ENSMUSE00001310727	55625276;55625276	55625395;55625395	TRUE
mMC023482	scl078318.1_57									CCTAGGAAACGCCCCTTCCTCAGTGGCAAGCCCTCTCTCTCAGACAGCCAATCATCAGTCAAGATTTGTG	0.0404298	0.743079	1.65291	6.38823	7.11323	6.612	6.11746	6.43521	7.09043	6.78778	7.46148				TRUE
mMC026211	scl014942.2_38	ENSMUSG00000022156	14	56117619	56120625	-1	Gzme	granzyme E [Source:MGI Symbol;Acc:MGI:109265]	protein_coding	GCTCAACTGGTCATCCAGGAGGATGAGGAATGCAAAAAACGTTTCCGACACTACACTGAGACCACAGAGA	0.0404307	0.743079	0.0365048	8.69269	3.91692	10.6394	8.12731	7.31134	5.90223	4.22835	1.62018	ENSMUSE00000977170	56118251	56118511	TRUE
mMC018222	scl16332.2_164	ENSMUSG00000045382	1	128588199	128592293	-1	Cxcr4	chemokine (C-X-C motif) receptor 4 [Source:MGI Symbol;Acc:MGI:109563]	protein_coding	GAACATTCCAGAATGTGTGGTAAATTGAATAAAGCTAGCCGTGATCCTCAGCTGTTGCTGCATAATCTCT	0.0404407	0.743079	0.152595	6.42621	3.71399	6.01988	5.92764	7.33111	5.21942	2.56539	3.35715	ENSMUSE00000362852	128588199	128589901	TRUE
mMC025343	scl014131.3_5	ENSMUSG00000059498	1	171051174	171064935	-1	Fcgr3	Fc receptor, IgG, low affinity III [Source:MGI Symbol;Acc:MGI:95500]	protein_coding	CAGCAGCAACTTTTCAGCCACACAGCCTTCCTTTGAAAGCAACTTACAAGCAGGCCGGGATGTTTGGTTC	0.0404455	0.743079	0.169542	8.25696	5.69667	8.21118	7.94445	8.61525	7.22888	5.50399	4.35715	ENSMUSE00000897870;ENSMUSE00000914383;ENSMUSE00000890516	171051175;171051174;171051195	171051852;171051852;171051852	TRUE
mMC013886	scl40331.6_57	ENSMUSG00000020326	11	40748552	40755311	-1	Ccng1	cyclin G1 [Source:MGI Symbol;Acc:MGI:102890]	protein_coding	CTGTTAAAACATAGGCAGCAGCTCAGGGCCCTGGACAGCCTGAGTCAACCTAGAGTAGCTGGAACCATTT	0.0404784	0.743079	1.68154	14.2275	14.9772	14.6763	14.1749	13.8312	14.9442	15.0813	14.9062	ENSMUSE00000654300	40748552	40751059	TRUE
mMC021876	scl075730.1_293									ATGTAATCACCATCTGGGTCGGGTGTGATCACTGGCTTCCTCACAATGATTTCCCAATATCAATCACCAA	0.0405635	0.743079	1.6136	7.81216	8.50244	7.59042	7.93326	7.91279	8.62254	8.77809	8.10668				TRUE
mMC020720	scl020469.24_5	ENSMUSG00000056917	19	5651185	5663707	-1	Sipa1	signal-induced proliferation associated gene 1 [Source:MGI Symbol;Acc:MGI:107576]	protein_coding	AACCCGGGAGCCTGTCAGAAAAGGTCTCTCACCTAGAGTCCATGCTCTGGAAGCTCCAGGAGGACCTGCA	0.0405772	0.743079	1.36395	9.11347	9.56127	9.37164	9.00445	8.96432	9.66672	9.60248	9.4146	ENSMUSE00000146294	5651636	5651714	TRUE
mMC008843	scl51661.34_394	ENSMUSG00000024290	18	10064401	10181792	-1	Rock1	Rho-associated coiled-coil containing protein kinase 1 [Source:MGI Symbol;Acc:MGI:107927]	protein_coding	GCACTGGAAAACCGATCTTCTCTAGGGTGATATGCATGTTTCAAGTGGTATTGAAAGCCGCACTGATGGA	0.0406593	0.743079	0.55868	11.7255	10.8856	11.5012	12.2453	11.4301	11.095	10.7461	10.8158	ENSMUSE00000892466	10064401	10066051	TRUE
mMC022550	scl073713.3_139	ENSMUSG00000043639	19	53677306	53867080	1	Rbm20	RNA binding motif protein 20 [Source:MGI Symbol;Acc:MGI:1920963]	protein_coding	ATTAGCGGTCAGGCTTCCCATTCTTGGACAGTCCGAGGCGGTGATCTTTAAGATTATACTTGAACTGGAC	0.0406917	0.743079	1.96737	5.78354	6.75981	5.34611	6.0151	5.98941	6.27527	6.95771	7.04645	ENSMUSE00001308445;ENSMUSE00001207757	53864080;53864080	53867080;53867080	TRUE
mMC013721	scl31391.7.1_2	ENSMUSG00000019539	7	45082914	45092213	-1	Rcn3	reticulocalbin 3, EF-hand calcium binding domain [Source:MGI Symbol;Acc:MGI:1277122]	protein_coding	TGATCCCCATGTCTCTCAGACTTCCGACCACATGACCACATGGGGGACAACCGCGGGGCCACTGCAGCCA	0.040727	0.743079	0.63722	14.7456	14.0954	14.5742	14.5641	15.0984	14.1853	14.2587	13.8424	ENSMUSE00000712997	45082914	45083363	TRUE
mMC012882	scl45570.19.1_16									TTTGAGGGATGAAGAGTAATTTATTTGTTTTGCTACATGTTTCAGACTTCATAAATGGATGATGCAGACT	0.0407895	0.743079	0.300997	6.32076	4.58858	6.83643	5.97203	6.1538	5.52608	4.50399	3.73566				TRUE
mMC022622	scl018715.2_20	ENSMUSG00000031155	X	7878262	7883432	1	Pim2	proviral integration site 2 [Source:MGI Symbol;Acc:MGI:97587]	protein_coding	AATACCGACTTGGCCCCCTCCTGGGTAAGGGAGGCTTTGGCACCGTCTTCGCGGGACACCGCGTCACGGA	0.0408348	0.743079	NA	5.49352	6.08999	5.68171	5.41949	5.37936	5.77885	6.38982	6.10131	ENSMUSE00001267563;ENSMUSE00000819727;ENSMUSE00001306876	7878684;7878618;7878684	7878793;7878793;7878793	TRUE
mMA034740	scl0003817.1_82	ENSMUSG00000020212	10	118141787	118168997	1	Mdm1	transformed mouse 3T3 cell double minute 1 [Source:MGI Symbol;Acc:MGI:96951]	protein_coding	TTATGTCGGACAGCAACTGCTGTTGGGACGTCTCCTCAGTCACAAGCTCGGAAGGCACCGTCAGTAGCAA	0.0408858	0.743079	8.31732	6.02177	9.07789	6.20172	6.11746	5.74614	7.09043	10.448	9.69521	ENSMUSE00000101916	118157195	118157370	TRUE
mMA032040	scl0002264.1_586	ENSMUSG00000024240	18	6435951	6516108	-1	Epc1	enhancer of polycomb homolog 1 (Drosophila) [Source:MGI Symbol;Acc:MGI:1278322]	protein_coding	GAGGCCAGAACCACAAATATCGGGTGCCTTCCTTTGGAAACATTTGACCTCTCTTCTGTGAAGAGAATGG	0.0409036	0.743079	2.18027	8.44748	9.57199	7.99818	9.16843	8.17583	9.77401	9.47628	9.46567	ENSMUSE00000625770;ENSMUSE00000746064	6435953;6435951	6437307;6437307	TRUE
mMC013332	scl28417.13.1_3	ENSMUSG00000023191	6	124841089	124857752	-1	P3h3	prolyl 3-hydroxylase 3 [Source:MGI Symbol;Acc:MGI:1315208]	protein_coding	TACACAGACTTAGCCTACAGCACATCAGGCCCGGGAGCCAGGTCTGGCCCCAGCTGAGGGACCTGCAAGG	0.0410509	0.743079	0.567174	11.2549	10.4368	10.9382	11.3513	11.4752	10.7188	10.5933	9.99811	ENSMUSE00000770344;ENSMUSE00000772862;ENSMUSE00000246823	124841206;124841494;124841089	124841839;124841839;124841839	TRUE
mMC013585	scl41438.2.1_10	ENSMUSG00000042200	11	62951193	62993095	1	Cdrt4	CMT1A duplicated region transcript 4 [Source:MGI Symbol;Acc:MGI:1913588]	protein_coding	GTCAGAGAGGGGCCCACATCAAACTACAACAAGATCATTTTCTCCAAGAGGCCTGCGATGAGGAAACTTC	0.0410881	0.743079	0.30601	5.86801	4.15966	5.88453	6.30268	5.41684	4.97149	4.30235	3.20514	ENSMUSE00000236064	62992562	62993095	TRUE
mMC012484	scl49680.14.1_14	ENSMUSG00000052105	17	66336982	66449750	-1	Mtcl1	microtubule crosslinking factor 1 [Source:MGI Symbol;Acc:MGI:1915867]	protein_coding	CTGTTCCGTTCTGGTTGGGTTTCTCCATGTTGAGTTCGGAGTGTTCTAAGTTAAATTTTATTTTGTCCAG	0.0412192	0.743079	2.19109	5.18961	6.32126	5.34611	5.13709	5.08563	5.64392	6.38982	6.93004	ENSMUSE00000828056;ENSMUSE00000791759;ENSMUSE00001058569	66336988;66336982;66336986	66338154;66338154;66338154	TRUE
mMC019362	scl028106.1_129	ENSMUSG00000019579	17	56175744	56183920	-1	Mydgf	myeloid derived growth factor [Source:MGI Symbol;Acc:MGI:2156020]	protein_coding	ACTGTGTCACTCCGCAGAACTCTCTGAGCCCGGTCACCTGTTTTGCCAGGGAAGATGCAGGGCATGTGCG	0.0412682	0.743079	0.783342	12.7167	12.3645	12.8364	12.819	12.4947	12.3996	12.4127	12.2811	ENSMUSE00000657148	56175744	56177003	TRUE
mMC021385	scl013006.10_13	ENSMUSG00000024974	19	53600398	53645833	1	Smc3	structural maintenance of chromosomes 3 [Source:MGI Symbol;Acc:MGI:1339795]	protein_coding	GGAGAAAGAACACATGGATGCCATAAATCATGATACTAAAGAGCTGGAGAAGATGACCAACCGGCAAGGC	0.0412965	0.743079	1.5347	10.5439	11.1619	10.4881	10.5164	10.6273	10.7957	11.5006	11.1894	ENSMUSE00000224546	53640762	53641009	TRUE
mMR029891	scl0075423.2_59	ENSMUSG00000036093	2	52397951	52424901	-1	Arl5a	ADP-ribosylation factor-like 5A [Source:MGI Symbol;Acc:MGI:1922673]	protein_coding	CAAGGTGAGGTAAAGACAGGGTTTCCTTACTTAACGGATTTGAGCGCTTCTGTTCTCCAAACACAATGGA	0.0413123	0.743079	0.483638	11.3449	10.2969	11.8479	11.3455	10.8414	10.69	10.174	10.0267	ENSMUSE00000336895	52397951	52402432	TRUE
mMR028508	scl00101739.1_35	ENSMUSG00000028484	4	83455680	83486459	-1	Psip1	PC4 and SFRS1 interacting protein 1 [Source:MGI Symbol;Acc:MGI:2142116]	protein_coding	GGACATGTCACAGGTGTTCTGAGCGATCAGGCCAGCTGTTGGTTTTTATCAGGCAGGATAGTTCATCCTT	0.0413329	0.743079	1.66778	11.3325	12.0704	11.1987	11.647	11.1517	11.8392	12.4524	11.9198	ENSMUSE00000520837	83455680	83457079	TRUE
mMC014944	scl38919.2_135	ENSMUSG00000047669	10	56106917	56116880	1	Msl3l2	male-specific lethal 3-like 2 (Drosophila) [Source:MGI Symbol;Acc:MGI:1920640]	protein_coding	GCACAGGCTGCGTGTGACAGCAGGAAGCAGCCTCTCCTATGTTCAGAGGGAATATTCCAAACTATACATA	0.0413747	0.743079	0.280933	7.26239	5.43069	7.4214	7.5201	6.84568	6.49505	5.30235	4.49465	ENSMUSE00000473460	56114854	56116880	TRUE
mMC023296	scl0399510.1_27	ENSMUSG00000034761	12	69803750	69893200	-1	Map4k5	mitogen-activated protein kinase kinase kinase kinase 5 [Source:MGI Symbol;Acc:MGI:1925503]	protein_coding	GTATTTTACTTATGTTATGCCAAGGGAGAAAGTAATTACACGTGTAATCTTGGGGTTTTCACATACATAG	0.0414846	0.743079	0.520553	11.327	10.3851	11.2241	11.3423	11.4145	10.9509	10.3347	9.86969	ENSMUSE00000795920;ENSMUSE00001249400;ENSMUSE00000684446;ENSMUSE00001311428	69803761;69803750;69803759;69803750	69805351;69805351;69805351;69805351	TRUE
mMR031190	scl00226419.2_84	ENSMUSG00000016526	1	131127455	131138340	-1	Dyrk3	dual-specificity tyrosine-(Y)-phosphorylation regulated kinase 3 [Source:MGI Symbol;Acc:MGI:1330300]	protein_coding	CCTAATGTCCGAAACCAGTGGTAGTATACCTCTGTGCAGTGTATTGCCAAAGCTGATTAGCTAGTGGACC	0.0415494	0.743079	6.58996	5.474	8.19427	6.16324	5.73499	4.52375	6.64392	8.88129	9.05759	ENSMUSE00000400459	131127455	131130245	TRUE
mMR026873	scl0056229.2_225	ENSMUSG00000031480	8	22227313	22261334	1	Thsd1	thrombospondin, type I, domain 1 [Source:MGI Symbol;Acc:MGI:1929096]	protein_coding	CAATATCCCCTGCTCACATACTTTCTGTGGGCTGCACTGTACAACCGTGGGAATTAGTTCACCCAGATTA	0.0416009	0.743079	0.550692	7.05577	6.19509	6.49295	7.40337	7.27099	6.12124	6.32028	6.14374	ENSMUSE00000860740;ENSMUSE00000859543;ENSMUSE00000482933	22258292;22258292;22258292	22260377;22260379;22261334	TRUE
mMR028460	scl0098403.1_256	ENSMUSG00000042197	1	33761545	33814595	-1	Zfp451	zinc finger protein 451 [Source:MGI Symbol;Acc:MGI:2137896]	protein_coding	CATGCATTTGGGTTACAGCCGTTTTCTAGGAGGAAAGGTGTGTAAAGTTCTCTTTCCTTAGCAGTGCGTC	0.0416534	0.743079	1.58829	9.08527	9.75274	9.22292	9.04658	8.9863	9.73304	9.39194	10.1333	ENSMUSE00000444283;ENSMUSE00000845679	33761545;33761545	33762209;33762209	TRUE
mMC000855	scl35702.23.1_49	ENSMUSG00000032396	9	64306756	64341288	-1	Dis3l	DIS3 like exosome 3'-5' exoribonuclease [Source:MGI Symbol;Acc:MGI:2143272]	protein_coding	GGAGGAGATAAGGGACCTAGCTCTTCTGGATGTCTCTGACAGTTGTGCAATGTGAAATACTTCCATGTCA	0.041671	0.743079	0.699668	9.94165	9.42639	9.83643	10.0085	9.98006	9.46934	9.11998	9.68985	ENSMUSE00000697361;ENSMUSE00000493822;ENSMUSE00000893021	64307011;64306757;64306756	64307348;64307348;64307348	TRUE
mMR031057	scl0050913.2_151	ENSMUSG00000039830	16	91225550	91228677	1	Olig2	oligodendrocyte transcription factor 2 [Source:MGI Symbol;Acc:MGI:1355331]	protein_coding	TCTCTACCGGGCTCCGGGCTGTCCTCGGTCGGATCCATCCGGCCTCCGCACGGCCTGCTCAAGTCACCGT	0.0417875	0.743079	1.73633	5.904	6.70004	6.08307	6.24957	5.37936	6.72638	6.62428	6.74946	ENSMUSE00000357734	91226345	91228677	TRUE
mMR027872	scl0056205.2_264	ENSMUSG00000038619	3	95624993	95632102	1	Ensa	endosulfine alpha [Source:MGI Symbol;Acc:MGI:1891189]	protein_coding	AAGAACCTGGTGACCGGTGACCACATCCCCACCCCACAGGATCTGCCCCAGAGAAAGTCCTCGCTCGTCA	0.0418157	0.743079	1.45651	10.5169	11.0594	10.4029	10.8315	10.3163	10.9959	10.9426	11.2398	ENSMUSE00000514414;ENSMUSE00000492954	95628541;95628541	95628707;95632102	TRUE
mMC013709	scl40691.1.273_30									TTTTATTTCCCCACCCAGGAAATGAACCACATCCCCCAACGACTAGACGGAAGCACGCACAAGCTCCTTC	0.0419233	0.743079	2.51645	10.6152	11.9466	10.4315	10.5377	10.8763	11.095	12.4852	12.2595				TRUE
mMC007029	scl16233.2.1_135									AGTTGTAGTCCAAGGCAGACTCTCCCTCCCCAGCCCAGGCTGGATTGAAACTCTAAACACTGGGATGCCA	0.0419468	0.743079	1.57841	9.30687	9.96535	9.30694	9.36851	9.24518	9.71801	9.77322	10.4048				TRUE
mMR026657	scl0073385.1_119									CAACAGTGTTGCATGCAGCATTCAAGCATCTTTATGAAGAAGTCTATTTTGCAGAGATCATGTGTCATCA	0.0420232	0.743079	0.452771	9.04941	7.90627	8.79299	8.95001	9.40523	8.52608	7.84461	7.3481				TRUE
mMR026465	scl0068965.1_205	ENSMUSG00000029817	6	49243924	49264033	-1	Tra2a	transformer 2 alpha homolog (Drosophila) [Source:MGI Symbol;Acc:MGI:1933972]	protein_coding	CCAAGATAACAAAGGGTTTCGAATTCTAGGCTTAAGGATTCAGACTTGAATCCAGCGCTCACTAAGGGCC	0.042038	0.743079	2.19318	7.36985	8.50287	6.78668	7.88764	7.43521	8.78848	8.63506	8.08507	ENSMUSE00001369221	49260243	49264030	TRUE
mMA033290	scl0003253.1_81	ENSMUSG00000026872	2	44983632	45117395	-1	Zeb2	zinc finger E-box binding homeobox 2 [Source:MGI Symbol;Acc:MGI:1344407]	protein_coding	TCCGAGGTTCCCCTTCTCCAAGTTTTGACAGTTTGAGCTGAAAGAATGCAGCGCCTCCCTCGATTTTTAG	0.042071	0.743079	2.1599	9.45705	10.568	9.16081	9.65896	9.55139	9.93294	10.6511	11.12	ENSMUSE00001363787;ENSMUSE00001362718;ENSMUSE00000813665;ENSMUSE00000772147	45111020;45111020;45111020;45111020	45111156;45111174;45111170;45111076	TRUE
mMC022587	scl020377.12_22	ENSMUSG00000031548	8	23411502	23449632	1	Sfrp1	secreted frizzled-related protein 1 [Source:MGI Symbol;Acc:MGI:892014]	protein_coding	TAATACACCGCCTATGCATGTGCTGTGGAAGGCAACTCTGTGCATGTGCTGTGGAGGAGATGGGCCTCAT	0.0421036	0.743079	0.28369	13.7068	11.8892	13.7523	12.6462	14.722	11.6685	12.161	11.8381	ENSMUSE00000256314	23446166	23449632	TRUE
mMC006068	scl28942.6.1_66	ENSMUSG00000029919	6	65117293	65144908	-1	Hpgds	hematopoietic prostaglandin D synthase [Source:MGI Symbol;Acc:MGI:1859384]	protein_coding	GAACTCCATTAGCTGGCTAGAGGATCCACATACTTCTCACCAATAGGACTGTAACTTTGTAGTACTCTGC	0.0422485	0.743079	NA	5.48795	3.02132	5.70868	4.31996	6.43521	4.14142	2.56539	2.35715	ENSMUSE00000257692;ENSMUSE00001369639	65117293;65119037	65120088;65122927	TRUE
mMR028350	scl00216971.1_119	ENSMUSG00000037750	11	78094660	78156700	1	Fam222b	family with sequence similarity 222, member B [Source:MGI Symbol;Acc:MGI:2384939]	protein_coding	GTTGCCTCTGTCCAAACTCAGCTATTGTCCTCAATCCTGCCTACCCTCCCTCCTAAGAGAAACAAACCAG	0.0422603	0.743079	1.65073	12.2432	12.9663	12.428	12.0469	12.2546	12.7372	12.7562	13.4054	ENSMUSE00000498263;ENSMUSE00000650165	78153697;78153809	78156700;78156075	TRUE
mMR029592	scl0011909.2_35	ENSMUSG00000027104	2	73816509	73892639	-1	Atf2	activating transcription factor 2 [Source:MGI Symbol;Acc:MGI:109349]	protein_coding	ATGGCTCCTCCCTCCCAGGCACAGCCCTCAGGAAGTTGATTAAAACCTGCAGTGCAACAGTTTTAGATAC	0.0422677	0.743079	2.1546	10.2027	11.3101	9.68171	10.6942	10.2321	10.9022	11.3063	11.7217	ENSMUSE00000723395;ENSMUSE00000927325;ENSMUSE00001242710;ENSMUSE00000644440;ENSMUSE00000908511;ENSMUSE00001305281	73816520;73818822;73816509;73818266;73816524;73816509	73819148;73819148;73819148;73819148;73819148;73819148	TRUE
mMC010012	scl39460.6_144	ENSMUSG00000019590	11	105933702	105953336	-1	Cyb561	cytochrome b-561 [Source:MGI Symbol;Acc:MGI:103253]	protein_coding	CAGTTCCAACTGTATATGCTGTAAGGCTAGGGAATCTTAGGAGTTCTGTCGTCGGTTGGCACACTTGTAC	0.0422953	0.743079	0.186924	10.078	7.65851	10.3536	9.99238	9.88799	9.20271	7.31134	6.46148	ENSMUSE00000772155	105933702	105935567	TRUE
mMA031556	scl0003071.1_2	ENSMUSG00000026723	2	13509014	13544668	-1	Trdmt1	tRNA aspartic acid methyltransferase 1 [Source:MGI Symbol;Acc:MGI:1274787]	protein_coding	TTGGCCTACAGGGGGATATGACCGATCCAAGGACAACTAGCTTCTTGTATATTCTAGATATTCTCCCAAG	0.0423091	0.743079	0.576597	7.91909	7.12472	7.59765	8.12731	8.0323	7.23828	6.70835	7.42754	ENSMUSE00001252569;ENSMUSE00001252893	13523426;13523426	13523497;13523497	TRUE
mMC011634	scl47190.1_370									CCCCTGTCACCCCCAGCCTATAACTCAGCATTATTACATCCTTCTTTCATCTCTGGGCCATTCCCAATTT	0.04233	0.743079	1.6712	7.36236	8.10325	7.68171	7.24052	7.16486	7.9994	7.83217	8.47816				TRUE
mMC013203	scl46147.17_118	ENSMUSG00000022053	14	67233292	67430918	1	Ebf2	early B cell factor 2 [Source:MGI Symbol;Acc:MGI:894332]	protein_coding	GACTCTTCAGAATTTCTCTCCAACAGAGCCCCACAGTCCTTCCTCTTTGGGTACTCGATTCAGGCATGGA	0.0423316	0.743079	0.184222	9.08844	6.64796	8.61913	8.27637	10.3698	7.55646	6.62428	5.76314	ENSMUSE00000954636;ENSMUSE00000380813	67428091;67428091	67430918;67429777	TRUE
mMC010845	scl20223.6.1_258	ENSMUSG00000074766	2	139678178	139758581	1	Ism1	isthmin 1, angiogenesis inhibitor [Source:MGI Symbol;Acc:MGI:2442963]	protein_coding	TTGAGTCGTTGGATATTGTGCATCGTGCCGTTATGAGATGATCCGTTCTGTGGGGTAGAACTTGAGGACA	0.0423357	0.743079	0.285354	14.3985	12.5893	13.8383	14.1195	15.2378	12.9984	13.0642	11.7054	ENSMUSE00001316663;ENSMUSE00000640664	139756977;139756977	139758580;139758581	TRUE
mMC020247	scl0269061.7_46	ENSMUSG00000034820	19	10525244	10547735	1	Cpsf7	cleavage and polyadenylation specific factor 7 [Source:MGI Symbol;Acc:MGI:1917826]	protein_coding	ATTCAACTCCTTTACTTTCCTAGCCGGTTGAGGAGGGACCATGAGAACAGAAATTACCTTGTGACAAGAC	0.0423536	0.743079	1.64893	9.22728	9.94881	9.1187	9.22226	9.34089	9.57697	10.3888	9.88071	ENSMUSE00000406073	10545692	10547735	TRUE
mMC014711	scl50689.6_424	ENSMUSG00000037089	17	45563964	45567669	1	Slc35b2	solute carrier family 35, member B2 [Source:MGI Symbol;Acc:MGI:1921086]	protein_coding	CCCAGTTGGGGCCCCAGTGTTCCTACCCAAGTTTTGGTACTTGGAAATGTCACCTTTTGCTCTTATTTGA	0.0424437	0.743079	0.788066	13.0024	12.6588	12.9442	13.0802	12.9828	12.8415	12.4622	12.6727	ENSMUSE00000380032	45566309	45567669	TRUE
mMR030381	scl00116731.1_145	ENSMUSG00000103442	18	36930184	37187661	1	Pcdha1	protocadherin alpha 1 [Source:MGI Symbol;Acc:MGI:2150982]	protein_coding	GATCATTTTGCCCCACTGAAGCCCATGTAACTGACCTTACGTGCCTTTTGAACTAGGAGAATCGGGCTAT	0.0424573	0.743079	0.692868	6.07502	5.54567	6.14362	5.92764	6.1538	5.32904	5.43986	5.86811	ENSMUSE00001343623;ENSMUSE00001340267	37185476;37184946	37187661;37187657	TRUE
mMC007423	scl17085.1.1_203									AAGTATGCCCATGTATATGTGAGATTATATGTCTTGAGAAGTTCCTGTTGGGAAGAACTACTTGTCTGGC	0.0424658	0.743079	1.87437	5.45007	6.35647	5.59765	5.4512	5.30136	6.41444	6.83841	5.81658				TRUE
mMA031581	scl0002814.1_13	ENSMUSG00000028484	4	83455680	83486459	-1	Psip1	PC4 and SFRS1 interacting protein 1 [Source:MGI Symbol;Acc:MGI:2142116]	protein_coding	AAATGGTGGATCTGATGCTCAAGAGAGTAATCATCCACAGCATAATGGTGATAGTAACGAAGACGGCAAA	0.0425128	0.743079	1.53324	7.64204	8.25863	7.44564	7.65556	7.82492	8.01041	8.60613	8.15934	ENSMUSE00001218268;ENSMUSE00001246856	83458075;83458075	83458186;83458186	TRUE
mMR028286	scl0067005.2_12	ENSMUSG00000038628	2	181864337	181870830	1	Polr3k	polymerase (RNA) III (DNA directed) polypeptide K [Source:MGI Symbol;Acc:MGI:1914255]	protein_coding	CATGCTTCTGCCTGCGTCAATCTCAGTTCGTTCAGTAAACTTTTCTCAGCAAAGCTGGTATTTTGATTAT	0.0425162	0.743079	1.5778	6.75121	7.40912	7.05182	6.82246	6.37936	7.54135	7.19959	7.48643	ENSMUSE00000385336	181868204	181870830	TRUE
mMC009852	scl36921.7.1_6	ENSMUSG00000032320	9	56041845	56061882	1	Rcn2	reticulocalbin 2 [Source:MGI Symbol;Acc:MGI:1349765]	protein_coding	CACTCTTAAGTCTTACCACTTCAGATGATCTAAATGTAGATTATAACTTTTGGCCTTTTCAAAGAAAACA	0.0425464	0.743079	0.568461	10.369	9.55415	10.7938	10.172	10.1413	9.74463	9.72021	9.19761	ENSMUSE00000775791;ENSMUSE00000832024	56058059;56058059	56059368;56059077	TRUE
mMC022940	scl013527.8_0	ENSMUSG00000024302	18	23415415	23659714	1	Dtna	dystrobrevin alpha [Source:MGI Symbol;Acc:MGI:106039]	protein_coding	ATGCATTAAGCAAGTCCCTGAGCTGTGCTTCAAGCCGTGAACCTTTGCACCCCATGTTCCCAGACCAGCC	0.0425885	0.743079	3.83267	6.7792	8.71755	7.44564	6.92764	5.96432	7.81698	8.8006	9.53506	ENSMUSE00000625619	23597434	23597558	TRUE
mMC023488	scl078066.1_1	ENSMUSG00000026721	1	160219174	160793211	-1	Rabgap1l	RAB GTPase activating protein 1-like [Source:MGI Symbol;Acc:MGI:1352507]	protein_coding	TCTGCTTTCAAAATTGAGGAAAATAAACCAGAAAATGCCAAAAGTACTGTTTTAGCAGTGCACGTTCACT	0.0426242	0.743079	0.483287	6.31864	5.2696	6.18261	6.05692	6.7164	5.75285	4.73531	5.32062	ENSMUSE00001345044;ENSMUSE00000658883	160256933;160256572	160257266;160257266	TRUE
mMC013537	scl23703.24_75	ENSMUSG00000003644	4	133847290	133887797	-1	Rps6ka1	ribosomal protein S6 kinase polypeptide 1 [Source:MGI Symbol;Acc:MGI:104558]	protein_coding	AGACTCCCTTGGTAGCTTTGGGGCCCTCTCCGCTGTTGGCCGTGGGGCCATCTGCACATGACTTCGAGCA	0.0426266	0.743079	1.60484	6.90003	7.58246	7.01988	6.83453	6.84568	7.16132	7.92879	7.65727	ENSMUSE00000392595;ENSMUSE00000826590	133847294;133847290	133848174;133848174	TRUE
mMC019878	scl0404549.1_330	ENSMUSG00000095896	4	88571229	88571798	-1	Ifna14	interferon alpha 14 [Source:MGI Symbol;Acc:MGI:3641425]	protein_coding	CAGAGCAGAAATCTGGAGAGCCCTGTCTTCCTCAGCCAAGTTGCTGACCAGCCTGAAAGAAGAGAAGTGA	0.0426418	0.743079	1.27219	5.89085	6.23817	5.81177	6.05692	5.80386	6.38088	6.08895	6.24467	ENSMUSE00001033172	88571229	88571798	TRUE
mMC003647	scl33446.12_65	ENSMUSG00000031871	8	104101625	104144502	1	Cdh5	cadherin 5 [Source:MGI Symbol;Acc:MGI:105057]	protein_coding	GTGGAATCCTCCCCCAACAAGGCCTTTCTGCAGGGGACTATCGATAGCTCTGACATTTGTCTAATCAATA	0.0426487	0.743079	0.200239	8.96165	6.64145	7.92533	9.02567	9.93395	7.59354	6.59514	5.73566	ENSMUSE00000355351	104142481	104144502	TRUE
mMC011704	scl20268.15_133	ENSMUSG00000027330	2	131186949	131198497	1	Cdc25b	cell division cycle 25B [Source:MGI Symbol;Acc:MGI:99701]	protein_coding	AAAGTCATTACACTTAGTGTTTGGAAATGTTAAAGAAGCATTGTTATGGGGAGGGGGGAGCAACCTCTGG	0.0426512	0.743079	1.2387	6.86096	7.16978	6.84861	6.91632	6.81793	7.24762	6.96911	7.29261	ENSMUSE00000497945;ENSMUSE00000833365	131197229;131197229	131198495;131198497	TRUE
mMC025004	scl068118.3_287	ENSMUSG00000037204	15	101284301	101290934	1	Atg101	autophagy related 101 [Source:MGI Symbol;Acc:MGI:1915368]	protein_coding	ACCTTTGCAGTGGTCTGGTCCTGGATGCAGCCTTTCCACCTGCTCTGGTGGGGTTCAAGTTCTACACTGT	0.0426628	0.743079	1.46435	11.2936	11.8439	11.2536	11.1927	11.4346	11.5014	11.9734	12.0569	ENSMUSE00000289746	101290268	101290934	TRUE
mMA033632	scl0001408.1_125	ENSMUSG00000044502	11	31665181	31671885	-1	Bod1	biorientation of chromosomes in cell division 1 [Source:MGI Symbol;Acc:MGI:1916806]	protein_coding	AAGCTGTGCCGGCCCCGCCTCCAGAACCTGAAAGCCAGGACCCTCCAGCACCATCCCAGGATGCTTCCTA	0.042682	0.743079	1.44036	10.7475	11.274	10.5359	10.827	10.8796	11.1225	11.1371	11.5622	ENSMUSE00000680197;ENSMUSE00000334890	31666487;31666737	31666933;31666933	TRUE
mMC006613	scl38253.1.1_172									ATCCTAGTTGGGGAGGTTCAGATCCTGCACTTAGAGATCCTAGAAGATCTGCGTGACCGTTTTCACAGGT	0.0427487	0.743079	2.19125	5.50722	6.63897	4.90799	5.48223	6.13143	6.52608	6.94621	6.44461				TRUE
mMC016146	scl19994.5.1_11	ENSMUSG00000044405	2	158502612	158508198	1	Adig	adipogenin [Source:MGI Symbol;Acc:MGI:2675492]	protein_coding	GCCTAAGTGGATGGAGGGAGAACACTGGTGACCGATGGCCTTCCCTGGGATCTCCCGTTGTCAGACCTGC	0.0427666	0.743079	1.26915	6.24331	6.58717	6.44564	6.17557	6.10871	6.69941	6.53501	6.52707	ENSMUSE00001310044;ENSMUSE00001223945	158507955;158507955	158508198;158508198	TRUE
mMC024168	scl0243372.2_298	ENSMUSG00000007216	6	48602063	48623227	1	Zfp775	zinc finger protein 775 [Source:MGI Symbol;Acc:MGI:2683557]	protein_coding	TACTAGATGCGTAGAACATAGCCCCTGCCCTCACTGAAGGACTTCCTAGGGAATCATTTTCATGTGCTGT	0.0428341	0.743079	1.43999	6.64587	7.17193	6.97616	6.37058	6.59087	7.11104	7.19959	7.20514	ENSMUSE00000384603	48619225	48623227	TRUE
mMA035395	scl0001835.1_46	ENSMUSG00000022974	16	91014037	91044543	-1	Paxbp1	PAX3 and PAX7 binding protein 1 [Source:MGI Symbol;Acc:MGI:1914617]	protein_coding	CACCTGGAAGGCCTGTCCAGTGATGATGAAGAGACGTCTACAGATATTACTAATTTCAATCTGGAGAAAG	0.0428381	0.743079	1.87255	6.53278	7.43778	6.31134	6.21304	7.07395	7.18095	7.68779	7.44461	ENSMUSE00001297507;ENSMUSE00001207293	91027030;91027030	91027145;91027145	TRUE
mMA032176	scl0003992.1_21	ENSMUSG00000029468	5	122643911	122691432	1	P2rx7	purinergic receptor P2X, ligand-gated ion channel, 7 [Source:MGI Symbol;Acc:MGI:1339957]	protein_coding	TTCCATATGACAAGACAAGGAAGACCTGTGAAGTCTCTGCCTGGTGTCCTACTGAGGAGGAGAAAGAAGC	0.0428546	0.743079	1.83959	6.49444	7.37383	6.50838	6.31996	6.655	7.09043	7.08895	7.94211	ENSMUSE00000189150;ENSMUSE00001346725	122658708;122658708	122658804;122658804	TRUE
mMC017857	scl32855.14.1_3	ENSMUSG00000015165	7	28808541	28822266	1	Hnrnpl	heterogeneous nuclear ribonucleoprotein L [Source:MGI Symbol;Acc:MGI:104816]	protein_coding	GCCCGTACCCATACACTCTGAAGTTGTGCTTCTCCACTGCACAGCACGCCTCCTAATTGGATGCTGGGAA	0.0428686	0.743079	1.24001	13.3798	13.6901	13.3422	13.5132	13.2839	13.7786	13.7625	13.5292	ENSMUSE00000679159;ENSMUSE00000942981;ENSMUSE00000497465;ENSMUSE00001289467;ENSMUSE00001275833	28821848;28821848;28821848;28821848;28821848	28822266;28822244;28822240;28822249;28822249	TRUE
mMC025857	scl0109020.1_29	ENSMUSG00000028035	3	152178511	152210302	-1	Dnajb4	DnaJ heat shock protein family (Hsp40) member B4 [Source:MGI Symbol;Acc:MGI:1914285]	protein_coding	CAGCCCTGGCCCAATTACTATCACTGTAGTCCCAGATCAAAAGGGAGCACTTTAGTTTTGCTCCTTCTTG	0.0428715	0.743079	1.5842	5.79774	6.46149	5.73515	5.48223	6.17583	6.60085	6.51958	6.26404	ENSMUSE00001351075	152205390	152210302	TRUE
mMA032700	scl0001446.1_126	ENSMUSG00000020946	11	103676849	103697898	-1	Gosr2	golgi SNAP receptor complex member 2 [Source:MGI Symbol;Acc:MGI:1927204]	protein_coding	TTTGTAGTACATAATGGGTTTCCACCTTTGTAGCAGTCCTTGGCTTTAGTGAACTTGATGTTCCACCTTC	0.0429494	0.743079	1.61951	9.49069	10.1862	9.1898	9.33065	9.95161	10.1351	10.2681	10.1555	ENSMUSE00000387174	103676849	103679397	TRUE
mMC018362	scl27026.11.1_112	ENSMUSG00000050822	5	142692512	142722490	1	Slc29a4	solute carrier family 29 (nucleoside transporters), member 4 [Source:MGI Symbol;Acc:MGI:2385330]	protein_coding	TTTGCTGAGCCGGGACACTTGCCTCTCCACACAGTGGCCCCAGCCGTGACCACCCTGTACCAGTCCCTGC	0.0430086	0.743079	1.22426	5.85391	6.14582	5.83643	5.95001	5.77529	6.31134	6.02482	6.10131	ENSMUSE00000685351	142721339	142722490	TRUE
mMC020293	scl071562.11_5	ENSMUSG00000017718	11	117825924	117839908	1	Afmid	arylformamidase [Source:MGI Symbol;Acc:MGI:2448704]	protein_coding	GTAGCTGAGTGCTGGAGTTCTGCCTATCTCCTACTGCAAGAGAAGGTGGGGTGGGGAAAAGAAATGAAGA	0.0431104	0.743079	1.50403	7.06458	7.65341	7.04125	6.77313	7.37936	7.45531	7.74861	7.75632	ENSMUSE00000794295	117838493	117839908	TRUE
mMC007753	scl22348.2.1_155	ENSMUSG00000054988	3	20314473	20367177	-1	Agtr1b	angiotensin II receptor, type 1b [Source:MGI Symbol;Acc:MGI:87965]	protein_coding	GCATTACCTCAGTCATAAAGTCAAACTGCTGTGATTCTCTCCCAGGTAACTGTGTCTTCATAGTTGGACC	0.0431615	0.743079	0.101195	8.13702	4.83222	8.14362	7.59297	8.67447	6.5862	5.06789	2.84257	ENSMUSE00000458533	20314473	20316475	TRUE
mMR030527	scl0012443.2_42	ENSMUSG00000070348	7	144929931	144939925	-1	Ccnd1	cyclin D1 [Source:MGI Symbol;Acc:MGI:88313]	protein_coding	TTGATTCTGGCACATTCTTGCCGCTGCCCCCAAGTTAACAACAGTAGGTAATTTGCACACCTCTGGCTCT	0.0431702	0.743079	2.20122	11.1337	12.272	11.8341	11.042	10.5248	12.131	12.2676	12.4173	ENSMUSE00000586515	144929931	144932771	TRUE
mMC024744	scl073013.3_150	ENSMUSG00000069601	10	69533772	70027438	1	Ank3	ankyrin 3, epithelial [Source:MGI Symbol;Acc:MGI:88026]	protein_coding	GCATCCCACCATGTTCTTCTTAGCCGTCACCTTGGGGCTCCATACAATGGAAGTTTCTCTCCATGGTTAA	0.043249	0.743079	2.84099	7.79903	9.30543	8.15346	7.98292	7.26072	8.49505	9.99584	9.42539	ENSMUSE00000612179	70023832	70027438	TRUE
mMC001015	scl27164.1.1_66	ENSMUSG00000020022	10	94198955	94221443	1	Ndufa12	NADH dehydrogenase (ubiquinone) 1 alpha subcomplex, 12 [Source:MGI Symbol;Acc:MGI:1913664]	protein_coding	AATTTTTTGGCCGCCACCGATGGGTCATCTACACCACCGAGATGAACGGCAAAAACACATTCTGGGATGT	0.0432784	0.743079	1.2538	13.323	13.6493	13.3963	13.3148	13.2578	13.4828	13.6238	13.8414	ENSMUSE00000640861;ENSMUSE00000756459	94203288;94203288	94203375;94203538	TRUE
mMC021175	scl0106919.1_30									GTACAACGTGTGCTCTGTACAAGTGCAGCCATGTGGAATACACTGGATTTTACTTGGCTTCTTTGCCCTC	0.0432923	0.743079	2.87787	7.12929	8.65429	7.01988	6.81028	7.5577	8.48325	7.93462	9.54499				TRUE
mMC026144	scl018140.7_263	ENSMUSG00000001228	17	56303321	56323486	1	Uhrf1	ubiquitin-like, containing PHD and RING finger domains, 1 [Source:MGI Symbol;Acc:MGI:1338889]	protein_coding	TGTCTCATGGAAACTAAACCATTTACTACAGGCAGACTGGACAGCACAGTTCTAAGGGTTGTGTTTTGTT	0.0433003	0.743079	3.64817	9.24067	11.1078	10.1448	9.38502	8.19213	11.3514	11.449	10.5231	ENSMUSE00000346806	56322356	56323486	TRUE
mMC011224	scl21366.9.1_29	ENSMUSG00000096225	3	154306294	154330659	-1	Lhx8	LIM homeobox protein 8 [Source:MGI Symbol;Acc:MGI:1096343]	protein_coding	AGAAATGGCTTATTCTGCCTACGTACCCCAGGATGGGACGATGCTGACTGCGCTGCACTCATACATGGAT	0.0433296	0.743079	0.159377	7.25163	4.60214	7.21118	7.37885	7.16486	5.85414	5.10971	2.84257	ENSMUSE00001365712;ENSMUSE00001367497;ENSMUSE00001228040	154311540;154311536;154311540	154311723;154311723;154311723	TRUE
mMR027811	scl0021761.2_320	ENSMUSG00000062270	9	90091665	90114774	-1	Morf4l1	mortality factor 4 like 1 [Source:MGI Symbol;Acc:MGI:1096551]	protein_coding	GTGTAGCTGCAGTTTTATGGAAAAGTCAATCTTGTAGGAGTTGTTTTTCAGATCTTCAATAAATTTTTTC	0.0433522	0.743079	0.660282	12.7164	12.1175	12.8514	12.467	12.8306	12.1727	11.8117	12.3681	ENSMUSE00001328636;ENSMUSE00000635004	90091665;90091671	90092402;90092402	TRUE
mMC025993	scl0216644.4_43	ENSMUSG00000073052	11	33599302	33625618	1	D130052B06Rik	RIKEN cDNA D130052B06 gene [Source:MGI Symbol;Acc:MGI:2685092]	protein_coding	GTGACCCATCTACACTGTCCTGCACTGGTGACCCATCTACACTGTCCTGCACAGGTGACCCGTCTACACT	0.0433605	0.743079	0.757659	6.69207	6.29169	6.49295	6.82246	6.76079	6.23828	6.47228	6.1645	ENSMUSE00000654496	33623753	33625618	TRUE
mMC016765	scl53093.22_73	ENSMUSG00000036097	19	44931119	44983787	1	Fam178a	family with sequence similarity 178, member A [Source:MGI Symbol;Acc:MGI:1924968]	protein_coding	CTCTGCAGTCAGTGTTGTGCATTGTTTTGTCTCTGTCCTGATGGCAACGGTGCCTTTGTCACCTTTCAGA	0.0433808	0.743079	1.92928	10.3912	11.3392	10.4224	10.3124	10.4386	10.7163	11.505	11.7964	ENSMUSE00000618572	44980556	44983787	TRUE
mMC013963	scl31500.4_27	ENSMUSG00000036570	7	31051678	31057199	-1	Fxyd1	FXYD domain-containing ion transport regulator 1 [Source:MGI Symbol;Acc:MGI:1889273]	protein_coding	GGCAGAGGACATTTCTTGACCCTGGCTGACTCCCTAGGGCAATGGCATCTCCCGGCCACATCCTGGCTCT	0.0434797	0.743079	0.274881	10.5315	8.66838	9.77077	10.0283	11.7954	8.75613	8.6981	8.55092	ENSMUSE00000240104;ENSMUSE00000675603;ENSMUSE00001373448	31054306;31054306;31054306	31054434;31054370;31054370	TRUE
mMC002570	scl25446.2_385	ENSMUSG00000028348	4	48663514	48673502	1	Murc	muscle-related coiled-coil protein [Source:MGI Symbol;Acc:MGI:1915266]	protein_coding	AAGTGGAGAAGCCCACAAATCGCACTGGCTCCCCTAACACAGAATGGAAACAGTTACATCTGTGAGGAAG	0.0435045	0.743079	0.366885	7.51208	6.06548	6.77397	8.03093	7.73135	6.32904	6.43986	5.42754	ENSMUSE00000781275	48671965	48673502	TRUE
mMC012093	scl35097.1.1_70									GTGCCTGCCTCCCATGGAACTTTGGAACTTAGGACGGGAAAGGTGAAAGTGCCTCCTTAAACTGGGAGCG	0.0435111	0.743079	1.6944	10.8086	11.5694	10.6516	10.5983	11.1758	11.2371	11.8764	11.5946				TRUE
mMC018059	scl32891.21_547	ENSMUSG00000004056	7	27591552	27640826	1	Akt2	thymoma viral proto-oncogene 2 [Source:MGI Symbol;Acc:MGI:104874]	protein_coding	GTCCCAGTTGCTTCACAAGGCTGCATGGGCGTGTACCTTCCATCACTAAGATCTGCTATCATCAGTGCTG	0.0435136	0.743079	1.58344	8.46537	9.12843	8.34181	8.39931	8.655	8.76266	9.47628	9.14635	ENSMUSE00000676361	27638062	27640826	TRUE
mMC021295	scl064144.2_2	ENSMUSG00000024212	17	56892612	56935388	-1	Mllt1	myeloid/lymphoid or mixed-lineage leukemia (trithorax homolog, Drosophila); translocated to, 1 [Source:MGI Symbol;Acc:MGI:1927238]	protein_coding	TTACACGGATGAGCTGGTGGAGCTGCACCGGAGACTGATGGCTCTGCGCGAGCGCAATGTGCTGCAGCAG	0.0435269	0.743079	NA	5.62875	6.02939	5.81177	5.41949	5.655	5.87838	6.13017	6.07961	ENSMUSE00000139781	56894667	56894738	TRUE
mMC017313	scl32618.13_281	ENSMUSG00000030498	7	51862015	51994975	1	Gas2	growth arrest specific 2 [Source:MGI Symbol;Acc:MGI:95657]	protein_coding	GGTATGGCTGTGTAGACTACCTTCATGTGGGGAAGGTAAATGTAGGTGGTGTTTGTTCGAAGTAGCAAAG	0.0436315	0.743079	0.330206	7.43687	5.83831	7.10354	6.78562	8.42145	5.67193	6.28421	5.55878	ENSMUSE00000794196	51993291	51994975	TRUE
mMC022172	scl016440.6_35	ENSMUSG00000042644	17	27057304	27122223	1	Itpr3	inositol 1,4,5-triphosphate receptor 3 [Source:MGI Symbol;Acc:MGI:96624]	protein_coding	CCTTCTGTCCTGGATCAGGAAGATGGTAGCCTGCTGTTAGTAGCTTCACAGGGCTTTTATGTTTAACTTA	0.0436963	0.743079	2.59602	7.74728	9.12358	7.58315	8.59652	7.06217	8.83568	9.24955	9.28552	ENSMUSE00000438529	27121460	27122223	TRUE
mMC022934	scl072814.10_9	ENSMUSG00000038252	6	125168007	125191701	-1	Ncapd2	non-SMC condensin I complex, subunit D2 [Source:MGI Symbol;Acc:MGI:1915548]	protein_coding	ATTGACCTTGCTGGACCACTGCAGAAGGAGATTCAGAAATTACAAGAAATGCGAGCCCAGAGGCGAAGTG	0.0436998	0.743079	1.67693	5.89407	6.63989	5.78668	6.03616	5.85935	6.41444	7.13017	6.37507	ENSMUSE00000243881	125179513	125179600	TRUE
mMC007007	scl24781.1.87_255	ENSMUSG00000070661	4	138967112	138968360	1	Rnf186	ring finger protein 186 [Source:MGI Symbol;Acc:MGI:1914075]	protein_coding	GACTCAAGGGTGGTGGGGTCCCTACCCCTATTCCAGAGCTCCTAAGTTTTGTATATATCCCTTTGTACAC	0.0437268	0.743079	NA	5.48374	5.98205	5.78668	5.28519	5.37936	6.10078	6.00279	5.84257	ENSMUSE00000897659	138967112	138968360	TRUE
mMC021021	scl0112407.1_41	ENSMUSG00000035105	12	54178981	54203860	-1	Egln3	egl-9 family hypoxia-inducible factor 3 [Source:MGI Symbol;Acc:MGI:1932288]	protein_coding	CCTTTCATCCGTGTGTGTTCCCTTTAACGGTTCATCGTCCATAACAAAGAACAGTGTGCTGTACTCTTAA	0.0437328	0.743079	3.34444	8.33044	10.0722	8.96502	8.62808	7.39822	9.38935	10.1996	10.6277	ENSMUSE00000308877	54178981	54180655	TRUE
mMA033236	scl000204.1_1090	ENSMUSG00000031024	7	109523911	109703605	-1	St5	suppression of tumorigenicity 5 [Source:MGI Symbol;Acc:MGI:108517]	protein_coding	TTTGAGTACGAGGCTGACAAGAATCCTAAGACTAAGCCAAGCAATGGTCTACCTCCTTCACCCACACCTG	0.0437628	0.743079	0.606125	6.99992	6.27761	7.31134	6.557	7.13143	6.39776	6.35547	6.07961	ENSMUSE00001379867;ENSMUSE00000384284	109556211;109556211	109557461;109557461	TRUE
mMR026341	scl0021339.1_180	ENSMUSG00000072258	1	183388981	183410198	1	Taf1a	TATA box binding protein (Tbp)-associated factor, RNA polymerase I, A [Source:MGI Symbol;Acc:MGI:109578]	protein_coding	CTGCCTTGTAGTTATTGTTAAAGTGACTAGTACTTGGATTCCAGGAAGGCTCACTGGGGCTCAGGAGACA	0.0438069	0.743079	1.81778	8.09747	8.95965	8.05708	8.43146	7.80386	8.72972	9.42751	8.72172	ENSMUSE00001341060	183409235	183410198	TRUE
mMC016520	scl51416.9_257	ENSMUSG00000024529	18	52516069	52529867	-1	Lox	lysyl oxidase [Source:MGI Symbol;Acc:MGI:96817]	protein_coding	TTCCCAGCTACCCAACGTCCTAGCCAGCTTTTGAACACAGATTTTGTTAGCCTTCAAGTTTAAACGGTGC	0.0438164	0.743079	0.397667	15.8505	14.5201	15.8541	15.8539	15.8434	15.3275	14.4898	13.743	ENSMUSE00000912081	52516069	52519233	TRUE
mMC009049	scl46991.17.2_22	ENSMUSG00000016942	15	78439668	78468634	-1	Tmprss6	transmembrane serine protease 6 [Source:MGI Symbol;Acc:MGI:1919003]	protein_coding	AGTGAGGCCTACCGCTACCAGGTGTCCCCACGCATGCTCTGTGCTGGCTACCGCAAGGGCAAGAAAGATG	0.0438786	0.743079	0.643008	7.27357	6.63648	7.24841	7.23142	7.34089	6.81698	6.88732	6.20514	ENSMUSE00000995576	78440608	78440744	TRUE
mMA032118	scl0001777.1_1	ENSMUSG00000052504	16	63543538	63864158	-1	Epha3	Eph receptor A3 [Source:MGI Symbol;Acc:MGI:99612]	protein_coding	GACATGAAAAAGGTTGGTGTCACTGTGGTTGGGCCACAGAAGAAGATCATCAGCACCATTAAAGCTCTAG	0.0439656	0.743079	0.0682088	11.1164	7.24252	10.3822	10.4165	12.5506	9.21705	7.18988	5.32062	ENSMUSE00000433307	63543538	63546236	TRUE
mMA031756	scl0002776.1_66	ENSMUSG00000028798	4	129591960	129600648	-1	Eif3i	eukaryotic translation initiation factor 3, subunit I [Source:MGI Symbol;Acc:MGI:1860763]	protein_coding	ACATCATCATGTTCTCCACAGACAAGCAGATGGGGTATCAGTGCTTCGTGAGCTTCTTTGATCTGCGGGA	0.043979	0.743079	1.63988	13.03	13.7436	12.9526	13.4374	12.7001	13.5791	13.6826	13.9692	ENSMUSE00001227430;ENSMUSE00001305196;ENSMUSE00000751422	129595264;129595264;129595314	129595413;129595413;129595768	TRUE
mMC024097	scl066184.1_108	ENSMUSG00000063171	6	148354656	148355598	1	Rps4l	ribosomal protein S4-like [Source:MGI Symbol;Acc:MGI:1913434]	transcribed_processed_pseudogene	ATGCTGGACAAACTGACCGGTGTGTTCGCGCCCCGTCCGTCTGCCGGCCCGCACCGCCTGCGGGAGTGCC	0.044007	0.743079	0.213235	10.1331	7.90362	10.0064	9.94862	10.4443	9.28211	7.73531	6.69343	ENSMUSE00000469007;ENSMUSE00001368493	148354656;148354710	148355598;148355498	TRUE
mMC009373	scl5194.1.1_233									GAGCAGAGTAGAACCTTTGTTTAAGTGTAGCCCTGTGCTCTGACTGAGTGCAAGATTAAAGATAGAACCC	0.0440088	0.743079	NA	5.63062	4.76188	5.70868	5.09756	6.08563	4.92569	4.68087	4.67907				TRUE
mMC015459	scl40135.12_123	ENSMUSG00000010025	11	61223417	61267464	-1	Aldh3a2	aldehyde dehydrogenase family 3, subfamily A2 [Source:MGI Symbol;Acc:MGI:1353452]	protein_coding	GCCTCACTGCCTTCCTGGGGTCCTAATTAACTCGGCCTACTCAATGAGAACGTAACATGCTTATTGAATG	0.0440095	0.743079	1.22726	12.609	12.9045	12.5822	12.5762	12.6687	12.7193	13.0489	12.9453	ENSMUSE00000589719;ENSMUSE00001381360	61244853;61244853	61246321;61246321	TRUE
mMC011305	scl54248.9.17_2	ENSMUSG00000055653	X	52272426	52613950	-1	Gpc3	glypican 3 [Source:MGI Symbol;Acc:MGI:104903]	protein_coding	ACAGCGTGGGGAACATGCCGTCCCCACTGAAGATCCTCATCAGTGTGGCCATCTATGTGGCGTGCTTTTT	0.0440981	0.743079	0.0486316	10.632	6.27009	8.69862	10.071	13.1265	7.32904	6.63864	4.84257	ENSMUSE00000624027	52272426	52272954	TRUE
mMC019532	scl074007.12_58	ENSMUSG00000020042	10	85386814	85660292	1	Btbd11	BTB (POZ) domain containing 11 [Source:MGI Symbol;Acc:MGI:1921257]	protein_coding	CACTCTCTGGATTCTGAGAGTGTGCAGTCTGCAATTATCTATGATGAAAGTTTATATTGACAGGGTTGTG	0.0441498	0.743079	1.81981	7.73976	8.60354	7.95379	8.04658	7.2189	8.38088	8.56163	8.86811	ENSMUSE00001290785;ENSMUSE00000998915;ENSMUSE00001232931	85658140;85658140;85658140	85660292;85660289;85660292	TRUE
mMC018910	scl056480.1_127	ENSMUSG00000020115	10	121546455	121586794	-1	Tbk1	TANK-binding kinase 1 [Source:MGI Symbol;Acc:MGI:1929658]	protein_coding	TTAACCACAGTCGGTTCCCTGACAAGGATAAAGTGGCATTATCTCATTTGACCGGGTGCCCAAATCTCAG	0.0441866	0.743079	1.3882	11.7561	12.2293	11.8444	11.9829	11.4409	12.2176	12.2113	12.2589	ENSMUSE00000240121	121546455	121547188	TRUE
mMC018928	scl34496.8.1_4									GGATGTTTCTTGGCTTCAAACCATTTGGATAAGTGATGGCAGCAAGCTTCGCCACTGTAAAGTCACCTCT	0.0444929	0.743079	2.3076	5.45216	6.65855	5.86068	5.31996	5.17583	6.39776	7.37274	6.20514				TRUE
mMC001661	scl33692.10_16	ENSMUSG00000034807	8	71611024	71624909	1	Colgalt1	collagen beta(1-O)galactosyltransferase 1 [Source:MGI Symbol;Acc:MGI:1924348]	protein_coding	AGGGTGTTGCTGTCCCTTCAAAACCAAATTGACTGTCAACTGGACAGTGGGTACCATCTTCTTGGGATGA	0.0444969	0.743079	0.670457	13.7244	13.1476	13.7341	13.7548	13.6843	12.9966	13.5409	12.9054	ENSMUSE00000391519	71623493	71624909	TRUE
mMC016514	scl44827.9_31	ENSMUSG00000038175	13	45389742	45412019	1	Mylip	myosin regulatory light chain interacting protein [Source:MGI Symbol;Acc:MGI:2388271]	protein_coding	CTCTACTTTTTTATGGCACATATTAGCATATAAGCCTTTATTCCAAGAGGTATTTATTTTTTCACTTGTA	0.0445218	0.743079	0.311836	6.60445	4.92331	5.53875	6.78562	7.48899	4.82947	5.15035	4.79011	ENSMUSE00000434941	45410421	45412019	TRUE
mMC002481	scl53675.10_10	ENSMUSG00000071708	X	157443855	157492287	-1	Sms	spermine synthase [Source:MGI Symbol;Acc:MGI:109490]	protein_coding	TTAAGTAAAGAAAGCAAGTATATCAGCTGCTGGGGTAATATTAATGAGGGGACTGACCTGCGTGATCCGT	0.0445225	0.743079	2.47274	6.7434	8.04951	7.18261	6.93887	6.10871	7.6297	8.66342	7.8554	ENSMUSE00000692018	157443855	157446176	TRUE
mMR001359	scl00224903.1_12	ENSMUSG00000071054	17	56584825	56606294	1	Safb	scaffold attachment factor B [Source:MGI Symbol;Acc:MGI:2146974]	protein_coding	TAAGAGGTGGCAAGGTGGTGAGAGGAGCATGTCTGGCCACTCGGGGCCTGGTCACATGATGAACCGTGGT	0.0445351	0.743079	1.48674	10.1708	10.743	10.0636	10.2326	10.2162	10.383	10.8149	11.031	ENSMUSE00001296472;ENSMUSE00001224033;ENSMUSE00001271492;ENSMUSE00001282520	56605797;56605740;56605222;56605797	56605863;56605863;56606294;56605863	TRUE
mMA031740	scl0002228.1_80	ENSMUSG00000024317	18	21001341	21028223	1	Rnf138	ring finger protein 138 [Source:MGI Symbol;Acc:MGI:1929211]	protein_coding	CCCACCCCTCGCCATGTCCGAGGAACTTTCGGCGGCCACGTCCTACACGGAAGATGATTTCTACTGCCCT	0.0445433	0.743079	1.82132	7.66946	8.53445	7.74169	7.709	7.5577	7.9994	8.59145	9.0125	ENSMUSE00000482979	21001957	21002169	TRUE
mMC014315	scl16292.14_505									GCTAACCCATTTTCTGTTATCTTTGGCATGATTTGGGGAAGTGATTAAAAGTCATTGGCAGCTTTTCCCT	0.0445858	0.743079	1.34491	6.08156	6.50908	6.16324	5.95001	6.13143	6.64392	6.63864	6.24467				TRUE
mMC005217	scl25301.1.41_0	ENSMUSG00000070934	4	86575668	86577285	1	Rraga	Ras-related GTP binding A [Source:MGI Symbol;Acc:MGI:1915691]	protein_coding	GCTATCAAGTAGAGATCTTCAAGACGGCCTTTATGAAAAGTTAGTGTGGTGTTAACACTAAAGTAGGTGG	0.044592	0.743079	0.824049	12.1763	11.8971	12.2556	12.27	12.0033	11.8614	11.9825	11.8474	ENSMUSE00000603170	86575668	86577285	TRUE
mMR030265	scl00320617.1_315									GAGTCATTTCTAAGACTATGTGGACGATGGATAGCTGGTGTTAGCTGTGTGTGCACTAAGTAGCTGAAGT	0.044603	0.743079	1.78827	6.1762	7.01476	5.90799	5.95001	6.67059	7.30241	6.78778	6.95408				TRUE
mMC017231	scl42329.4_2	ENSMUSG00000056459	12	76347782	76369602	-1	Zbtb25	zinc finger and BTB domain containing 25 [Source:MGI Symbol;Acc:MGI:99197]	protein_coding	AACACCTCCATACCCACGTGTCCAGATCTCTCCCGTTCGGTGTCCCTGCTTCCATTTTGGAAAGTAATGA	0.0446124	0.743079	0.651461	9.45228	8.83403	9.55184	9.24731	9.5577	9.13136	8.88431	8.48643	ENSMUSE00000952219;ENSMUSE00000953941;ENSMUSE00000955915;ENSMUSE00001016689	76348944;76347782;76348945;76348900	76350199;76350273;76350273;76350273	TRUE
mMC009783	scl52449.4.351_12	ENSMUSG00000025201	2	52619754	52620185	1	Bloc1s2-ps	biogenesis of lysosomal organelles complex-1, subunit 2, pseudogene [Source:MGI Symbol;Acc:MGI:3702045]	processed_pseudogene	AGCCATATCTGGACCAGATCAACATGATTGAGGAGCAGGTGGCAGCTCTGGAGCAGGCAGCCTACAAGCT	0.044775	0.743079	1.26334	11.2263	11.5636	11.3407	11.3349	11.0033	11.6068	11.4942	11.5898	ENSMUSE00001295295	52619754	52620185	TRUE
mMR030808	scl00232157.2_124	ENSMUSG00000043131	6	83326016	83343776	1	Mob1a	MOB kinase activator 1A [Source:MGI Symbol;Acc:MGI:2442631]	protein_coding	TGAACTGTATTGCAGTGGCTTCCAATTGCCTGGAGAATTCTGCTTTAGCCCTGTGGTGCTTGAACTTCCA	0.0448285	0.743079	1.86488	11.3123	12.2114	11.1256	11.3301	11.4813	11.6444	12.631	12.3588	ENSMUSE00000653730;ENSMUSE00000732078;ENSMUSE00000793747	83341486;83340176;83340176	83342812;83343776;83343775	TRUE
mMC002917	scl48341.17.1_31	ENSMUSG00000052504	16	63543538	63864158	-1	Epha3	Eph receptor A3 [Source:MGI Symbol;Acc:MGI:99612]	protein_coding	CTATACCCAGAGAATTATATGTTCTTTTCTACAACTGTTGAACAATCCACTTACATGTACCAACAAAATG	0.0448432	0.743079	0.0447102	10.8996	6.4164	10.0346	10.3487	12.3157	8.33344	7.1801	3.73566	ENSMUSE00000433307	63543538	63546236	TRUE
mMC005415	scl21183.2.1_14	ENSMUSG00000026961	2	25289915	25291180	1	Lrrc26	leucine rich repeat containing 26 [Source:MGI Symbol;Acc:MGI:2385129]	protein_coding	CCGGTCTCTTTCCTTGCTAGTTTGGCCATCTGCCTGGCATTGGGCTCCGTGCTCACTGCTTGTGGTGCAC	0.0448981	0.743079	NA	5.44481	5.88589	5.44564	5.62808	5.26072	6.05896	5.68087	5.91786	ENSMUSE00000368538	25290738	25291180	TRUE
mMC009642	scl37497.8.1_151	ENSMUSG00000056888	10	111985448	112002631	-1	Glipr1	GLI pathogenesis-related 1 (glioma) [Source:MGI Symbol;Acc:MGI:1920940]	protein_coding	CTAAAGCTGTGGTTGGGGGACAACTGAATCACATGCGGCTATTTAAAAACTTTTCAATAAAATCTCAGTC	0.0449487	0.743079	2.14476	13.3834	14.4842	13.8484	13.5276	12.7742	14.1685	14.3991	14.885	ENSMUSE00000927998;ENSMUSE00000466736;ENSMUSE00000849707	111985448;111985460;111985455	111985682;111985682;111985682	TRUE
mMC000971	scl38738.11_101	ENSMUSG00000020260	10	77259300	77269586	1	Pofut2	protein O-fucosyltransferase 2 [Source:MGI Symbol;Acc:MGI:1916863]	protein_coding	AGGTGTTGGGGTGACTGACGACTGAGGTCACTTCACACATGGCCAGCGTGAGCCGACACCAAGCCTTGCC	0.0449761	0.743079	0.673957	10.3836	9.8143	10.5931	10.5359	10.0217	9.86934	9.91264	9.66093	ENSMUSE00000909962	77268527	77269586	TRUE
mMC024661	scl067109.1_231	ENSMUSG00000046792	7	6131491	6155997	-1	Zfp787	zinc finger protein 787 [Source:MGI Symbol;Acc:MGI:1914359]	protein_coding	TTCCTTAGACTTTGCTGTCATGGCCCAAGGTTGTTGTCACCTCCACCTGTACACTGCCACATACCCATTT	0.045	0.743079	0.691067	8.84828	8.31518	8.53122	8.9693	9.04432	8.49113	8.27963	8.17477	ENSMUSE00001380736;ENSMUSE00001379659;ENSMUSE00001380920	6142353;6140001;6142286	6143150;6142845;6142619	TRUE
mMC025347	scl013211.3_1	ENSMUSG00000042699	1	153455758	153487660	-1	Dhx9	DEAH (Asp-Glu-Ala-His) box polypeptide 9 [Source:MGI Symbol;Acc:MGI:108177]	protein_coding	CTAGAGACCCACATGACACCAGAGATGTTTAGAACACCATTGCATGAAATTGCTCTGAGCATAAAACTTC	0.0450941	0.743079	2.18056	6.521	7.6457	6.46159	7.13709	5.96432	7.47929	8.03027	7.42754	ENSMUSE00000255808	153460982	153461142	TRUE
mMC024236	scl0321000.2_14	ENSMUSG00000056260	3	106684987	106736577	1	Lrif1	ligand dependent nuclear receptor interacting factor 1 [Source:MGI Symbol;Acc:MGI:2445214]	protein_coding	CTCGTCCAGAACATAGAGAAAATATGTTCCTCTGTTGATGCAGCAACTGTTACTTCTCAACAGTGTGTTT	0.0451075	0.743079	1.66776	7.31609	8.054	7.20172	7.31134	7.43521	7.64392	8.01934	8.49874	ENSMUSE00000413972;ENSMUSE00000800827;ENSMUSE00000670976;ENSMUSE00000739185	106731663;106732914;106733116;106731663	106733142;106733142;106733142;106734618	TRUE
mMA032179	scl000220.1_86	ENSMUSG00000038704	7	44465391	44467758	1	Aspdh	aspartate dehydrogenase domain containing [Source:MGI Symbol;Acc:MGI:1915602]	protein_coding	AGTGCTCTATGAGGGCCCTGTGCGTGGGCTCTGTCCCTTGGCCCCCCGAAACTCTAACACCATGGCAGCT	0.0451557	0.743079	1.42231	5.86343	6.37167	5.83643	5.60006	6.1538	6.29342	6.51958	6.302	ENSMUSE00000845182;ENSMUSE00001248513;ENSMUSE00001224029	44466664;44466885;44466885	44467212;44467105;44467105	TRUE
mMA033648	scl0003514.1_179	ENSMUSG00000036986	9	58218076	58249786	-1	Pml	promyelocytic leukemia [Source:MGI Symbol;Acc:MGI:104662]	protein_coding	CAACCCTGAGAGCACCGTCCCTGAAAAAAAGATCCTCCTGCCCAACAACAATCATGTTACCAGTGACACA	0.0451718	0.743079	2.26419	8.13804	9.31704	8.22525	8.26303	7.92585	8.63327	10.0042	9.31367	ENSMUSE00000764084;ENSMUSE00001264872;ENSMUSE00000834670;ENSMUSE00001286989	58229848;58229828;58229828;58229828	58230086;58230086;58230127;58230086	TRUE
mMC010637	scl36047.11_310	ENSMUSG00000050471	9	35216965	35267805	-1	Fam118b	family with sequence similarity 118, member B [Source:MGI Symbol;Acc:MGI:1924483]	protein_coding	GATCCTTCTCAGGACAGGCACTTACCCAATTCCTTAGAGCACTACTAGTTCCTATCATGCCCTTGCCAAA	0.0451867	0.743079	1.39087	8.06475	8.54074	7.91379	8.13221	8.14824	8.24762	8.66342	8.71118	ENSMUSE00000719735;ENSMUSE00000771701	35217020;35216965	35217747;35217747	TRUE
mMC015750	scl34082.3.231_6									TAATTTTCTCAGAGGTGAGACATCCTAATTTCATGATATAATAGCTGAGAGAGGTTACTTCCCAATGGAG	0.0452081	0.743079	0.559768	5.7657	4.9286	5.38006	5.78562	6.13143	4.61535	4.88732	5.28315				TRUE
mMC016857	scl48729.15.1_120	ENSMUSG00000022673	16	15623897	15637400	-1	Mcm4	minichromosome maintenance deficient 4 homolog (S. cerevisiae) [Source:MGI Symbol;Acc:MGI:103199]	protein_coding	CCTTACTGTGTGGAGCATTGTGTGCTTGGTATAACTGGCAGCCGTACATCCTTTACTGTGATATGATGGG	0.0452126	0.743079	1.99977	12.5556	13.5554	12.6118	12.9628	12.0922	13.1834	14.0003	13.4826	ENSMUSE00000878030	15623897	15624769	TRUE
mMC005562	scl28714.9_456	ENSMUSG00000033216	6	88257334	88446539	-1	Eefsec	eukaryotic elongation factor, selenocysteine-tRNA-specific [Source:MGI Symbol;Acc:MGI:2137092]	protein_coding	TCGGTTTGGCCTCCAGACAGACGTGAAGGCCTCCCTTTATCCCAGTAATCGGTGCATTATGCTTTAATTT	0.0452759	0.743079	1.50027	8.39402	8.97924	8.4214	8.11746	8.64319	8.71296	9.07318	9.15156	ENSMUSE00000877542	88257334	88258391	TRUE
mMR029255	scl0066892.1_63	ENSMUSG00000093661	6	99625135	99666771	-1	Eif4e3	eukaryotic translation initiation factor 4E member 3 [Source:MGI Symbol;Acc:MGI:1914142]	protein_coding	CGGTTTCACTCATGAGGGGCTCGGATCCTTCTTGTCTCAATGACGTGCATTTCTCTGAACAGTTTCTAAA	0.0453037	0.743079	0.344778	9.69465	8.15839	9.60843	9.63844	9.83707	8.74957	8.62428	7.10131	ENSMUSE00000344511	99625135	99627053	TRUE
mMC024072	scl0212627.1_235	ENSMUSG00000020528	11	61729650	61762088	-1	Prpsap2	phosphoribosyl pyrophosphate synthetase-associated protein 2 [Source:MGI Symbol;Acc:MGI:2384838]	protein_coding	GAATTAAATAAAATGATCTGCTGTCTACTACCTAGAATCAAAAAGCTACTGTTGGTTCCAACACATGACC	0.0453308	0.743079	1.59249	8.41762	9.0889	8.37586	8.53126	8.34575	8.65449	9.41714	9.19509	ENSMUSE00001237453;ENSMUSE00000906091;ENSMUSE00001222206	61729654;61729650;61729654	61730302;61730302;61730302	TRUE
mMC021543	scl056264.2_29	ENSMUSG00000027408	2	130390775	130397574	-1	Cpxm1	carboxypeptidase X 1 (M14 family) [Source:MGI Symbol;Acc:MGI:1934569]	protein_coding	TAAAGACACAGAGCTCGGCATTGCGGATGCTGTCATTGCCGTGGAGGGCATTAACCACGATGTTACAACA	0.0453362	0.743079	0.16564	10.9533	8.35942	9.8257	10.8738	12.1604	9.55458	7.84461	7.67907	ENSMUSE00001252404;ENSMUSE00001292589	130391238;130391238	130391340;130391340	TRUE
mMC007145	scl42461.3_0	ENSMUSG00000062929	12	54858817	54862877	-1	Cfl2	cofilin 2, muscle [Source:MGI Symbol;Acc:MGI:101763]	protein_coding	CTTTCTGTGGCTTTTTGGTAAGGCTGCTTAGAAGCATGAGAAGCATGAGAATGGTAATGTGTGCTAAACC	0.0453363	0.743079	0.475414	11.2834	10.2106	11.6284	11.6268	10.595	10.2957	10.4077	9.92852	ENSMUSE00000654951	54858817	54861237	TRUE
mMR029084	scl00230908.1_169	ENSMUSG00000041459	4	148612382	148627019	-1	Tardbp	TAR DNA binding protein [Source:MGI Symbol;Acc:MGI:2387629]	protein_coding	GCAGTAACATGGTAACATTAAAATGGTTTTCGGGGACCTCCAAAGACGGCCAGGAGTCCTGGGGTAAGTT	0.0454547	0.743079	2.25382	8.75561	9.92799	8.59042	9.07739	8.59904	9.45531	10.6696	9.6591	ENSMUSE00001332808;ENSMUSE00000894520;ENSMUSE00000903224;ENSMUSE00000523896;ENSMUSE00001323133;ENSMUSE00001324950;ENSMUSE00001321889;ENSMUSE00001329733;ENSMUSE00001330164	148615743;148612382;148612382;148612382;148615743;148615743;148615466;148615610;148615759	148615829;148617705;148617635;148618791;148616138;148615829;148615829;148615829;148615829	TRUE
mMC021878	scl0381974.1_329	ENSMUSG00000050276	7	143763710	143766993	-1	Mrgprg	MAS-related GPR, member G [Source:MGI Symbol;Acc:MGI:3033145]	protein_coding	TAAACAGGGCTCTAGGGGAAGAGTCCCAGTCAGGTCTTGGGGGGCTATCCTTGCCCATGCACCAAGTGTA	0.0454923	0.743079	NA	5.56704	5.85312	5.41322	5.57149	5.7164	5.77885	5.83841	5.94211	ENSMUSE00000378852	143763710	143765407	TRUE
mMC022663	scl0319184.1_311	ENSMUSG00000062727	13	22035870	22036345	1	Hist1h2bk	histone cluster 1, H2bk [Source:MGI Symbol;Acc:MGI:2448399]	protein_coding	CGGGGAGCTGGCCAAGCACGCCGTGTCGGAGGGCACCAAGGCTGTCACCAAGTATACTAGCGCCAAGTAA	0.0454995	0.743079	0.539563	11.819	10.9289	11.7628	11.6406	12.0536	11.3798	10.4014	11.0053	ENSMUSE00000909639	22035870	22036345	TRUE
mMC022282	scl012753.1_10	ENSMUSG00000029238	5	76209868	76304792	-1	Clock	circadian locomotor output cycles kaput [Source:MGI Symbol;Acc:MGI:99698]	protein_coding	AAGATCCCTACTGATACTAGCACTCCTCCCAGACAGCATTTGCCAGCTCATGAAAAGATGACACAGCGGA	0.0457086	0.743079	1.27533	8.45792	8.80879	8.51221	8.50129	8.36025	8.68574	9.03299	8.70764	ENSMUSE00001359638;ENSMUSE00000187271	76236282;76236282	76236382;76236382	TRUE
mMR027749	scl00110524.2_181	ENSMUSG00000004815	5	108646693	108669672	-1	Dgkq	diacylglycerol kinase, theta [Source:MGI Symbol;Acc:MGI:102918]	protein_coding	AGCATGTCCTCTGTATTTAAGTGAGACTGTCTTTATGTGGAGTGTGTCCTGTGCACTGACTGGTCCTGTC	0.0457736	0.743079	1.35478	10.8859	11.324	11.1054	10.7494	10.803	11.1402	11.5055	11.3264	ENSMUSE00001215291;ENSMUSE00001218270;ENSMUSE00000436667	108646693;108646693;108647047	108648811;108648811;108648811	TRUE
mMC019516	scl056550.9_27	ENSMUSG00000091896	18	35771559	35807172	1	Ube2d2a	ubiquitin-conjugating enzyme E2D 2A [Source:MGI Symbol;Acc:MGI:1930715]	protein_coding	CTTTGTTCCCAACACTTCACATCTCCCTGCCCTTTCAGCCTTCCTCCTTTTAGCCCCTTTCCATAATCTT	0.0457853	0.743079	0.634817	11.1621	10.5066	11.4774	10.8042	11.2049	10.6832	10.5569	10.2796	ENSMUSE00000894038;ENSMUSE00000888686	35805860;35805518	35807163;35807172	TRUE
mMR026273	scl0017720.1_306	ENSMUSG00000067736	1	24612407	24612700	-1	Gm10222	predicted gene 10222 [Source:MGI Symbol;Acc:MGI:3642643]	unprocessed_pseudogene	GGAAGGCATAGTATTATCCTTATTTATTATAACTTCAGTAACTTCCCTAAACTCCAACTCCATAAGCTCC	0.045823	0.743079	1.30604	14.6455	15.0307	14.5432	14.757	14.6363	14.958	15.2642	14.8698	ENSMUSE00000551564	24612407	24612700	TRUE
mMC020663	scl017475.1_22	ENSMUSG00000028402	4	81278500	81442815	-1	Mpdz	multiple PDZ domain protein [Source:MGI Symbol;Acc:MGI:1343489]	protein_coding	ACCCATGAAGAAGCTGTTGCCATCCTCAAGAGGACAAAGGGCACCGTCACCCTCATGGTTCTCTCTTGAA	0.0458432	0.743079	0.543376	10.092	9.21206	10.4466	10.0925	9.73691	9.6702	9.00002	8.96596	ENSMUSE00000672517;ENSMUSE00000753789;ENSMUSE00000662733;ENSMUSE00000723428	81278500;81279338;81278505;81279235	81279769;81279769;81279769;81279769	TRUE
mMC004546	scl15940.5.1_15	ENSMUSG00000058715	1	171229572	171234365	-1	Fcer1g	Fc receptor, IgE, high affinity I, gamma polypeptide [Source:MGI Symbol;Acc:MGI:95496]	protein_coding	TAGCTTCAGAACAGACGTGCTTGGCTGCATTCTTTTCCCACTTCTAATTCTCTCCGAGCCCTCTTGGTCA	0.0458858	0.743079	0.15023	9.79455	7.05979	10.4546	8.66573	10.2633	8.37237	7.09937	5.70764	ENSMUSE00000521312;ENSMUSE00001344933	171229572;171229579	171229927;171229927	TRUE
mMC021584	scl014004.2_161	ENSMUSG00000033965	X	103697414	103821983	-1	Slc16a2	solute carrier family 16 (monocarboxylic acid transporters), member 2 [Source:MGI Symbol;Acc:MGI:1203732]	protein_coding	GCAAATGGTTTAATCTAATCAAGAAATTCAAGCTGAAGAGATGTAACATTGGTTCTGTATAATTGATAGT	0.0458972	0.743079	1.51309	6.93416	7.53166	6.73515	7.19443	6.8729	7.84801	7.38982	7.35715				TRUE
mMC009365	scl16816.7.1_32	ENSMUSG00000008136	1	43123074	43196984	-1	Fhl2	four and a half LIM domains 2 [Source:MGI Symbol;Acc:MGI:1338762]	protein_coding	AAGCCACAGCGCGTGGCGCAGAGATTCGGATGTTTTCTTTCATAACCAGGCAATGCTGTGTTCTGATTCC	0.0459222	0.743079	0.249784	12.9447	10.9434	12.1886	12.9341	13.7113	12.0008	10.6395	10.19	ENSMUSE00001325127;ENSMUSE00000375499	43123290;43123074	43123665;43123665	TRUE
mMC002500	scl18435.1.124_32	ENSMUSG00000074629	2	156856616	156857946	-1	4930518I15Rik	RIKEN cDNA 4930518I15 gene [Source:MGI Symbol;Acc:MGI:1921954]	protein_coding	TTGAGTTTACCTATTCCTGTAAGTCTTGGGCCTAACTGTTGAGCTGTAGGGGACACTAACAGACCCCGGA	0.0459267	0.743079	1.93184	7.63429	8.58427	7.30252	7.64874	7.95161	8.18581	9.10971	8.45728	ENSMUSE00000639513	156856616	156857946	TRUE
mMC011479	scl32018.3_67	ENSMUSG00000043964	7	127769815	127775150	1	Orai3	ORAI calcium release-activated calcium modulator 3 [Source:MGI Symbol;Acc:MGI:3039586]	protein_coding	GGAAGGTGACATGTCTGCACAACTGTCCTCAAGGCAATCAGCCCTTGCTTATCTGTATAATCTGCTTTGC	0.0459545	0.743079	0.546756	8.76354	7.89251	8.79299	8.33278	9.16486	7.79167	7.63148	8.25439	ENSMUSE00001285337;ENSMUSE00001221614	127773557;127773557	127775150;127775150	TRUE
mMC007712	scl18449.2_107	ENSMUSG00000074649	2	155817730	155819426	-1	BC029722	cDNA sequence BC029722 [Source:MGI Symbol;Acc:MGI:3584273]	protein_coding	TGGATGGCAGGGGCAGATAATAAGACCTCCTTGTGCTTCATCTGAGGGTAAGATGAGTGCTACCCTCAGC	0.0460517	0.743079	1.26875	11.279	11.6224	11.2559	11.3783	11.2029	11.6194	11.4363	11.8117	ENSMUSE00000843624	155817730	155819083	TRUE
mMC019213	scl067917.2_176	ENSMUSG00000074682	2	152411955	152415027	-1	Zcchc3	zinc finger, CCHC domain containing 3 [Source:MGI Symbol;Acc:MGI:1915167]	protein_coding	TCATTCAGATCCCCGGCAGCCGCGAGTTCGACGTGAGTTTCCGATCCGCCGAAAAGCTAGCCCTGTTTCT	0.0460539	0.743079	0.31781	6.48009	4.82633	6.36318	6.23142	6.84568	5.87838	4.56539	4.03522	ENSMUSE00000640007	152411955	152415027	TRUE
mMC015451	scl29419.1_304	ENSMUSG00000060032	6	136808244	136810074	1	H2afj	H2A histone family, member J [Source:MGI Symbol;Acc:MGI:3606192]	protein_coding	CACCCCCGGGGGGGAGTCAGAGTTCAAGTCTTCCTCTTCATTTGCAGTATTTCCCCTCGAAATTTATTTC	0.046242	0.743079	3.34892	8.09064	9.83434	8.23919	8.27193	7.76079	8.65799	10.3962	10.4488	ENSMUSE00000890738	136808244	136810074	TRUE
mMC013032	scl53342.2_24	ENSMUSG00000046805	19	12460779	12465284	1	Mpeg1	macrophage expressed gene 1 [Source:MGI Symbol;Acc:MGI:1333743]	protein_coding	CAAGGCACATCAGAAGACTCCCAGATCTTTAATGCAGAAACTTCCTGTTGAATTTTTTAATATTTGTCCC	0.0465691	0.743079	0.25299	9.5787	7.59585	9.95942	8.85245	9.92422	8.64745	7.55028	6.58981	ENSMUSE00000548091	12461033	12465284	TRUE
mMC010366	scl47486.4.1_5	ENSMUSG00000000531	15	101224207	101232755	1	Grasp	GRP1 (general receptor for phosphoinositides 1)-associated scaffold protein [Source:MGI Symbol;Acc:MGI:1860303]	protein_coding	CCTTCACCACCGAGAGGAGCAGCGTGTAGAGATGGTGACCTTCGTCTGCCGAGTTCATGAATCCAGCCCT	0.046622	0.743079	1.2577	7.8613	8.19208	8.04125	7.88764	7.655	8.2099	8.23309	8.13325	ENSMUSE00000132946	101228991	101229093	TRUE
mMA033307	scl0003408.1_7	ENSMUSG00000031922	9	13807792	13827107	-1	Cep57	centrosomal protein 57 [Source:MGI Symbol;Acc:MGI:1915551]	protein_coding	CTAGGACCTATTTTGGTGCACAGCCACATTACAGATTGTGCTTAGGTGATATGCCTTTTGTTGCTGGAAC	0.046629	0.743079	1.59781	8.19869	8.87479	8.10354	8.15164	8.34089	8.71969	8.58405	9.32062	ENSMUSE00001260561;ENSMUSE00001246323	13812633;13812633	13812710;13812710	TRUE
mMA031504	scl0002297.1_21	ENSMUSG00000020674	12	29938036	30017658	1	Pxdn	peroxidasin homolog (Drosophila) [Source:MGI Symbol;Acc:MGI:1916925]	protein_coding	TAGCAATGCCACATCAGCCACCCACGAGCACTTGGAAGGGCCAGCAACTAATGATCTCAAGGAATTTGTT	0.0466729	0.743079	0.786699	9.88434	9.53823	9.82723	9.79954	10.0263	9.44113	9.73531	9.43823	ENSMUSE00000107722	30012216	30012345	TRUE
mMC011788	scl40142.12_149	ENSMUSG00000020534	11	60788104	60811718	-1	Shmt1	serine hydroxymethyltransferase 1 (soluble) [Source:MGI Symbol;Acc:MGI:98299]	protein_coding	CAGCAGAGGCCAAAGGCTTTATATTCCACCTGCCTGAGATAAGCAGCTCCTTCCTACAATTAGGAACCCA	0.0467115	0.743079	4.26254	7.90372	9.99544	8.33317	8.28079	7.09722	8.95449	11.0837	9.94811	ENSMUSE00000361193	60788104	60789316	TRUE
mMR029613	scl0013518.1_243	ENSMUSG00000026131	1	33908225	34308661	1	Dst	dystonin [Source:MGI Symbol;Acc:MGI:104627]	protein_coding	ACAGACACACAGACCTGTGCCCCGAGCAGGTTCTCGGCCATCCACAGCCAAGCCTTCTAAAATCCCCACA	0.0467117	0.743079	0.792803	11.3651	11.0301	11.5439	11.1844	11.3668	11.0295	11.127	10.9338	ENSMUSE00001336424;ENSMUSE00001276781;ENSMUSE00000701723;ENSMUSE00001237443;ENSMUSE00001325469	34307330;34307330;34307330;34307330;34307330	34307592;34308404;34308650;34308661;34308652	TRUE
mMC016406	scl30566.20.1_34	ENSMUSG00000030970	7	132987563	133124354	-1	Ctbp2	C-terminal binding protein 2 [Source:MGI Symbol;Acc:MGI:1201686]	protein_coding	TTCCTCCAGCGATGGAAGGGATCATCCCTGGGGGCATCCCCGTGACTCACAACCTCCCCACAGTGGCACA	0.0467653	0.743079	0.590113	10.5263	9.76535	10.0226	10.6733	10.883	9.72972	9.89631	9.67003	ENSMUSE00000903911;ENSMUSE00000493979;ENSMUSE00000909712;ENSMUSE00000875823	132987578;132987621;132987584;132987563	132988351;132988351;132988351;132988351	TRUE
mMC011240	scl29097.1.1_26									TACTACAGCTTCCAGCGCCGGAGGAGTGCGCGAATCAGACAGCGGAGAGTATGAGTTGTGCATGCTGAAC	0.0467719	0.743079	2.4016	6.08168	7.34568	6.14362	5.76053	6.34089	6.54135	7.60248	7.8932				TRUE
mMC005055	scl40227.24.1_27	ENSMUSG00000020380	11	53649519	53707319	-1	Rad50	RAD50 homolog (S. cerevisiae) [Source:MGI Symbol;Acc:MGI:109292]	protein_coding	CCAGCACCACTCAGCCTTTCATTTCCTGCCAACTGAATGTCATCCAGATAAACAGTGCTGACAGGAGGGG	0.0467733	0.743079	1.76998	8.95653	9.78026	9.38424	8.93607	8.54929	9.56395	10.0942	9.68268	ENSMUSE00000787380	53649519	53650655	TRUE
mMC002017	scl18219.6_128	ENSMUSG00000038848	2	180904377	180920949	-1	Ythdf1	YTH domain family 1 [Source:MGI Symbol;Acc:MGI:1917431]	protein_coding	ACCAGTAACGCTAAGCTTTAATTGTAGGAATCTGATAGTACAGGCAGTGTGATGGATGCTGCTGCCGACT	0.046784	0.743079	1.26195	11.31	11.6456	11.227	11.4135	11.2894	11.4638	11.8263	11.6467	ENSMUSE00000402844	180904377	180905668	TRUE
mMC014684	scl36362.30_255	ENSMUSG00000039115	9	118606690	118901003	1	Itga9	integrin alpha 9 [Source:MGI Symbol;Acc:MGI:104756]	protein_coding	TTGGGGGGCACCCTCAAGTAAGGAGATCCACAAATCATGCAAAGAACTCTGAGCCAAGAGCTTTAGTGCT	0.0468182	0.743079	0.343922	7.78313	6.24328	7.405	8.11251	7.83187	7.22888	5.91116	5.58981	ENSMUSE00000395328	118897234	118901003	TRUE
mMC002805	scl32033.10.26_108	ENSMUSG00000030822	7	127459611	127476759	1	Prr14	proline rich 14 [Source:MGI Symbol;Acc:MGI:2384565]	protein_coding	ACAGATAAGGAACACCCTTGTCACCTCTAGGAGCTCCAACTATTTGTCCATCCGTCCTTTAGGTAGGGGA	0.0468472	0.743079	0.714509	12.8309	12.3459	12.848	12.8789	12.7658	12.6335	12.3506	12.0538	ENSMUSE00000669355;ENSMUSE00000790893;ENSMUSE00000844044;ENSMUSE00001372317	127476384;127476384;127476384;127476444	127476759;127476758;127476757;127476755	TRUE
mMC022750	scl0269593.2_185	ENSMUSG00000001089	4	136469761	136554780	1	Luzp1	leucine zipper protein 1 [Source:MGI Symbol;Acc:MGI:107629]	protein_coding	GAGCTAGAATCTTCAGAGGACCGCTTAGATAAAACTGAGCAGAGTTTAGTGTCAGAATTAGAAAAGCTAA	0.0468746	0.743079	0.519526	9.47306	8.52832	9.17296	9.19443	10.0518	8.20031	8.69123	8.69343	ENSMUSE00000386819;ENSMUSE00000667770	136540354;136540356	136543518;136543518	TRUE
mMA033216	scl0002865.1_287	ENSMUSG00000033295	4	118208213	118291405	-1	Ptprf	protein tyrosine phosphatase, receptor type, F [Source:MGI Symbol;Acc:MGI:102695]	protein_coding	AGTGGCTTTCCTCAAAATCTTCGAGTGACAGGACTGACCACATCTACCACGGAACTGACCTGGGACCCGC	0.0469905	0.743079	0.615656	5.90602	5.20622	5.68171	6.09756	5.93879	5.5862	5.18988	4.84257	ENSMUSE00000387238	118225799	118226377	TRUE
mMC023026	scl078078.1_58									AACCCTGGCTTGACTCACAGCTGTATATTACCTCCAATCTGAAACTAACTCAGAAGGAGGTTATGGTACT	0.0470373	0.743079	2.01958	5.71424	6.7283	5.31134	5.65556	6.17583	6.39776	7.22835	6.55878				TRUE
mMC010304	scl27141.4_222	ENSMUSG00000040532	5	135009152	135012175	1	Abhd11	abhydrolase domain containing 11 [Source:MGI Symbol;Acc:MGI:1916008]	protein_coding	ACTGGGTCCACAGCGACAAACCCCAAGACTTCATGGATGCTGTCACCAGCTTCTTGGCTTAAGAAGTAGC	0.0470887	0.743079	1.60779	11.555	12.24	11.4896	11.751	11.4243	12.1139	12.6682	11.938	ENSMUSE00000725938;ENSMUSE00000687088;ENSMUSE00000761342;ENSMUSE00000842748;ENSMUSE00000772039;ENSMUSE00001364321	135011484;135011887;135011887;135011887;135011887;135011887	135012170;135012131;135012170;135012175;135011976;135012170	TRUE
mMC016027	scl47532.21.4_13	ENSMUSG00000023007	15	99295087	99317018	1	Prpf40b	PRP40 pre-mRNA processing factor 40 homolog B (yeast) [Source:MGI Symbol;Acc:MGI:1925583]	protein_coding	ACCTCCACACCAAAGGCCGAAAGCATGGCAGAAAGGGCAAGAAACACCATCGCAAGCGTTCACACTCACC	0.0471484	0.743079	1.8488	7.96793	8.85452	7.9706	7.53497	8.39822	8.51065	9.16282	8.89009	ENSMUSE00001309327;ENSMUSE00001224535;ENSMUSE00001304812;ENSMUSE00001288718;ENSMUSE00001291454;ENSMUSE00001209923;ENSMUSE00000743481;ENSMUSE00000783235	99315483;99315483;99315483;99315480;99315483;99315480;99315480;99315540	99315581;99315569;99315569;99315569;99315581;99315569;99315581;99315569	TRUE
[truncated: 17,930 more rows]

## Sheet: Untransform_Results
													Hyb ID			4705_WT, SCF, #1	4707_WT, SCF, #2	4709_WT, SCF, #3	4706_WWv, SCF, #1	4708_WWv, SCF, #2	4710_WWv, SCF, #3
													Slide			19724705	19724707	19724709	19724706	19724708	19724710
													Customer ID			WT, SCF, #1	WT, SCF, #2	WT, SCF, #3	WWv, SCF, #1	WWv, SCF, #2	WWv, SCF, #3
[truncated: 18,985 more rows]

## Sheet: Correlation_Matrix
The sample correlation matrix was calculated using log10-transformed normalized probe intensities from 18,980 detectable (> normalized threshold in at least 25% of samples) mouse probes
[truncated: 8 more rows]

[truncated: 2 more sheets: Parameters, Sample_Info]
