# Supplementary material for: c-Kit modifies the inflammatory status of smooth muscle cells
Source: PeerJ. 2017 Jun 13;5:e3418. doi: 10.7717/peerj.3418 (PMC5472039; doi:10.7717/peerj.3418)
Supplement: Supplemental Information 3 [file peerj-05-3418-s006.xlsx]

## Sheet: Sheet1
Ct values													KitW/Wv VS Kit+/+	#1	#2	#3	AVE	p value
Chuk	Kit+/+	26.1654	25.7195	26.3108			RelB	Kit+/+	27.4983	27.8152	27.3799		Chuk	6.87638	5.51821	7.04085	6.47848	0.000342998
		25.9888	25.2305	25.452					29.0571	27.5497	27.5704
	AVE	26.0771	25.475	25.8814				AVE	28.2777	27.6824	27.4751		Nfkb2	11.0813	24.1868	10.1078	15.1253	0.0358142
	KitW/Wv	25.1364	25.1072	25.0572				KitW/Wv	25.5806	25.6622	24.9739		Nfkbia	8.30857	9.19723	18.8299	12.1119	0.0299755
		25.1548	25.0136	24.8915					25.3355	26.2489	24.8866
	AVE	25.1456	25.0604	24.9744				AVE	25.4581	25.9555	24.9303		Ikbkg	6.5294	4.86166	7.42325	6.27144	0.0021657
													RelB	25.4536	13.7038	21.9113	20.3562	0.00511555
Nfkb2	Kit+/+	25.5519	26.5138	25.2076			Map3k14	Kit+/+	28.6659	28.5294	28.4306		Map3k14	6.38174	5.35579	6.65713	6.13155	0.000204478
		25.4863	26.1323	25.4175					28.8901	28.5016	28.1989
	AVE	25.5191	26.323	25.3126				AVE	28.778	28.5155	28.3148		Ikbkb	7.52139	7.88002	6.71948	7.37363	4.94069e-05
	KitW/Wv	23.991	23.6374	23.9354				KitW/Wv	27.5876	28.1712	27.509
		23.8074	23.9156	23.8323					28.3208	28.1168	27.4681
	AVE	23.8992	23.7765	23.8838				AVE	27.9542	28.144	27.4886
Nfkbia	Kit+/+	24.6248	24.9533	24.2802			ActB	Kit+/+	16.8326	16.6456	16.2128
		24.4534	24.6652	24.2096					16.923	16.6202	16.1801
	AVE	24.5391	24.8092	24.2449				AVE	16.8778	16.6329	16.1964
	KitW/Wv	23.3256	23.8879	21.4746				KitW/Wv	18.6032	18.6054	18.1204
		23.3437	23.4274	22.3627					18.8527	18.7596	18.0899
	AVE	23.3346	23.6577	21.9186				AVE	18.7279	18.6825	18.1051
Ikbkg	Kit+/+	25.0456	25.0548	25.3925			Ikbkb	Kit+/+	26.1369	26.9802	26.2385
		25.0456	25.235	25.2272					26.7889	26.8825	26.6956
	AVE	25.0456	25.1449	25.3099				AVE	26.4629	26.9314	26.4671
	KitW/Wv	24.0121	24.8739	24.2656				KitW/Wv	25.4501	25.8744	25.5288
		24.3655	24.9522	24.3874					25.3062	25.1034	25.8488
	AVE	24.1888	24.913	24.3265				AVE	25.3781	25.4889	25.6888
							ActB for Ikbkb	Kit+/+	16.7983	16.5879	16.847
									16.6679	16.3528	16.7608
								AVE	16.7331	16.4703	16.8039
								KitW/Wv	18.5548	17.9875	18.5972
									18.5639	18.0247	18.9508
								AVE	18.5593	18.0061	18.774
