# Supplementary material for: c-Kit modifies the inflammatory status of smooth muscle cells
Source: PeerJ. 2017 Jun 13;5:e3418. doi: 10.7717/peerj.3418 (PMC5472039; doi:10.7717/peerj.3418)
Supplement: Supplemental Information 6 [file peerj-05-3418-s009.xlsx]

## Sheet: Sheet1
FIREFLY	1st batch	1st batch			FIREFLY	2nd batch	2nd batch
siGFP	107	148			siGFP	344	366
siTAK	204	104			siTAK	155	263
siNLK	151	214			siNLK	196	136
RENILLA	1st batch	1st batch			RENILLA	2nd batch	2nd batch
siGFP	46046	60699			siGFP	38325	708370
siTAK	6359	36070			siTAK	31960	27868
siNLK	25298	8111			siNLK	15909	14372
Ratio			AVE		Ratio			AVE
siGFP	0.00232376	0.00243826	0.00238101		siGFP	0.00897586	0.000516679	0.00474627
siTAK	0.0320805	0.00288328	0.0174819		siTAK	0.00484981	0.00943735	0.00714358
siNLK	0.00596885	0.0263839	0.0161764		siNLK	0.0123201	0.00946284	0.0108915
FIREFLY	3rd batch	3rd batch		Statistics
siGFP	283	114			1st	2nd	3rd
siTAK	619	269		siGFP	0.00238101	0.00474627	0.00232358
siNLK	268	117		siTAK	0.0174819	0.00714358	0.0215985	0.0486652
				siNLK	0.0161764	0.0108915	0.015205	0.00377601
RENILLA	3rd batch	3rd batch						p value
siGFP	87392	80916
siTAK	51655	8618
siNLK	12797	12358
Ratio			AVE
siGFP	0.00323828	0.00140887	0.00232358
siTAK	0.0119834	0.0312137	0.0215985
siNLK	0.0209424	0.00946755	0.015205
				Standard						Standard
					1st	2nd	3rd	Mean	SD		1st	2nd	3rd	Mean	SD	p value
				siGFP	0.00238101	0.00474627	0.00232358	0.00315029	0.00138246		0.755877	1.50675	0.737643	1	0.438837
				siTAK	0.0174819	0.00714358	0.0215985	0.015408	0.0074473		5.54981	2.2678	6.85668	4.89143	3.1933	0.0486652
				siNLK	0.0161764	0.0108915	0.015205	0.0140909	0.00281308		5.13536	3.45761	4.82698	4.47331	2.15664	0.00377601
