# Supplementary material for: c-Kit modifies the inflammatory status of smooth muscle cells
Source: PeerJ. 2017 Jun 13;5:e3418. doi: 10.7717/peerj.3418 (PMC5472039; doi:10.7717/peerj.3418)
Supplement: Supplemental Information 7 [file peerj-05-3418-s010.xlsx]

## Sheet: Sheet1
standard									standard
	0.847	0.595	0.305	0.232	0.148	0.109	0.083			0.847	0.595	0.305	0.232	0.148	0.109	0.083
	0.855	0.598	0.385	0.236	0.158	0.106	0.078			0.855	0.598	0.385	0.236	0.158	0.106	0.078
AVE	0.851	0.5965	0.345	0.234	0.153	0.1075	0.0805		AVE	0.851	0.5965	0.345	0.234	0.153	0.1075	0.0805
Conc	300	150	75	37.5	18.75	9.375	0		Conc	300	150	75	37.5	18.75	9.375	0
1st	WT	WWv	KitR		3rd	WT	WWv	KitR	1st	siGFP	siTAK1	siNLK		3rd	siGFP	siTAK1	siNLK
p65	0.981	1.023	1.016		p65	1.017	0.974	0.996	p65	0.939	1.034	1.013		p65	0.948	1.196	1.004
	0.941	1.039	1.015			0.915	1.037	1.018		0.942	1.039	1.022			0.961	1.073	1.017
AVE	0.961	1.031	1.0155		AVE	0.966	1.0055	1.007	AVE	0.9405	1.0365	1.0175		AVE	0.9545	1.1345	1.0105
p-p65	0.393	0.845	0.521		p-p65	0.445	0.535	0.557	p-p65	0.397	0.68	0.47		p-p65	0.185	0.69	0.555
	0.393	0.845	0.521			0.435	0.653	0.575		0.38	0.706	0.523			0.361		0.52
AVE	0.393	0.845	0.521		AVE	0.44	0.594	0.566	AVE	0.3885	0.693	0.4965		AVE	0.273	0.69	0.5375
ratio	0.408949	0.819593	0.513048		ratio	0.455487	0.590751	0.562066	ratio	0.413078	0.668596	0.487961		ratio	0.286014	0.608197	0.531915
2nd	WT	WWv	KitR						2nd	siGFP	siTAK1	siNLK
p65	0.954	1.007	1.017						p65	1.003	1.003	1.008
	0.99	1.039	0.994			WT	WWv	KitR		0.947	1.052	1.004			siGFP	siTAK1	siNLK
AVE	0.972	1.023	1.0055		1st	0.408949	0.819593	0.513048	AVE	0.975	1.0275	1.006		1st	0.413078	0.668596	0.487961
					2nd	0.450617	0.811339	0.494281						2nd	0.371282	0.705109	0.440855
p-p65	0.438	0.83	0.497		3rd	0.455487	0.590751	0.562066	p-p65	0.366	0.692	0.419		3rd	0.286014	0.608197	0.531915
	0.438	0.83	0.497							0.358	0.757	0.468
AVE	0.438	0.83	0.497		Protein	110.63	263.044	149.267	AVE	0.362	0.7245	0.4435		Protein	112.162	207	139.955
ratio	0.450617	0.811339	0.494281			126.095	259.981	142.302	ratio	0.371282	0.705109	0.440855			96.649	220.552	122.472
						127.902	178.107	167.46							65.0008	184.583	156.27
					AVE	121.542	233.711	153.01						AVE	91.2706	204.045	139.566
							0.0167273	0.0275957								0.00291792	0.0108151
							p value	p value								p value	p value
									Standard
												siGFP	siTAK1	siNLK
											1st	0.413078	0.668596	0.487961
											2nd	0.371282	0.705109	0.440855
											3rd	0.286014	0.608197	0.531915
											Mean	0.356791	0.660634	0.48691
											SD	0.0647598	0.0489441	0.0455391
											Standard	siGFP	siTAK1	siNLK
											1st	1.15776	1.87392	1.36764
											2nd	1.04061	1.97625	1.23561
											3rd	0.801628	1.70463	1.49083
											Mean	1	1.8516	1.36469
											SD	0.181506	0.362995	0.27865
												p value	0.00291792	0.0465487
